# Supplementary material for: Transcriptomic comparison of early onset preeclampsia and placenta accreta identifies inverse trophoblast and decidua functions at the maternal-fetal interface
Source: NPJ Womens Health. 2025 Oct 24;3(1):59. doi: 10.1038/s44294-025-00106-7 (PMC12549338; doi:10.1038/s44294-025-00106-7)
Supplement: Supplementary file 2 — Supplementary information [file 44294_2025_106_MOESM2_ESM.xls]

## Sheet: Cytotrophoblast_DEG
	p_val	avg_log2FC	pct.1	pct.2	p_val_adj
GPX3	2.14258934218908e-73	-0.737373	0.204	0.423	6.10252296442294e-69
IGFBP1	1.89415407370533e-42	-1.37682	0	0.112	5.39492963272753e-38
MIF	7.53435015374509e-28	-1.01616	0.033	0.253	2.14593361078968e-23
SERPINE1	1.49578250110673e-23	0.0652333	0.167	0.234	4.26028771965219e-19
FN1	7.0292208631188e-23	1.31461	0.279	0.084	2.0020626862335e-18
DLK1	1.80746814809643e-21	3.8063	0.524	0.048	5.14803077940825e-17
LGALS3	1.33340884323637e-16	-0.687803	0.074	0.226	3.79781506730584e-12
PEG10	4.8964069686119e-16	-1.08793	0.766	0.978	1.39459463280004e-11
MEG3	1.70953716931047e-15	2.94858	0.468	0.128	4.86910376563008e-11
PLCG2	7.90300622556572e-15	-0.187284	0.428	0.652	2.25093423316563e-10
MTRNR2L12	1.68258216502531e-14	1.32056	0.814	0.688	4.79233052242508e-10
UBC	6.33355218869319e-14	-0.138427	0.487	0.741	1.80392233438359e-09
KRT7	6.50149262641163e-14	-0.843071	0.204	0.56	1.85175512985456e-09
HLA-C	6.59244366840301e-14	0.0393484	0.104	0.153	1.87765980563455e-09
MALAT1	4.30407598455938e-12	1.53053	0.967	0.993	1.2258869219222e-07
PHACTR2	1.23697240147189e-11	1.55691	0.312	0.181	3.52314479387225e-07
KRT19	1.53738887689734e-11	-0.715251	0.104	0.323	4.37879099917902e-07
COL3A1	2.10412810240585e-11	3.03313	0.39	0.044	5.99297766127233e-07
NEAT1	2.67695907204631e-11	0.334698	0.84	0.942	7.62451482900229e-07
IL6ST	3.01961403472632e-11	1.30384	0.442	0.33	8.60046469370751e-07
CALD1	5.46185060522101e-11	0.952981	0.494	0.482	1.55564428937905e-06
HLA-B	2.14383888644863e-10	0.619887	0.141	0.119	6.106081916383e-06
FTL	3.03656024263417e-10	0.503224	0.517	0.683	8.64873088307065e-06
HSPB1	3.18809307833667e-10	-0.172268	0.097	0.213	9.08032670571852e-06
XIST	3.85326634777292e-10	0.330139	0.327	0.451	1.09748732117268e-05
F13A1	7.48972105759069e-10	1.46161	0.164	0.061	2.13322235162298e-05
B2M	1.32060290062855e-09	0.693841	0.602	0.689	3.76134118157023e-05
HGF	1.38775529613965e-09	2.28966	0.245	0.024	3.95260463446494e-05
NR2F1	3.03057716768403e-09	1.92089	0.186	0.023	8.63168988899766e-05
NR4A1	7.480634159129e-09	-0.0300763	0.164	0.315	0.000213063
GSTP1	9.4817557755258e-09	-1.23853	0.171	0.607	0.000270059
MEST	1.02072295174567e-08	0.284196	0.271	0.385	0.000290722
CST3	1.25997406038662e-08	-0.123519	0.141	0.28	0.000358866
TIMP3	1.57608670501077e-08	0.628865	0.517	0.571	0.000448901
SPP1	1.7271233261887e-08	1.78944	0.398	0.248	0.000491919
IER3	2.35738878737928e-08	-0.15159	0.16	0.294	0.000671431
FABP4	2.68888936819102e-08	2.01498	0.167	0.006	0.000765849
COL4A1	2.73156253039519e-08	2.42797	0.468	0.156	0.000778004
EGFL6	3.69765457556594e-08	2.41342	0.257	0.017	0.00105317
ELF3	9.83443381725459e-08	-0.816303	0.063	0.243	0.00280104
SLC38A2	1.1541244906034e-07	0.614171	0.461	0.515	0.00328718
PRLR	1.27146929476662e-07	1.11344	0.208	0.138	0.0036214
FABP5	1.42650027051639e-07	1.70714	0.16	0.03	0.00406296
IGFBP3	2.17079930000041e-07	2.25757	0.387	0.124	0.00618287
MRPL33	4.3285791567406e-07	-0.143351	0.048	0.104	0.0123287
IGF2.1	5.53732527039434e-07	1.733	0.323	0.167	0.0157714
RPL13	1.08214544832781e-06	-0.85643	0.546	0.916	0.0308217
IGFBP5	1.31366129594499e-06	1.04404	0.1	0.034	0.0374157
FBLN1	1.4617822880358e-06	-0.986399	0.271	0.722	0.0416345
TPI1	1.61720022359152e-06	-0.616781	0.152	0.425	0.0460611
TMSB4X	1.70418883193349e-06	2.25642	0.487	0.211	0.0485387
TIMP2	1.98905170967882e-06	0.138413	0.078	0.115	0.0566522
AKAP13	2.14946988739753e-06	0.702818	0.234	0.257	0.0612212
KCNQ1OT1	2.66826700496752e-06	0.881985	0.327	0.349	0.0759976
C7	3.72540966369113e-06	1.55616	0.156	0.035	0.106107
CD24	4.60738214877062e-06	-0.791308	0.23	0.602	0.131227
ATP1B3	4.68339388779462e-06	0.34694	0.201	0.278	0.133392
FOS	5.53578086903781e-06	-0.588041	0.599	0.872	0.15767
PLTP	6.88515917216854e-06	1.52384	0.152	0.035	0.196103
SUPT5H	7.3348789040622e-06	-0.834641	0.026	0.154	0.208912
BCAM	8.73276631160366e-06	-0.192411	0.089	0.184	0.248727
NAMPT	1.09197023204471e-05	0.923555	0.208	0.156	0.311015
SDC4	1.30235102026366e-05	-0.257996	0.056	0.114	0.370936
TAPBP	1.66756776513997e-05	-0.218426	0.063	0.14	0.474957
SVEP1	1.73498778510215e-05	0.363983	0.257	0.325	0.494159
SELENOP	1.89830040136308e-05	0.820377	0.171	0.169	0.540674
CEBPD	1.97503823247099e-05	1.26102	0.312	0.223	0.56253
GJA1	2.09116093258754e-05	0.151907	0.141	0.233	0.595604
CNN3	2.53045410062191e-05	1.09314	0.212	0.145	0.720724
C1QB	2.695311400508e-05	1.31509	0.115	0.028	0.767679
DUSP1	3.05731080971529e-05	-0.474824	0.335	0.623	0.870783
PLAGL1	3.40169055802068e-05	1.7067	0.149	0.025	0.96887
RANBP2	4.12915506908997e-05	1.13886	0.212	0.143	1
PTPRF	4.26322318608272e-05	-0.471637	0.056	0.182	1
ZEB2	4.44279539709156e-05	1.27722	0.13	0.045	1
CDKN1C	4.5836886394193e-05	-0.840351	0.346	0.757	1
LGALS3BP	5.69257176754888e-05	-0.906411	0.03	0.184	1
ATP5MG	5.83697198497936e-05	-0.83273	0.104	0.392	1
SPARC	6.41853601295069e-05	2.7312	0.42	0.083	1
RHOC	6.48338834393655e-05	-0.0815797	0.063	0.121	1
GNAS	7.83602907150141e-05	-0.0826154	0.506	0.752	1
RND3	7.87254654291834e-05	-0.290834	0.216	0.405	1
ISM2	8.41475064453167e-05	-1.24632	0.145	0.553	1
LAMC1	8.52214157561116e-05	0.296004	0.204	0.282	1
PECAM1	0.000100527	2.30658	0.249	0.022	1
TCF21	0.000135953	1.43829	0.1	0.004	1
PRDX5	0.000143937	-0.723313	0.093	0.294	1
LMCD1	0.00015719	1.33988	0.119	0.03	1
PKM	0.000161558	-0.649169	0.119	0.347	1
RPL36	0.000162195	-1.02399	0.401	0.833	1
ITM2B	0.000164683	0.886767	0.409	0.376	1
SNX5	0.000193576	0.0353157	0.108	0.178	1
PHLDA2	0.000205117	-1.69348	0.338	0.862	1
COL6A1	0.000208144	2.23214	0.227	0.028	1
PEG3	0.000208193	-0.184331	0.442	0.735	1
GNG11	0.000231958	2.41021	0.23	0.012	1
SERINC2	0.000251021	-1.07468	0.041	0.258	1
CCL4	0.000254178	1.17711	0.138	0.056	1
RPS8	0.000262011	-0.625351	0.572	0.885	1
SSR4	0.000286639	-0.239161	0.056	0.156	1
ATP5MPL	0.000300974	-0.635759	0.074	0.248	1
KPNB1	0.000301822	-0.23994	0.112	0.25	1
HNRNPA3	0.000336428	0.227387	0.316	0.409	1
CD151	0.000340204	-0.726856	0.026	0.149	1
PNRC1	0.000344839	0.532285	0.234	0.3	1
TPT1	0.000374165	-0.436234	0.781	0.958	1
PDK4	0.000397697	1.69714	0.223	0.072	1
CUTA	0.000401631	-0.368311	0.037	0.13	1
RPS12	0.000405192	-0.956965	0.509	0.912	1
RPL27A	0.000438263	-0.777417	0.532	0.873	1
COBLL1	0.000458951	0.45573	0.126	0.159	1
CD36	0.000472553	1.65992	0.149	0.022	1
ADAMTS1	0.000515611	0.525845	0.331	0.406	1
KLF6	0.000564105	0.220279	0.275	0.424	1
UQCR11	0.000593056	-0.249392	0.052	0.142	1
RBPJ	0.000605212	0.307447	0.16	0.214	1
TUFM	0.000616622	-0.466223	0.048	0.169	1
CCNL1	0.000622546	0.854678	0.353	0.351	1
SEPT11	0.000650501	-0.0690522	0.093	0.189	1
NR2F2	0.00065802	-0.0208427	0.138	0.235	1
NPM1	0.000658504	-0.00935215	0.394	0.588	1
MBNL3	0.000665911	-0.339054	0.327	0.605	1
TFRC	0.000677238	-0.109646	0.349	0.554	1
EDF1	0.000677673	-0.588606	0.086	0.273	1
SH3GLB2	0.000685908	-0.701614	0.052	0.202	1
IDI1	0.000701712	-0.0693065	0.141	0.252	1
MGLL	0.000714196	-0.242841	0.041	0.105	1
GADD45A	0.000747672	-0.676457	0.059	0.232	1
QKI	0.000773205	0.538714	0.204	0.227	1
IRF1	0.00088984	-0.260531	0.078	0.168	1
PAGE4	0.000917579	-1.51689	0.361	0.893	1
PPP1R14B	0.000925766	-0.428137	0.041	0.146	1
LAMA2	0.000927466	1.2604	0.1	0.005	1
CCT8	0.00102562	0.0309492	0.089	0.154	1
LENG8	0.00106223	0.210993	0.089	0.124	1
INF2	0.00109486	-0.556927	0.078	0.227	1
TPM4	0.0011542	-0.14259	0.327	0.55	1
ZNHIT1	0.00116556	-0.64681	0.037	0.175	1
NCL	0.0012656	-0.733059	0.32	0.639	1
LUM	0.00131237	1.2175	0.156	0.061	1
CTSD	0.00136703	-0.914516	0.082	0.322	1
MACF1	0.00146381	0.985425	0.286	0.22	1
MBNL1	0.00151059	0.73418	0.138	0.107	1
CLDN7	0.00151608	-0.52752	0.048	0.198	1
F5	0.00160033	-0.0462078	0.23	0.4	1
PSAP	0.00163586	-1.11374	0.197	0.62	1
HNRNPU	0.00165331	0.274714	0.45	0.574	1
HNRNPDL	0.00166134	-0.303227	0.264	0.502	1
SF1	0.00168768	-0.397335	0.119	0.288	1
KRT18	0.00170104	-1.13625	0.349	0.827	1
EDNRB	0.00172433	1.24851	0.104	0.032	1
ADM	0.0017282	0.221814	0.104	0.155	1
DDX5	0.00173184	0.144265	0.439	0.618	1
NDUFA11	0.00180689	-0.457425	0.037	0.123	1
WDFY3	0.00186554	0.790422	0.108	0.072	1
UQCRQ	0.00187373	-0.607435	0.078	0.251	1
IPO7	0.00193653	0.143561	0.119	0.173	1
HSPA2	0.00200111	0.0884242	0.104	0.163	1
RNASE1	0.0020084	1.34281	0.145	0.058	1
HNRNPA2B1	0.00201263	0.176921	0.457	0.629	1
EFNA1	0.00205154	-0.185988	0.071	0.153	1
ZC3H15	0.0020946	0.0686453	0.089	0.205	1
MPHOSPH8	0.00211943	-0.274339	0.052	0.16	1
TCF4	0.00215659	1.54899	0.138	0.025	1
NRBP1	0.00220157	-0.769023	0.033	0.173	1
LEPROT	0.00225816	0.435291	0.104	0.139	1
HNRNPH3	0.00226535	0.618283	0.149	0.154	1
DAB2	0.00227528	0.383224	0.204	0.267	1
L1TD1	0.00228384	-0.255292	0.093	0.204	1
CTTN	0.00229356	-0.15744	0.056	0.127	1
TEAD1	0.0024153	0.496303	0.201	0.222	1
GADD45B	0.00250594	0.0371891	0.16	0.275	1
IER2	0.00256077	-0.909784	0.312	0.711	1
HLA-A	0.00262418	1.28777	0.197	0.074	1
NUFIP2	0.00267268	0.15611	0.301	0.451	1
MLEC	0.00269284	-0.359875	0.052	0.16	1
FLOT2	0.00270971	-0.536341	0.045	0.18	1
NRK	0.00271528	-0.0793071	0.138	0.242	1
TLE4	0.00274432	0.152206	0.175	0.256	1
ARHGDIA	0.00277591	-0.140114	0.097	0.187	1
PCF11	0.00282107	0.858522	0.156	0.117	1
PARD3	0.00287902	-0.220447	0.045	0.132	1
GABARAPL1	0.00293018	-0.156418	0.145	0.31	1
PNPLA8	0.00296471	0.557759	0.093	0.1	1
KDELR1	0.00297158	-0.642501	0.048	0.19	1
RPS5	0.00299038	-1.24204	0.249	0.746	1
TACC1	0.00301385	0.522233	0.223	0.262	1
RIMKLB	0.00306723	0.0959346	0.13	0.252	1
CAV1	0.00310487	0.794633	0.227	0.216	1
RPL31	0.00313257	-0.392545	0.271	0.581	1
NDUFS5	0.00317694	-0.879791	0.052	0.26	1
YTHDF3	0.00331112	0.1913	0.071	0.106	1
HLA-E	0.00334367	0.47246	0.175	0.218	1
MAT2A	0.00339905	0.37965	0.1	0.125	1
RPN2	0.00340175	-0.690919	0.138	0.401	1
JPT1	0.00353707	-0.630977	0.048	0.192	1
CLTB	0.0035513	-0.152402	0.059	0.137	1
MED13	0.00356032	0.222155	0.1	0.143	1
TUSC3	0.00363057	-0.108497	0.149	0.281	1
SARAF	0.00366877	0.594931	0.134	0.162	1
CAVIN1	0.00367074	-0.523998	0.13	0.338	1
KTN1	0.00367501	0.219472	0.16	0.238	1
C1QA	0.00381039	1.12564	0.123	0.056	1
FKBP2	0.00383088	-0.207734	0.063	0.144	1
UQCR10	0.0038352	-0.925816	0.071	0.309	1
ACSL3	0.00384915	0.0820094	0.086	0.141	1
RPL22	0.00385774	-0.834067	0.268	0.658	1
ACTN4	0.00401461	-0.211102	0.219	0.407	1
DST	0.00408909	1.10333	0.201	0.142	1
S100A13	0.00413324	-0.243561	0.041	0.111	1
LDHA	0.00413462	-0.239846	0.115	0.275	1
ERP29	0.00417018	-0.571081	0.074	0.238	1
NDUFA3	0.00418229	-0.371759	0.037	0.114	1
SLC38A10	0.00424825	-0.456553	0.067	0.171	1
CHML	0.0042845	0.482006	0.123	0.124	1
ITPR2	0.00428464	0.843062	0.108	0.07	1
HSP90AA1	0.00439269	-0.657594	0.476	0.865	1
TAF1D	0.00445176	-0.103843	0.164	0.311	1
TINAGL1	0.00446592	-0.732258	0.331	0.718	1
MLLT6	0.00454974	-0.0340425	0.063	0.11	1
TECR	0.00465982	-0.164632	0.089	0.165	1
FUS	0.00470586	0.0738409	0.327	0.559	1
UBB	0.0048199	-0.154424	0.29	0.619	1
NABP1	0.00494242	0.537777	0.249	0.284	1
ABCA1	0.00500502	0.416589	0.104	0.117	1
ROCK2	0.00501011	0.421534	0.097	0.115	1
MT2A	0.00505359	0.54978	0.364	0.445	1
SURF4	0.00505926	-0.497766	0.078	0.228	1
PTP4A2	0.00522532	0.412471	0.134	0.154	1
MRPL20	0.0052401	-0.623333	0.033	0.158	1
CAMSAP2	0.00537873	0.167209	0.067	0.106	1
HMGB1	0.00541241	-0.482263	0.264	0.584	1
TSC22D3	0.00549237	1.83408	0.175	0.025	1
SRGN	0.0055379	1.62057	0.182	0.066	1
CREM	0.0056108	0.222805	0.089	0.127	1
AES	0.00563366	-0.2096	0.063	0.15	1
SCARA3	0.00564458	-0.42933	0.03	0.112	1
ACTG1	0.00566452	-0.872168	0.416	0.825	1
SLC19A3	0.00578259	-0.195901	0.048	0.114	1
MBNL2	0.00582812	0.475508	0.138	0.153	1
YBX1	0.00588482	0.342466	0.201	0.282	1
RPS23	0.00592428	-0.518911	0.457	0.809	1
FDFT1	0.00595958	-0.212674	0.082	0.189	1
COL4A2	0.00597068	1.03754	0.342	0.288	1
PFN1	0.00599359	-0.231383	0.182	0.371	1
RPS17	0.00603031	-0.0463446	0.074	0.165	1
THRAP3	0.00613423	-0.202364	0.097	0.207	1
ATP5F1E	0.00621202	-0.460424	0.257	0.552	1
COL21A1	0.00638592	-0.282511	0.059	0.162	1
NRP1	0.00657557	0.221975	0.19	0.287	1
ITGA6	0.00661351	-0.313186	0.283	0.514	1
RPS25	0.0067368	-0.417486	0.335	0.679	1
SELENOS	0.00680269	-0.0126043	0.056	0.107	1
CHD2	0.0069192	0.522457	0.175	0.214	1
CTNNA1	0.00696736	-0.0325326	0.097	0.205	1
VDAC2	0.00699222	-0.184748	0.052	0.135	1
SPTSSA	0.00699504	0.0874394	0.082	0.129	1
CTSB	0.00702615	-0.30376	0.115	0.262	1
TRAF4	0.00707479	-0.751691	0.026	0.14	1
HM13	0.0071166	-0.287943	0.041	0.104	1
ATP6V0E1	0.00717424	-0.588846	0.067	0.214	1
F3	0.00721184	1.59663	0.134	0.028	1
PAK2	0.00723415	0.100619	0.082	0.133	1
SERPINF1	0.00763348	-0.141711	0.16	0.316	1
BCAP31	0.00768147	-0.674377	0.089	0.289	1
MAP1B	0.00773502	1.62992	0.119	0.004	1
DNAJB4	0.00777451	0.0987773	0.134	0.218	1
ZNF207	0.00778524	0.248451	0.126	0.182	1
TRIM28	0.00806232	-0.0776508	0.123	0.229	1
COL14A1	0.00807315	0.269371	0.141	0.215	1
ITGB1	0.00813299	0.232491	0.368	0.534	1
VGLL1	0.00822302	-0.762547	0.123	0.401	1
FOXC1	0.00826986	-0.655189	0.041	0.187	1
TJP1	0.0082838	0.994438	0.193	0.139	1
CPD	0.00834052	0.166664	0.086	0.115	1
ATP5PD	0.0085814	0.0411502	0.052	0.111	1
ARL6IP4	0.00859816	-0.523284	0.063	0.19	1
UTRN	0.00860862	0.406752	0.238	0.277	1
ANAPC11	0.00867636	-0.731057	0.041	0.202	1
DDX3X	0.00878831	-0.00847235	0.335	0.545	1
NDUFV1	0.00887915	-0.585148	0.033	0.15	1
SCIN	0.00888347	-0.24296	0.037	0.108	1
TXNRD1	0.00894253	-0.0245911	0.074	0.133	1
CEMIP2	0.00896964	0.484828	0.268	0.321	1
PSMB3	0.00900236	-0.170518	0.048	0.126	1
AEBP2	0.00907326	-0.0481639	0.056	0.103	1
JPT2	0.00919627	-0.561295	0.037	0.15	1
PCBP2	0.00920594	-0.16683	0.197	0.381	1
DYNLRB1	0.0093859	-0.141604	0.078	0.174	1
TSC22D1	0.00942525	-0.261599	0.186	0.359	1
NAP1L1	0.00944896	-0.0631698	0.223	0.417	1
ZFAND5	0.00959507	0.204046	0.275	0.431	1
LMAN2	0.00968475	-0.425679	0.059	0.172	1
GALNT1	0.00976248	0.173682	0.074	0.111	1
VMP1	0.00988365	0.509404	0.145	0.171	1
PPP4R3A	0.0102875	0.204207	0.082	0.11	1
RPL18A	0.0103999	-0.667619	0.353	0.77	1
GNAI2	0.0108685	0.237904	0.141	0.235	1
GLS	0.0109006	0.920088	0.104	0.05	1
ZFP36L1	0.0109412	0.490924	0.446	0.537	1
IRF3	0.0109585	-0.0317093	0.059	0.103	1
SNRPC	0.0109711	-0.341592	0.026	0.101	1
CXCL8	0.0110939	0.792041	0.108	0.073	1
MYLIP	0.0111311	-0.483323	0.1	0.274	1
BBX	0.0111378	0.0749325	0.186	0.268	1
KMT2C	0.0113898	0.552097	0.164	0.188	1
PRDX4	0.0115488	-0.285394	0.052	0.14	1
FAM133B	0.0119158	0.497933	0.119	0.153	1
DDB1	0.0119203	-0.82594	0.156	0.485	1
KCTD12	0.0119525	1.49798	0.141	0.034	1
FAU	0.0119586	-0.560161	0.238	0.67	1
GAPDH	0.0119834	-0.647273	0.301	0.669	1
SKIL	0.0121272	0.734786	0.104	0.076	1
DSP	0.0123773	-0.596657	0.361	0.725	1
CLTC	0.0125192	-0.397426	0.141	0.349	1
RBMS1	0.0126514	0.591551	0.149	0.159	1
ANO6	0.012801	0.443035	0.119	0.13	1
CFLAR	0.0128518	0.868361	0.178	0.143	1
EGFR	0.0129347	-0.118226	0.398	0.67	1
CD63	0.0130441	0.280527	0.223	0.294	1
SERPINB9	0.0130971	-0.478837	0.067	0.218	1
ATP5ME	0.0131189	-1.21818	0.123	0.484	1
ATP5PO	0.0131568	0.0300332	0.056	0.127	1
PLXNB1	0.0132046	-0.111774	0.067	0.133	1
TSC22D2	0.0133292	0.476489	0.149	0.172	1
EEF1D	0.0133372	-0.551821	0.208	0.468	1
ANXA1	0.0133671	0.27184	0.428	0.621	1
SERPINE2	0.0134385	1.66039	0.275	0.112	1
MAP3K20	0.0134521	-0.0546426	0.045	0.101	1
CDK6	0.0136861	0.231479	0.141	0.196	1
ATP5MC1	0.0138979	-0.449579	0.037	0.17	1
LAMB1	0.0138996	0.0947401	0.197	0.331	1
COLEC12	0.0139758	-0.0270495	0.227	0.364	1
EGR1	0.0140031	0.324254	0.442	0.584	1
RBM15B	0.0141508	0.154132	0.074	0.107	1
ZNF331	0.0141765	0.906548	0.123	0.1	1
RCN1	0.0144123	-0.0577422	0.112	0.22	1
PRKAR1A	0.0145526	0.776373	0.13	0.111	1
HNRNPC	0.0145575	-0.0683775	0.29	0.485	1
CRK	0.014637	0.236439	0.074	0.106	1
DAG1	0.0148684	-0.660596	0.149	0.4	1
RPL26	0.0149319	-0.506835	0.257	0.577	1
WAC	0.0149971	0.096536	0.093	0.175	1
SLC20A2	0.0151702	-0.138224	0.052	0.114	1
TALDO1	0.0152756	-0.689953	0.063	0.241	1
STAG2	0.0154953	0.281004	0.097	0.123	1
SARS	0.0155233	-0.559679	0.056	0.176	1
JUP	0.0157323	-0.296665	0.063	0.158	1
GADD45GIP1	0.0158144	-0.689216	0.03	0.151	1
MTUS1	0.015823	1.1615	0.152	0.072	1
ENPP1	0.0159306	1.44066	0.119	0.021	1
SSRP1	0.0160332	-0.541813	0.037	0.145	1
SUB1	0.0161425	0.42975	0.175	0.238	1
DDX17	0.0161755	0.105978	0.297	0.433	1
BNIP2	0.0162029	0.179251	0.078	0.124	1
RAI14	0.0163247	-0.327663	0.048	0.139	1
RNPS1	0.0164563	-0.482471	0.067	0.22	1
DYNLL1	0.0170287	-0.454139	0.152	0.375	1
SKP1	0.0170597	-0.126239	0.275	0.47	1
SNX2	0.0170743	-0.0892843	0.056	0.118	1
LUC7L3	0.017136	0.295945	0.134	0.189	1
HSPD1	0.017178	-0.32167	0.201	0.49	1
S1PR2	0.0174366	-0.455055	0.045	0.142	1
HMGA1	0.017477	-2.03369	0.063	0.53	1
IFITM3	0.0175661	1.28465	0.186	0.117	1
CNDP2	0.0176849	-0.237044	0.059	0.145	1
RPS6KA5	0.0178614	-0.496087	0.03	0.122	1
KDM6B	0.0179294	0.612996	0.119	0.112	1
TUBB4B	0.0179445	-0.0154819	0.23	0.404	1
HADHB	0.0180675	-0.445102	0.037	0.12	1
PDLIM1	0.0184085	-0.310499	0.13	0.335	1
TIMP1	0.0184263	1.28527	0.123	0.03	1
ILF3	0.01863	-0.128184	0.104	0.222	1
CSNK1D	0.0188085	0.0120534	0.063	0.121	1
STMN1	0.0189494	-0.157747	0.097	0.22	1
DNAJB1	0.0189782	-0.92807	0.201	0.554	1
CTSA	0.0190395	-0.34113	0.037	0.11	1
OST4	0.0190413	-0.238773	0.071	0.184	1
NCBP3	0.0191372	-0.0489985	0.104	0.201	1
ARID5B	0.0191595	0.50199	0.19	0.209	1
CSNK1A1	0.0192083	0.141022	0.16	0.256	1
FAT1	0.019587	0.614204	0.115	0.099	1
DHX36	0.0196076	-0.0874969	0.074	0.171	1
KDM5A	0.0196094	0.0108652	0.078	0.155	1
GCC2	0.0200239	0.555487	0.119	0.108	1
MYH9	0.0200616	0.192094	0.197	0.27	1
JUNB	0.0201627	0.691562	0.234	0.256	1
SECISBP2L	0.0204234	0.206837	0.115	0.167	1
ACADVL	0.0204646	0.00999865	0.197	0.32	1
SAMD4B	0.0207925	-0.108689	0.056	0.111	1
UBE2D3	0.0207996	0.266869	0.182	0.268	1
VIM	0.0208781	2.78583	0.401	0.079	1
NDUFB7	0.0209092	-0.24034	0.052	0.146	1
NFE2L3	0.0210387	-0.232476	0.164	0.326	1
ARL5B	0.0211847	0.0357274	0.104	0.188	1
HERPUD1	0.0212629	-0.211323	0.242	0.487	1
LMNA	0.0212825	-0.181649	0.208	0.396	1
PHLDB2	0.0213171	-0.000986007	0.067	0.116	1
NDRG1	0.0213354	-0.129699	0.037	0.101	1
BAG1	0.0213532	-0.331401	0.037	0.129	1
RER1	0.0214266	-0.1957	0.033	0.119	1
COX6A1	0.0214668	-0.487683	0.071	0.211	1
CD93	0.021476	1.35512	0.119	0.014	1
NR4A3	0.021506	0.375454	0.089	0.116	1
SLC26A2	0.0216649	0.518679	0.301	0.371	1
CTSC	0.0217117	0.255548	0.104	0.147	1
TPM1	0.0217462	0.879782	0.119	0.08	1
POLR2L	0.0217758	-0.752184	0.093	0.341	1
ANAPC16	0.0218725	0.197055	0.056	0.104	1
SET	0.021884	-0.473577	0.197	0.481	1
FRYL	0.0222685	0.214836	0.067	0.1	1
MZT2B	0.0223168	-0.0277733	0.063	0.123	1
C1GALT1	0.0223728	-0.00956929	0.078	0.132	1
FOXO4	0.0227508	-0.0595973	0.249	0.434	1
MYL12A	0.0228065	0.561581	0.167	0.19	1
TUBB	0.0228574	-0.513114	0.19	0.431	1
SUCLG1	0.0229962	-0.379358	0.022	0.1	1
BAX	0.0232062	-0.379737	0.033	0.126	1
LRRFIP1	0.0233879	0.0283466	0.138	0.245	1
NCOA3	0.0236285	-0.308879	0.208	0.408	1
MAP4	0.0237806	0.391694	0.1	0.124	1
BTG3	0.0237996	-0.510858	0.149	0.369	1
TRAPPC1	0.0238192	0.131984	0.086	0.137	1
SPTBN1	0.0239616	0.951133	0.201	0.172	1
TTC3	0.0240573	0.644739	0.138	0.12	1
FMNL2	0.0242509	-0.278355	0.071	0.186	1
IER5	0.0242917	-0.134854	0.086	0.201	1
CHPF	0.0243198	-0.580283	0.093	0.237	1
NDUFB10	0.0243487	-0.291208	0.056	0.168	1
ENO1	0.0247905	-0.897185	0.097	0.369	1
UBE2Z	0.0249187	-0.0160514	0.082	0.169	1
CNBP	0.0250065	0.451666	0.108	0.124	1
ETF1	0.0256917	-0.199439	0.112	0.229	1
SEPT7	0.0260603	0.538864	0.123	0.146	1
RAB2A	0.0262138	-0.110161	0.093	0.168	1
LAMA5	0.0266316	-0.300489	0.126	0.267	1
SOCS3	0.0266441	1.55874	0.152	0.036	1
TMA7	0.0266876	-0.514987	0.134	0.374	1
ZNF451	0.0266924	-0.287329	0.108	0.252	1
FLNB	0.0267718	-0.51365	0.059	0.199	1
CLTA	0.0271079	-0.67008	0.152	0.453	1
DEPP1	0.0272751	0.406667	0.097	0.111	1
ERH	0.0272816	-0.124016	0.089	0.181	1
TACSTD2	0.0274015	0.0225141	0.1	0.156	1
COL1A2	0.0274254	2.53665	0.361	0.032	1
BHLHE40	0.0276628	0.648172	0.134	0.121	1
EIF4B	0.0278557	-0.0761951	0.164	0.303	1
BSG	0.0278946	-0.76799	0.208	0.557	1
UBA1	0.0280336	-0.342597	0.048	0.144	1
ATP6V0B	0.0284611	-0.309474	0.067	0.167	1
MAN1A2	0.0284947	-0.00734657	0.063	0.107	1
YWHAB	0.0287622	-0.288575	0.13	0.319	1
CDH1	0.0290092	-0.14274	0.219	0.414	1
UBASH3B	0.0294748	0.0520806	0.067	0.119	1
ZFX	0.0298073	-0.0751284	0.067	0.127	1
TFPI	0.0299798	1.55921	0.138	0.025	1
MDM2	0.0300695	0.0337147	0.212	0.343	1
PPFIBP1	0.0301182	0.553232	0.1	0.124	1
SLC44A1	0.0304772	-0.345362	0.052	0.144	1
MORF4L1	0.0311469	-0.116702	0.167	0.366	1
QARS	0.0312265	-0.456674	0.03	0.12	1
ATP5F1D	0.0314097	-0.305079	0.086	0.216	1
NAA38	0.0315938	-0.656134	0.015	0.118	1
ZFP36	0.031828	1.57272	0.271	0.117	1
PSMC6	0.0319607	-0.0340563	0.048	0.116	1
VAPA	0.0320676	0.565007	0.152	0.162	1
RPL35	0.032125	-0.67015	0.383	0.765	1
RIOK3	0.0321523	-0.213793	0.059	0.136	1
SETX	0.0323291	0.297358	0.093	0.117	1
CBX3	0.0323492	-0.45103	0.108	0.295	1
MYL6	0.032422	0.294358	0.435	0.567	1
SEC22B	0.0324353	0.106549	0.074	0.133	1
LPP	0.0328021	0.63274	0.138	0.133	1
SLC2A1	0.0330449	-0.531758	0.268	0.584	1
ELL2	0.0332416	1.10746	0.13	0.061	1
TAOK1	0.0333703	0.388195	0.104	0.112	1
BTG1	0.0337956	-0.276503	0.286	0.536	1
COPZ1	0.0339628	-0.504714	0.022	0.109	1
MAP2K3	0.0341995	-0.122879	0.063	0.132	1
RAPGEF2	0.0348872	0.572793	0.115	0.116	1
KDSR	0.0349904	-0.0157985	0.063	0.125	1
DENR	0.0349977	-0.206443	0.041	0.124	1
CCT3	0.0350144	-0.267709	0.052	0.14	1
NUP153	0.0356582	0.331254	0.097	0.117	1
HSP90B1	0.0356884	-0.0596289	0.55	0.821	1
NDUFA1	0.0357072	-0.11231	0.093	0.192	1
CTDNEP1	0.0359966	-0.685194	0.019	0.119	1
PCYOX1	0.0360567	-0.24578	0.048	0.121	1
EPS8L2	0.0361158	-0.482807	0.026	0.109	1
SSBP1	0.036212	0.1243	0.082	0.138	1
HSPA9	0.0365804	-0.524948	0.063	0.199	1
MGAT1	0.0365855	-0.208499	0.048	0.102	1
PSMD1	0.0367181	-0.382405	0.067	0.189	1
DDX18	0.0367369	0.163599	0.086	0.127	1
TUBA1B	0.0367626	-0.44507	0.242	0.488	1
SMS	0.0368893	-1.02366	0.119	0.444	1
HMGCR	0.0369216	-0.0397645	0.056	0.106	1
PSMA7	0.0369509	-0.462763	0.119	0.345	1
ZBTB10	0.0379661	0.327346	0.134	0.188	1
RPS6	0.0381228	-0.829638	0.368	0.759	1
RPL28	0.0381752	-0.559783	0.509	0.855	1
DAZAP1	0.0383188	-0.320114	0.045	0.128	1
HNRNPK	0.0384049	-0.0218987	0.283	0.478	1
PUM2	0.0385164	0.41646	0.108	0.126	1
KCNN4	0.0387298	-0.149236	0.052	0.107	1
CDK2AP2	0.0388539	-0.894264	0.033	0.182	1
H1FX	0.0389911	-0.307872	0.052	0.157	1
LARP1	0.0390029	-0.00828424	0.1	0.178	1
CLIC3	0.0391383	-0.745986	0.048	0.187	1
TNPO1	0.0391522	0.14909	0.145	0.192	1
SNRPF	0.0393275	-0.164793	0.086	0.202	1
HSPA1A	0.0393497	0.0561508	0.112	0.25	1
SINHCAF	0.0393631	-0.312385	0.059	0.163	1
YAP1	0.0396188	0.44104	0.19	0.235	1
THBS1	0.0397206	1.10196	0.108	0.07	1
PFDN5	0.0398876	-0.301936	0.167	0.379	1
STARD10	0.0399807	-0.484654	0.063	0.19	1
OLR1	0.0401017	-0.386185	0.167	0.328	1
ARF3	0.0405608	-0.28251	0.037	0.105	1
BIRC6	0.0406991	0.349729	0.123	0.149	1
DSC2	0.0409277	-0.435218	0.059	0.175	1
CHD1	0.0409743	0.379195	0.104	0.144	1
WNK1	0.0424864	-0.100908	0.104	0.203	1
WARS	0.0426627	1.14246	0.108	0.037	1
NUDT4	0.0429126	-0.359528	0.175	0.366	1
DR1	0.0431756	0.172388	0.078	0.122	1
DSTN	0.0431792	-0.381224	0.186	0.445	1
GRN	0.0432788	-0.477591	0.108	0.276	1
RPL9	0.0436561	-0.633833	0.364	0.728	1
JTB	0.0438367	-0.486282	0.052	0.179	1
TOMM20	0.0444084	0.173605	0.126	0.208	1
CHCHD2	0.044514	-0.271084	0.1	0.268	1
UBR4	0.0447724	0.345522	0.141	0.192	1
COL1A1	0.0450267	2.29183	0.32	0.078	1
EIF2S2	0.0451275	-0.402871	0.119	0.314	1
RB1CC1	0.0454079	0.644918	0.1	0.081	1
INSIG1	0.0456489	-0.250988	0.059	0.141	1
PRRC2B	0.0457107	-0.0248574	0.104	0.187	1
CDC37	0.0462402	-0.229396	0.045	0.117	1
TNFAIP3	0.0464437	0.98329	0.138	0.081	1
CTSL	0.0464951	-0.325983	0.327	0.632	1
LIFR	0.0465274	0.911785	0.119	0.079	1
TXN	0.0471669	-0.228202	0.056	0.152	1
WSB1	0.0476282	0.243876	0.364	0.528	1
C6orf62	0.0477287	0.174461	0.193	0.27	1
GLI3	0.0479393	-0.224463	0.074	0.173	1
DCAF6	0.0479993	-0.430964	0.022	0.1	1
DHX9	0.0480252	0.054024	0.071	0.121	1
MAFB	0.0486626	-0.365752	0.041	0.118	1
TMEM59	0.0490474	0.104417	0.104	0.175	1
STOM	0.0490961	0.806282	0.227	0.2	1
TRIR	0.0494693	-0.0508388	0.149	0.269	1
MYCBP2	0.049481	-0.0309538	0.071	0.135	1
SETD2	0.0496974	0.416043	0.1	0.118	1
PPP1R15A	0.0501118	-0.0243899	0.257	0.442	1
PAICS	0.0502142	-0.156054	0.056	0.111	1
E2F4	0.0503809	-0.0905138	0.059	0.115	1
MAP4K4	0.0507828	0.0655595	0.056	0.103	1
AP2A1	0.0513713	-0.616058	0.022	0.126	1
TGFBR3	0.0517011	0.178436	0.104	0.167	1
APP	0.0517872	-0.259931	0.297	0.533	1
PPP1CA	0.0525235	-0.867811	0.03	0.192	1
CSRP2	0.052861	-0.0588342	0.126	0.241	1
EIF3A	0.0530271	-0.896749	0.134	0.433	1
ITM2C	0.0534872	-0.163353	0.045	0.103	1
FOSL2	0.0535153	0.201423	0.104	0.152	1
UBL5	0.0535586	-0.401081	0.093	0.27	1
MCM4	0.0538792	-0.483157	0.022	0.101	1
ISCU	0.0544503	0.164378	0.063	0.1	1
MIR22HG	0.0545823	0.355292	0.134	0.182	1
NUCB1	0.0547371	-0.0637946	0.067	0.114	1
BMPR2	0.0547456	0.988537	0.115	0.064	1
RPL7	0.0547867	-0.824074	0.264	0.653	1
WLS	0.0552751	-0.258296	0.104	0.213	1
BOD1L1	0.055383	0.617246	0.126	0.119	1
PTPN14	0.0557723	-0.10105	0.126	0.237	1
FNBP1L	0.0557784	-0.13795	0.056	0.127	1
ST13	0.0558177	-0.426938	0.156	0.352	1
PTMA	0.0561248	-0.142036	0.699	0.889	1
TMEM63A	0.0562533	-0.188053	0.041	0.105	1
CPEB4	0.0564712	0.189511	0.089	0.116	1
RPS16	0.0565272	-0.91407	0.45	0.846	1
HADHA	0.0567469	-0.365313	0.074	0.189	1
PRELID1	0.0567748	-0.591479	0.1	0.308	1
ACTB	0.0574515	-0.567729	0.732	0.95	1
CTGF	0.0576381	1.52424	0.167	0.074	1
DYNC1LI2	0.0579768	0.344813	0.108	0.133	1
LATS2	0.0581409	-0.321823	0.063	0.156	1
YWHAE	0.0581784	-0.359089	0.238	0.48	1
RPL23	0.0582965	-0.313895	0.442	0.782	1
GANAB	0.0583712	-0.253851	0.104	0.247	1
SLC39A1	0.0588485	-0.315948	0.056	0.172	1
RPS11	0.0591241	-0.855559	0.45	0.847	1
FOSB	0.0595621	-0.0150817	0.639	0.84	1
YPEL5	0.0596081	0.0213587	0.126	0.208	1
ARL6IP1	0.0599209	-0.661078	0.104	0.297	1
UBE2G2	0.0599997	-0.265996	0.037	0.102	1
CLDN4	0.0601122	-0.839302	0.152	0.489	1
KPNA2	0.0601287	-0.24815	0.071	0.159	1
PPIF	0.0603054	-0.527055	0.022	0.123	1
TGM2	0.0606938	-1.13035	0.182	0.608	1
TUT4	0.0607274	-0.0927099	0.063	0.146	1
SOX4	0.0611496	-0.743717	0.16	0.473	1
ASH1L	0.0613769	0.509053	0.134	0.14	1
PGK1	0.0617595	-0.269503	0.071	0.176	1
CDV3	0.0618249	-0.0549503	0.156	0.267	1
TYMS	0.0619477	-0.477246	0.03	0.144	1
ANKLE2	0.0619663	0.299117	0.082	0.101	1
NR2F6	0.0620976	-0.838837	0.037	0.189	1
SEC31A	0.0627396	0.376196	0.156	0.198	1
NDUFB4	0.0627648	-0.181053	0.052	0.128	1
NRP2	0.06289	-0.0962021	0.164	0.304	1
XRCC6	0.0630484	-0.598652	0.082	0.256	1
DOCK8	0.0633345	-0.453623	0.033	0.123	1
MCRIP2	0.0633736	-0.70713	0.026	0.136	1
TBC1D9	0.0634263	-0.218968	0.041	0.101	1
BAIAP2	0.0636168	-0.426665	0.067	0.178	1
SCARB2	0.0636696	0.149372	0.063	0.1	1
ARID1A	0.063894	-0.195833	0.086	0.188	1
ID1	0.0639077	-0.321347	0.089	0.211	1
SNRNP70	0.0643512	-0.129167	0.108	0.221	1
SNRPD2	0.0652728	-0.168251	0.067	0.209	1
EIF4G1	0.0654443	-0.648737	0.056	0.21	1
AHR	0.0654592	1.07386	0.108	0.035	1
SLC5A6	0.0663932	-0.520221	0.033	0.145	1
TAX1BP1	0.0666617	0.399879	0.126	0.15	1
RPL21	0.0666986	-0.413612	0.353	0.708	1
STK24	0.0670888	0.0707996	0.086	0.148	1
TLE3	0.0671747	-0.344602	0.048	0.135	1
SLC13A3	0.0673286	-1.00131	0.03	0.226	1
LARP1B	0.0675517	-0.284119	0.037	0.108	1
SRRM1	0.0676317	0.0166983	0.13	0.234	1
GGCT	0.0680665	-0.711685	0.037	0.17	1
MYOF	0.0680783	-0.041246	0.119	0.216	1
ARMCX3	0.0682477	-0.125925	0.059	0.116	1
KDM4B	0.0684531	-0.334631	0.052	0.14	1
TGOLN2	0.0688388	0.153036	0.108	0.17	1
PRMT2	0.0688814	-0.0742719	0.063	0.11	1
PAFAH1B2	0.0691564	-0.159299	0.037	0.101	1
METAP2	0.0691618	-0.817064	0.052	0.249	1
HTATSF1	0.069747	-0.461694	0.033	0.128	1
CCNI	0.0699425	-0.0281253	0.112	0.22	1
PFKL	0.0699902	-0.381276	0.052	0.148	1
RP2	0.0703989	0.0735171	0.063	0.112	1
GNAQ	0.0707615	0.0943606	0.104	0.171	1
DOCK9	0.0712686	0.189022	0.138	0.218	1
DENND4C	0.0713713	-0.100879	0.067	0.139	1
EWSR1	0.0717475	0.156256	0.104	0.136	1
USP48	0.0717721	-0.0102873	0.059	0.117	1
TUFT1	0.0718762	-0.439116	0.037	0.136	1
DHCR24	0.0720099	-0.55947	0.033	0.116	1
ARPC1B	0.0725975	-0.475411	0.022	0.1	1
GDF15	0.0729176	-1.35625	0.022	0.221	1
STT3B	0.0729219	0.0489566	0.112	0.192	1
RPS14	0.0730249	-0.623942	0.565	0.888	1
RBM17	0.0732764	-0.443221	0.045	0.169	1
WAPL	0.0742415	0.141671	0.089	0.126	1
PSMD7	0.0742666	-1.0423	0.071	0.339	1
YME1L1	0.074588	0.377704	0.145	0.197	1
NDUFA2	0.0747025	0.0865732	0.059	0.114	1
SMARCA5	0.0750191	0.071077	0.093	0.157	1
OTUB1	0.075376	-0.419432	0.045	0.148	1
ATP6V0D1	0.0753903	-0.438153	0.022	0.102	1
SEC63	0.0754206	-0.0307998	0.052	0.103	1
IFITM2	0.0759472	1.17857	0.119	0.035	1
UBAC1	0.0761346	-0.63395	0.03	0.159	1
TMEM167A	0.0763229	-0.0250418	0.059	0.109	1
MED4	0.0771139	-0.501063	0.022	0.105	1
PRSS8	0.0775049	-0.54152	0.041	0.14	1
USP22	0.077985	0.137751	0.112	0.181	1
KRT8	0.0782427	-0.453974	0.338	0.654	1
C6orf48	0.0782717	0.0996555	0.071	0.12	1
SERINC1	0.078294	0.691436	0.123	0.124	1
PPP4R2	0.0783919	0.310593	0.082	0.109	1
NAPA	0.0784369	-0.340462	0.033	0.111	1
SEC61G	0.0784809	-0.166024	0.052	0.138	1
WDR83OS	0.0789147	-0.516355	0.056	0.195	1
ANXA11	0.0791909	-0.193219	0.097	0.178	1
IFI6	0.0791994	-0.519609	0.416	0.746	1
GUK1	0.0792632	-0.230772	0.086	0.173	1
RAB5C	0.079593	-0.249792	0.045	0.13	1
ATP5F1B	0.0797831	-0.440283	0.112	0.301	1
SOD2	0.0798218	1.17913	0.145	0.079	1
FKBP5	0.0801241	1.33698	0.1	0.011	1
PPP1R10	0.0806865	0.189588	0.212	0.309	1
KLF4	0.0807034	0.274943	0.23	0.346	1
GSE1	0.0811204	-0.476646	0.089	0.236	1
CFDP1	0.0812324	0.141278	0.093	0.148	1
ID4	0.0816248	0.119545	0.097	0.149	1
ADAMTSL4	0.081747	-0.311368	0.164	0.352	1
EZR	0.0818062	-0.219817	0.379	0.629	1
RNMT	0.0824365	0.0596638	0.063	0.111	1
COX7A2	0.0826548	-0.62577	0.067	0.243	1
ATMIN	0.0828557	-0.391859	0.048	0.144	1
HSP90AB1	0.0829287	-0.367025	0.428	0.749	1
SKP2	0.0834452	-0.245892	0.074	0.171	1
CANX	0.0838496	0.0830344	0.283	0.436	1
PSMC4	0.083853	-0.0476654	0.048	0.108	1
LGALS1	0.0847385	1.8221	0.186	0.038	1
ELAVL1	0.0852021	-0.133222	0.059	0.133	1
SYNCRIP	0.0856648	-0.0736721	0.123	0.221	1
CALR	0.0860513	-0.776469	0.353	0.764	1
EIF4A2	0.0865954	0.260481	0.242	0.329	1
HNRNPL	0.0867618	0.287274	0.104	0.135	1
VAMP8	0.0868226	-0.380252	0.126	0.317	1
EIF5	0.0868243	0.112371	0.234	0.367	1
TENM3	0.0869041	-0.170042	0.138	0.286	1
IQGAP1	0.087727	-0.24449	0.167	0.355	1
RAB5A	0.0881774	0.488366	0.104	0.103	1
LDHB	0.0882425	-0.862541	0.164	0.488	1
IDH1	0.0883049	-0.294937	0.089	0.216	1
CSF3R	0.0884227	-0.637428	0.112	0.327	1
ATF4	0.0885566	-0.116308	0.227	0.391	1
NEDD9	0.0891559	0.705732	0.175	0.152	1
TXNIP	0.0892143	1.38673	0.13	0.034	1
RSF1	0.0894846	0.58935	0.104	0.097	1
SLC5A3	0.0895028	0.381407	0.197	0.264	1
DNAJA2	0.0897611	-0.0152413	0.063	0.117	1
EIF4E	0.0899376	-0.0358071	0.078	0.152	1
RPL4	0.0899484	-0.399567	0.238	0.54	1
RHOB	0.0903717	0.218987	0.29	0.404	1
RAD21	0.0904235	-0.437361	0.141	0.332	1
DVL3	0.0909728	-0.291949	0.074	0.19	1
ISYNA1	0.0917015	-0.585196	0.227	0.511	1
TCF25	0.0922207	-0.381808	0.108	0.261	1
YWHAZ	0.0929796	-0.234453	0.297	0.529	1
TBL1XR1	0.0931201	0.477505	0.108	0.109	1
ATRX	0.0933689	0.377937	0.112	0.162	1
CEBPB	0.0936694	-0.00238312	0.175	0.337	1
SLC25A25	0.0941015	-0.245588	0.071	0.168	1
HMGN1	0.0943151	-0.812902	0.082	0.312	1
NEDD4L	0.0947758	-0.238018	0.078	0.169	1
DNAJC7	0.0953912	-0.0860443	0.056	0.105	1
ETFB	0.095446	-0.762309	0.015	0.127	1
ARGLU1	0.0955452	0.637939	0.216	0.234	1
MCM7	0.0956248	-0.304606	0.059	0.148	1
PTPN12	0.0965551	0.406656	0.089	0.105	1
ID2	0.0968525	-0.735417	0.138	0.429	1
TMED2	0.097086	0.141611	0.1	0.169	1
GNA12	0.097863	-0.179767	0.082	0.177	1
TENT5A	0.0987645	-0.536356	0.059	0.195	1
ERRFI1	0.0989047	-0.0155316	0.152	0.246	1
IFI27	0.098927	1.326	0.123	0.021	1
SCAF11	0.0993661	0.0919812	0.13	0.191	1
UBE2I	0.0997885	-0.235533	0.059	0.162	1
U2AF2	0.100049	-0.265202	0.045	0.104	1
WEE1	0.100502	-0.354049	0.115	0.27	1
RBM25	0.101127	-0.11533	0.193	0.352	1
UBE2S	0.101969	-0.817445	0.033	0.187	1
PSMC5	0.102173	0.132824	0.093	0.147	1
CADM1	0.10374	0.200002	0.119	0.186	1
EIF4A3	0.103982	0.227804	0.104	0.161	1
SMCHD1	0.103993	0.538121	0.112	0.12	1
ARHGAP32	0.104585	-0.331131	0.041	0.112	1
RAB1A	0.104654	-0.207514	0.104	0.222	1
ATP2A2	0.105151	0.103204	0.145	0.252	1
RRBP1	0.105234	0.12596	0.297	0.438	1
DARS	0.105236	0.0771024	0.056	0.103	1
PPP6R3	0.106386	0.17225	0.063	0.102	1
TMEM245	0.10665	-0.36076	0.074	0.201	1
PTGES	0.10764	-0.503237	0.074	0.213	1
ZNRF3	0.10782	-0.344618	0.033	0.101	1
HK1	0.108092	-0.41147	0.041	0.133	1
EIF3G	0.108147	-0.722505	0.093	0.304	1
PTGES3	0.10925	-0.111196	0.145	0.303	1
RCOR1	0.109253	0.146062	0.104	0.166	1
HES1	0.109298	-0.579185	0.156	0.381	1
NENF	0.10937	-0.613705	0.03	0.13	1
MTPN	0.109581	0.133918	0.082	0.133	1
ARIH1	0.109957	0.31719	0.167	0.227	1
CIRBP	0.110134	-0.603409	0.1	0.322	1
COX5A	0.110657	-0.0345898	0.052	0.121	1
S100A10	0.110955	-0.2621	0.234	0.455	1
TFEB	0.112387	-0.432541	0.045	0.154	1
TMOD3	0.112408	0.388603	0.108	0.123	1
PHF3	0.113738	0.275449	0.108	0.135	1
PIM1	0.114979	-0.494103	0.052	0.141	1
H2AFY	0.115157	-0.11175	0.089	0.172	1
THOC2	0.115191	0.0367906	0.063	0.108	1
SIAH1	0.115431	-0.435809	0.119	0.274	1
RPL32	0.115659	-0.643869	0.409	0.82	1
DNAJC8	0.11615	0.0048967	0.074	0.16	1
H3F3B	0.116297	-0.493896	0.316	0.665	1
CD46	0.116784	0.143335	0.212	0.326	1
RPL3	0.11689	-0.804191	0.461	0.853	1
NFKB1	0.116989	0.148415	0.067	0.111	1
SIVA1	0.117187	-0.350782	0.048	0.141	1
HOMER1	0.117593	0.0893513	0.078	0.114	1
PGAM1	0.117749	-0.536073	0.071	0.203	1
AGO2	0.117947	0.114299	0.089	0.143	1
ATP6AP1	0.117958	-0.435155	0.052	0.15	1
DLG1	0.118364	-0.0479606	0.071	0.142	1
ATP5MF	0.118848	-0.63871	0.074	0.267	1
PIK3R1	0.119384	0.458926	0.112	0.135	1
RPS28	0.119718	-1.70662	0.45	0.934	1
PAWR	0.120184	-0.244535	0.045	0.11	1
RDX	0.120208	0.131493	0.108	0.167	1
PEBP1	0.120331	-0.841394	0.141	0.443	1
PSMB5	0.12093	-0.194901	0.059	0.148	1
FIS1	0.121297	-0.619572	0.037	0.176	1
RPS13	0.121396	-0.461385	0.335	0.665	1
RBMX	0.1219	-0.132096	0.108	0.222	1
CAPZB	0.122329	-0.381775	0.067	0.188	1
NFAT5	0.122442	0.154999	0.197	0.335	1
IRS2	0.122669	0.239438	0.13	0.183	1
CRTAP	0.122898	0.100959	0.056	0.11	1
GGH	0.123018	-0.0148717	0.067	0.114	1
EIF3D	0.123023	-0.0848613	0.056	0.124	1
TKT	0.123192	-0.655863	0.093	0.298	1
HMGCS1	0.123426	-0.107214	0.082	0.16	1
LGMN	0.123437	0.20536	0.104	0.139	1
CAND1	0.123446	0.000764644	0.056	0.1	1
IGF2BP3	0.123882	-0.928796	0.045	0.245	1
KIAA0319L	0.123886	-0.342924	0.048	0.135	1
RSL1D1	0.124322	-0.374033	0.03	0.12	1
KIAA1217	0.124712	0.389019	0.13	0.171	1
ARHGAP5	0.125909	0.567542	0.119	0.103	1
PRDX1	0.126422	-0.734943	0.257	0.594	1
COX8A	0.126891	-0.295664	0.078	0.202	1
FKBP4	0.126956	0.256527	0.097	0.14	1
RPS4X	0.12781	-0.847202	0.506	0.873	1
BTF3	0.128077	-0.172013	0.149	0.307	1
TDRP	0.128207	-0.530387	0.045	0.173	1
RPL34	0.128484	-0.725776	0.424	0.806	1
ADRB1	0.128821	0.161437	0.074	0.111	1
SEM1	0.129857	0.00488334	0.097	0.195	1
MAPRE1	0.130298	-0.225676	0.052	0.128	1
HP1BP3	0.13088	0.184571	0.134	0.192	1
CYB5R3	0.131932	-0.157152	0.059	0.116	1
MAPK3	0.132054	-0.334678	0.041	0.115	1
P4HB	0.133389	-0.844445	0.279	0.648	1
CAPN1	0.133916	-0.524688	0.082	0.195	1
SPPL3	0.134435	-0.159336	0.059	0.122	1
AFG3L2	0.134509	-0.523308	0.026	0.115	1
CD2AP	0.134599	-0.0286681	0.067	0.131	1
GNG5	0.135064	0.246268	0.1	0.155	1
PET100	0.135079	-0.0737374	0.045	0.102	1
ZYX	0.135101	-0.238817	0.041	0.106	1
EIF3F	0.135799	-0.193212	0.104	0.222	1
ASAH1	0.135947	0.119732	0.097	0.136	1
PARK7	0.13634	-0.777422	0.059	0.238	1
VCP	0.136407	-0.616403	0.126	0.344	1
ATP5PB	0.13742	-0.605067	0.03	0.144	1
S100A11	0.13799	-0.650432	0.372	0.756	1
IFRD1	0.138179	-0.0225441	0.178	0.321	1
ARPC5L	0.139208	-0.311317	0.033	0.11	1
USP34	0.139295	0.552621	0.123	0.114	1
SRSF7	0.140387	-0.494755	0.123	0.295	1
AAK1	0.140442	-0.409673	0.13	0.342	1
CSTB	0.141871	-0.35766	0.048	0.141	1
AURKAIP1	0.142447	-0.65169	0.045	0.188	1
SRSF5	0.142834	0.278936	0.294	0.39	1
NCOR1	0.143258	0.49975	0.093	0.11	1
TP53I11	0.144335	0.0808445	0.063	0.107	1
PHPT1	0.144751	-0.860723	0.026	0.193	1
CTNND1	0.145076	-0.110887	0.156	0.294	1
ATP6V1G1	0.145296	0.0470806	0.112	0.189	1
PABPN1	0.145383	-0.324054	0.126	0.277	1
ARL4A	0.145642	-0.472548	0.093	0.23	1
MDH2	0.145931	-0.393055	0.045	0.136	1
SBNO1	0.146141	-0.0408207	0.063	0.116	1
PPIG	0.146267	-0.0532985	0.126	0.233	1
PHF20	0.146336	-0.168163	0.063	0.139	1
APMAP	0.146354	-0.232854	0.059	0.132	1
MIDN	0.147013	-0.114115	0.141	0.265	1
CDH5	0.14722	1.65251	0.138	0.025	1
CHMP1B	0.147234	-0.00646845	0.059	0.113	1
SMYD2	0.147778	-0.553416	0.022	0.113	1
C12orf57	0.148085	-0.427078	0.048	0.166	1
MAP7D2	0.148647	-0.723984	0.074	0.268	1
BRD2	0.149414	-0.340818	0.268	0.569	1
DNAJB14	0.149782	0.098311	0.063	0.107	1
RPLP0	0.149819	-1.26819	0.357	0.818	1
PTTG1IP	0.150409	-0.315936	0.119	0.29	1
CMTM6	0.150527	-0.287279	0.1	0.238	1
TRA2A	0.151474	-0.0997193	0.167	0.304	1
EMC10	0.151517	-0.31837	0.045	0.127	1
UFM1	0.152039	0.512339	0.108	0.11	1
CASP4	0.152366	-0.198088	0.048	0.125	1
MPP1	0.152535	-0.796126	0.089	0.295	1
PPIA	0.152572	-0.434465	0.264	0.568	1
HNRNPR	0.152949	-0.196582	0.112	0.254	1
SF3B2	0.153162	-0.171721	0.078	0.159	1
CCT5	0.153587	-0.0797289	0.067	0.139	1
RAC1	0.153738	-0.3729	0.201	0.419	1
FOXN3	0.154148	0.333924	0.078	0.111	1
EIF3E	0.154184	-0.284807	0.082	0.186	1
PLPP3	0.154313	0.711385	0.115	0.099	1
MPC2	0.154453	-0.43794	0.033	0.136	1
PNN	0.155093	0.226684	0.134	0.189	1
ECH1	0.155182	-0.458347	0.067	0.196	1
BTG2	0.155362	-0.0676348	0.167	0.285	1
EIF3H	0.155978	-0.349559	0.056	0.175	1
KPNA4	0.156203	0.0433519	0.086	0.15	1
SAT1	0.15641	-0.776685	0.517	0.863	1
KLF2	0.156569	0.443478	0.086	0.108	1
RPS3A	0.156822	-0.854391	0.294	0.752	1
GRAMD2A	0.156842	-0.323382	0.093	0.207	1
HEXB	0.156951	-0.0815218	0.119	0.199	1
LMO7	0.157914	0.0226652	0.071	0.13	1
ZNF106	0.158053	0.182272	0.067	0.107	1
SYF2	0.158624	-0.959619	0.074	0.311	1
CITED2	0.159728	-0.243249	0.063	0.17	1
SLC38A1	0.159793	-0.663092	0.093	0.309	1
TMSB10	0.159879	0.510897	0.494	0.658	1
RPS24	0.160328	-0.523157	0.558	0.865	1
NFKBIZ	0.160583	0.698971	0.219	0.237	1
GXYLT1	0.160667	0.0678325	0.082	0.114	1
LAPTM4A	0.160899	0.294174	0.112	0.157	1
ELOB	0.161077	0.0246128	0.104	0.233	1
ITGAV	0.161916	-0.176983	0.152	0.304	1
PUM1	0.162133	-0.534444	0.097	0.266	1
ATP6V1C2	0.1628	-0.112838	0.074	0.134	1
AFF4	0.165294	0.362529	0.16	0.195	1
CSDE1	0.165761	0.192159	0.175	0.258	1
GAB1	0.165793	0.063814	0.071	0.118	1
H2AFJ	0.165867	0.418433	0.115	0.14	1
UQCRH	0.1662	-0.389536	0.108	0.26	1
RAB8A	0.166447	-0.0129905	0.052	0.108	1
BRWD1	0.166607	0.420355	0.108	0.142	1
TOP2A	0.167382	-0.532174	0.067	0.203	1
CLSTN1	0.167896	0.0191854	0.078	0.138	1
PPIB	0.16797	0.307728	0.164	0.232	1
EHD1	0.16941	-0.613812	0.1	0.277	1
DIAPH2	0.169581	0.396983	0.123	0.146	1
MSN	0.169903	1.1413	0.1	0.028	1
SERTAD1	0.170005	-0.436533	0.097	0.236	1
PSMD13	0.170039	-0.481679	0.037	0.132	1
NFKBIA	0.170211	0.489498	0.286	0.314	1
SSU72	0.170447	-0.183691	0.041	0.113	1
MTR	0.170635	0.204504	0.074	0.107	1
MPDU1	0.170791	-0.0414796	0.063	0.118	1
LAMTOR4	0.171093	-0.426737	0.03	0.105	1
RAD23B	0.171415	-0.303569	0.119	0.268	1
TPST2	0.171534	-0.585923	0.041	0.155	1
SELENOW	0.171849	0.35371	0.108	0.128	1
LIMK2	0.172574	-0.631448	0.059	0.218	1
CAMK2G	0.173204	-0.260322	0.052	0.148	1
ZNF217	0.173383	0.131724	0.108	0.181	1
DUSP14	0.173536	-0.370673	0.037	0.12	1
RPL41	0.173854	-0.621573	0.576	0.883	1
GOLGB1	0.174318	0.176475	0.253	0.38	1
SDCBP	0.174368	0.257417	0.234	0.325	1
STIP1	0.174388	-0.148775	0.071	0.139	1
RPL15	0.174607	-0.709504	0.413	0.81	1
HSPA8	0.174813	-0.780221	0.193	0.51	1
H2AFV	0.175769	0.157689	0.071	0.111	1
HYOU1	0.176039	0.0312019	0.074	0.135	1
HCLS1	0.176118	-0.0717017	0.056	0.123	1
SRSF10	0.176694	0.23887	0.093	0.135	1
TBL1X	0.17775	-0.0828542	0.201	0.366	1
TNRC6B	0.177962	0.031492	0.082	0.13	1
SGK1	0.178108	0.271035	0.104	0.162	1
DCXR	0.178204	-0.538824	0.03	0.137	1
ETFA	0.178574	-0.270688	0.074	0.171	1
FRMD4B	0.179697	0.0212645	0.104	0.182	1
PDCD4	0.180894	-0.220377	0.138	0.293	1
EXPH5	0.18093	-0.407304	0.033	0.108	1
TRIP11	0.18094	0.214343	0.074	0.102	1
EFEMP1	0.18113	-0.790088	0.186	0.507	1
LYPLA1	0.181163	-0.324366	0.045	0.13	1
ASPH	0.182588	0.0638695	0.078	0.142	1
CTNNBL1	0.182646	-0.250575	0.037	0.102	1
MSI2	0.183653	0.0866875	0.19	0.297	1
JARID2	0.184095	-0.468441	0.045	0.137	1
GLG1	0.184246	-0.444016	0.097	0.253	1
ADRM1	0.184503	-0.358726	0.037	0.129	1
NDUFV2	0.184663	-0.314778	0.033	0.103	1
TIMM13	0.184725	-0.657877	0.052	0.196	1
RERE	0.185032	-0.0714838	0.108	0.196	1
ATRAID	0.185917	-0.423274	0.026	0.103	1
MANF	0.186611	-0.427366	0.082	0.217	1
RBBP6	0.186742	-0.447982	0.138	0.302	1
MBD3	0.187309	-0.382439	0.123	0.285	1
KIAA0040	0.187666	0.130069	0.093	0.138	1
RABL6	0.188678	-0.22341	0.041	0.109	1
SAR1A	0.188987	-0.211812	0.074	0.176	1
NONO	0.189564	-0.157657	0.086	0.174	1
NDUFA10	0.189613	-0.4354	0.071	0.214	1
TCEAL9	0.189742	-0.387362	0.264	0.539	1
DNAJB9	0.189902	-0.185818	0.052	0.121	1
C1QBP	0.190036	-0.15995	0.082	0.182	1
MPRIP	0.190743	0.386969	0.1	0.106	1
PCBP1	0.191139	-0.476633	0.23	0.506	1
DBI	0.19133	-0.315123	0.097	0.241	1
NKTR	0.192065	0.550333	0.13	0.165	1
RAP1B	0.19221	0.184289	0.093	0.155	1
PSMC3	0.192226	-0.807897	0.037	0.19	1
BRD4	0.192617	-0.621669	0.227	0.517	1
AP3D1	0.192769	0.0566302	0.074	0.124	1
MGST3	0.19318	-0.778813	0.171	0.516	1
USP14	0.193361	-0.0396847	0.074	0.154	1
RSBN1L	0.193638	-0.15758	0.052	0.108	1
SLC22A18	0.193964	-1.0114	0.015	0.188	1
SNX6	0.194166	-0.119447	0.074	0.181	1
AC092069.1	0.194351	-0.936135	0.019	0.172	1
PLK2	0.194473	-0.097254	0.152	0.275	1
PDIA4	0.194593	-0.640369	0.104	0.304	1
DNMT1	0.194928	-0.724277	0.171	0.493	1
ZFHX3	0.195282	0.35081	0.156	0.208	1
GLUL	0.195603	0.241959	0.245	0.319	1
SEPT2	0.195936	0.0493012	0.141	0.238	1
TOR1AIP2	0.196005	0.0360979	0.156	0.285	1
ATXN7L3B	0.196314	-0.268695	0.052	0.158	1
TOB1	0.196611	-0.133621	0.067	0.129	1
CALM1	0.197282	0.0899993	0.279	0.455	1
CSRNP1	0.198797	0.580707	0.138	0.147	1
NOP53	0.199198	-0.256547	0.104	0.237	1
TAGLN2	0.199572	-0.193338	0.164	0.318	1
LDLR	0.19977	-0.10324	0.152	0.282	1
RBPMS	0.199815	0.421806	0.093	0.1	1
ASAP1	0.199958	-0.018415	0.078	0.14	1
MDM4	0.199965	0.365503	0.126	0.143	1
PCSK7	0.200602	-0.0589793	0.082	0.137	1
CHMP2A	0.200703	-0.0948565	0.063	0.123	1
MRPL27	0.200957	-0.482079	0.03	0.128	1
BEX4	0.200982	-0.461898	0.045	0.147	1
SRP72	0.202579	-0.1733	0.059	0.131	1
PSMB7	0.203451	-0.654188	0.056	0.216	1
ARID4B	0.203677	-0.0127549	0.078	0.139	1
UXS1	0.203892	-0.407047	0.033	0.117	1
PICALM	0.204052	0.467549	0.119	0.14	1
DYNLL2	0.204053	-0.324665	0.182	0.392	1
EIF3K	0.204065	-0.46291	0.059	0.218	1
HINT1	0.204508	-0.46431	0.108	0.336	1
ATP6V1B2	0.205	-0.210724	0.045	0.105	1
USP36	0.205058	0.143572	0.071	0.105	1
TLK1	0.205902	-0.00791564	0.104	0.174	1
WIPF2	0.206372	-0.192794	0.052	0.131	1
ARPC5	0.208309	-0.633016	0.089	0.287	1
SPCS1	0.208452	-0.18533	0.056	0.124	1
PITPNA	0.209115	-0.367652	0.041	0.124	1
NMT1	0.209384	-0.823851	0.078	0.278	1
HNRNPA1	0.209871	-0.164952	0.316	0.556	1
UBXN4	0.210344	0.0566675	0.138	0.234	1
CSRP1	0.21037	0.133097	0.104	0.156	1
ZNF326	0.210617	0.0321627	0.063	0.101	1
SPINT1	0.212068	-1.23318	0.193	0.671	1
ENTPD6	0.212429	-0.408475	0.026	0.101	1
TES	0.213131	-0.311426	0.097	0.224	1
KDELR2	0.213555	-0.293042	0.115	0.276	1
FAM234A	0.214226	-0.559195	0.026	0.119	1
TFPI2	0.214582	1.64365	0.145	0.027	1
PTBP3	0.215312	-0.0635184	0.067	0.147	1
GOLGA4	0.216432	0.0667029	0.216	0.333	1
CBX4	0.216494	-0.824012	0.074	0.297	1
GLDC	0.216558	-0.820991	0.086	0.278	1
SLC25A36	0.216671	0.240993	0.115	0.155	1
HEXIM1	0.216855	-0.272456	0.204	0.394	1
UBE2N	0.217124	0.227288	0.089	0.121	1
CCNL2	0.217152	0.136804	0.074	0.116	1
CDK12	0.217913	0.119253	0.082	0.126	1
ARF1	0.218603	0.424165	0.212	0.256	1
TOB2	0.21868	-0.631013	0.056	0.198	1
COTL1	0.219497	-0.162732	0.052	0.119	1
LIN28B	0.219713	-0.435722	0.104	0.267	1
COL15A1	0.220239	1.56776	0.123	0.011	1
GGNBP2	0.220339	0.185261	0.078	0.109	1
CD59	0.220427	0.133286	0.138	0.202	1
USP9X	0.220438	0.0930157	0.123	0.198	1
SON	0.220501	0.181259	0.257	0.376	1
WDR1	0.220743	-0.251198	0.071	0.169	1
NIPBL	0.220779	0.510724	0.13	0.133	1
SMC3	0.220903	-0.351076	0.063	0.173	1
SLC39A7	0.221648	-0.208052	0.059	0.127	1
GATA3	0.221763	-1.04503	0.1	0.378	1
CCDC80	0.222547	0.0741266	0.19	0.305	1
PRDX2	0.223164	-1.29133	0.059	0.346	1
TLN1	0.223251	-0.084053	0.093	0.178	1
RPS7	0.223276	-0.308346	0.401	0.683	1
UBE2H	0.22484	0.0448513	0.145	0.259	1
PSME2	0.22493	0.0494419	0.067	0.116	1
DSG2	0.224983	-0.506621	0.048	0.149	1
FNDC3B	0.225505	0.0671879	0.186	0.285	1
TCAF1	0.225697	-0.121765	0.275	0.469	1
COL6A3	0.22616	1.70769	0.145	0.008	1
SYT7	0.226469	-0.489717	0.037	0.14	1
PKN2	0.227083	0.563567	0.104	0.091	1
CALU	0.227881	-0.0731421	0.145	0.286	1
UBE2J1	0.228101	-0.0463111	0.074	0.155	1
RAN	0.228327	-0.560938	0.134	0.37	1
IGDCC3	0.230052	-0.355379	0.033	0.116	1
DEK	0.230886	-0.481631	0.145	0.365	1
DCAF7	0.23154	-0.022356	0.059	0.117	1
CUX1	0.232148	-0.0575125	0.156	0.282	1
OVOL1	0.232216	-0.425396	0.045	0.133	1
XPO1	0.232382	0.0790441	0.104	0.173	1
EPAS1	0.233142	0.780137	0.353	0.365	1
TOP2B	0.233678	0.133218	0.074	0.121	1
GPBP1	0.233897	0.330591	0.112	0.138	1
TMPO	0.234143	-0.162048	0.048	0.11	1
CD55	0.235395	-0.261624	0.145	0.319	1
RPS3	0.236534	-0.897955	0.413	0.816	1
RNF43	0.237108	-0.255334	0.048	0.116	1
NDUFS8	0.237735	-0.245208	0.033	0.101	1
SASH1	0.238003	0.614888	0.112	0.095	1
SLC44A2	0.238447	-0.118202	0.1	0.193	1
RPS19	0.238747	-0.855421	0.457	0.851	1
DNAJA1	0.238839	-0.187893	0.23	0.443	1
TNKS2	0.238919	-0.165036	0.089	0.183	1
TXN2	0.23899	-0.692719	0.019	0.138	1
MYO7A	0.239031	-0.276537	0.045	0.128	1
PSMA3	0.239226	0.161552	0.1	0.171	1
PRMT1	0.239501	-0.337416	0.045	0.144	1
RPS21	0.239536	-0.617386	0.26	0.653	1
PA2G4	0.239863	-0.843984	0.052	0.256	1
TOMM7	0.239956	-0.0768745	0.126	0.263	1
PDIA6	0.239986	-0.122758	0.145	0.265	1
MARCKS	0.241444	0.88361	0.1	0.047	1
TMEM258	0.241449	-0.405959	0.052	0.166	1
RTN4	0.241814	0.164947	0.212	0.309	1
RPS27	0.242052	-1.26273	0.613	0.953	1
RPL30	0.242336	-0.106238	0.353	0.692	1
TMBIM1	0.242672	-0.307639	0.037	0.107	1
FAM120A	0.243475	0.124883	0.138	0.224	1
LSM4	0.243916	-0.317196	0.063	0.16	1
EP300	0.244346	-0.0527149	0.104	0.183	1
MCL1	0.244364	0.359093	0.338	0.416	1
AMD1	0.245016	-0.062588	0.149	0.282	1
EIF1B	0.245856	0.0460346	0.067	0.113	1
TPR	0.246987	-0.241973	0.078	0.187	1
INTS1	0.247534	-0.0723199	0.037	0.102	1
EIF2S3	0.248525	0.193501	0.074	0.104	1
PHB2	0.251551	-0.0300113	0.082	0.15	1
ECHS1	0.251638	-0.965705	0.086	0.335	1
SNRPB2	0.251969	-0.524842	0.026	0.124	1
AUP1	0.252938	-0.236756	0.045	0.109	1
FERMT2	0.253076	0.10589	0.093	0.162	1
CUL1	0.253281	-0.285625	0.037	0.113	1
YWHAQ	0.253435	-0.0711913	0.067	0.139	1
HDLBP	0.253849	-0.481851	0.145	0.345	1
KDM2A	0.254223	-0.0928956	0.063	0.129	1
HSD17B4	0.254236	-0.279451	0.037	0.101	1
PSMD14	0.254715	-0.961847	0.026	0.198	1
SNRPD3	0.254925	0.0987973	0.089	0.159	1
NOP58	0.254968	-0.0900849	0.067	0.143	1
ATP1A1	0.255873	-0.27111	0.089	0.217	1
GAA	0.256415	0.0671986	0.082	0.125	1
AP2M1	0.257296	-0.219432	0.112	0.258	1
HSPB8	0.257556	-0.013122	0.089	0.154	1
SDF4	0.2577	-0.345658	0.045	0.127	1
UPF2	0.257931	0.0886989	0.082	0.13	1
PPP1R13L	0.258087	-0.572858	0.033	0.145	1
FRMD6	0.258095	0.042499	0.082	0.123	1
PBX1	0.258103	-0.232577	0.123	0.251	1
TRA2B	0.258247	-0.0902501	0.19	0.387	1
HSPH1	0.258307	0.444425	0.112	0.134	1
CCT4	0.258901	-0.432457	0.037	0.153	1
HIST1H2BG	0.259161	-0.495126	0.033	0.13	1
SERF2	0.259777	-0.621577	0.349	0.686	1
ZNF165	0.260434	-0.460956	0.067	0.193	1
VAV3	0.263652	-0.303413	0.074	0.176	1
SEMA6A	0.264145	-0.457664	0.175	0.421	1
ERVW-1	0.264398	-0.598612	0.112	0.329	1
AMOT	0.264825	-0.176163	0.112	0.221	1
PLA2G16	0.26524	-0.648745	0.052	0.175	1
FXR1	0.26545	-0.0620183	0.074	0.142	1
ANP32B	0.26606	-0.614315	0.093	0.267	1
PIK3C2A	0.268011	-0.0214635	0.093	0.176	1
SESN2	0.268076	-0.00193938	0.067	0.117	1
DCN	0.268123	2.33075	0.305	0.064	1
PDAP1	0.268689	-0.692486	0.056	0.226	1
RPL7A	0.268938	-0.548357	0.387	0.753	1
ADH5	0.269141	-0.181634	0.059	0.158	1
GORASP2	0.26955	-0.264706	0.045	0.125	1
MTMR10	0.269642	-0.126033	0.059	0.122	1
RPS27A	0.27025	-0.601592	0.431	0.801	1
TSPAN13	0.270506	0.0759256	0.067	0.103	1
RHOA	0.270783	0.116131	0.171	0.28	1
PHAX	0.271577	-0.231723	0.048	0.146	1
ELF1	0.272038	0.160063	0.097	0.145	1
MRPL57	0.272821	-0.492032	0.022	0.113	1
UQCRC2	0.272911	-0.261539	0.048	0.118	1
PITPNB	0.273388	0.0377708	0.059	0.103	1
NEU1	0.273522	-0.101042	0.082	0.175	1
EML4	0.274234	-0.2647	0.093	0.204	1
LY6E	0.274483	-0.611408	0.119	0.344	1
ERVH48-1	0.274928	-0.859538	0.119	0.406	1
BAZ2A	0.275271	-0.211983	0.059	0.132	1
PRPF4B	0.275856	0.288079	0.156	0.209	1
IPO5	0.27599	-0.150596	0.048	0.109	1
RPN1	0.277366	-0.0718661	0.082	0.146	1
FKBP1A	0.277991	0.668598	0.112	0.086	1
UBE2M	0.279643	-0.220565	0.056	0.121	1
FLT1	0.279804	0.536347	0.387	0.423	1
CLIP1	0.279816	-0.16312	0.16	0.326	1
BABAM1	0.28012	-0.491117	0.03	0.129	1
RABAC1	0.280753	0.111007	0.067	0.1	1
SHISA5	0.280937	-0.439266	0.126	0.305	1
ADAR	0.281255	-0.344057	0.059	0.148	1
ARPC2	0.281284	-0.318296	0.227	0.47	1
GDI2	0.28148	-0.458395	0.067	0.195	1
ROCK1	0.281512	0.227135	0.086	0.126	1
ACIN1	0.282754	-0.080486	0.063	0.144	1
NXF1	0.283039	-0.353046	0.071	0.209	1
DDX46	0.284123	-0.215312	0.067	0.163	1
AHI1	0.284298	0.0607472	0.071	0.125	1
APEX1	0.284693	-0.00813523	0.052	0.108	1
HSPE1	0.2847	-0.0705043	0.097	0.243	1
RPS29	0.284843	-1.65479	0.435	0.903	1
CSE1L	0.285802	-0.0380128	0.063	0.12	1
SLTM	0.286287	0.249917	0.104	0.14	1
BAZ1A	0.288604	0.207132	0.089	0.124	1
SLK	0.28956	0.27827	0.134	0.156	1
TMBIM6	0.290035	-0.00385535	0.208	0.369	1
ERC1	0.290236	0.0203957	0.074	0.156	1
RANBP1	0.290336	-0.229405	0.059	0.167	1
CYSTM1	0.290424	-0.621097	0.052	0.188	1
PXN	0.290593	0.39674	0.089	0.11	1
C11orf58	0.290699	0.121146	0.123	0.196	1
DUSP9	0.291253	-0.937151	0.216	0.608	1
MYH10	0.291473	-0.280252	0.257	0.463	1
SLIRP	0.291962	-0.553274	0.033	0.136	1
HEXA	0.292329	0.00989273	0.056	0.108	1
ATOX1	0.292505	-0.623438	0.019	0.118	1
VWA1	0.292711	-0.578242	0.1	0.291	1
TGFBR1	0.292712	0.109251	0.074	0.102	1
RBBP4	0.292796	-0.412164	0.052	0.151	1
MAPK1IP1L	0.293821	-0.14117	0.071	0.141	1
PNISR	0.294501	0.757487	0.178	0.184	1
IQGAP2	0.296911	0.060054	0.097	0.166	1
MORF4L2	0.297924	-0.570614	0.16	0.422	1
MCM5	0.298076	-0.779688	0.041	0.169	1
ANKRD17	0.298751	0.132335	0.082	0.133	1
ANXA2	0.29914	-0.531832	0.294	0.62	1
NF1	0.300533	0.212857	0.123	0.165	1
EPB41L4A-AS1	0.301307	-0.319612	0.041	0.122	1
ATP5MC3	0.30316	-0.435495	0.112	0.293	1
SREK1	0.303351	0.0182806	0.086	0.152	1
SEL1L	0.303474	0.373656	0.1	0.129	1
GSPT1	0.303498	0.00263982	0.067	0.116	1
SMAGP	0.305269	-1.12104	0.082	0.345	1
PSMC1	0.306435	-0.790693	0.045	0.206	1
NRIP1	0.306489	0.143926	0.086	0.127	1
H2AFZ	0.307114	0.0468987	0.123	0.435	1
AKIRIN1	0.307227	-0.405598	0.03	0.117	1
C1orf115	0.307595	-0.658512	0.048	0.153	1
CAST	0.308579	0.125349	0.178	0.264	1
PPP1CB	0.308848	0.217553	0.141	0.194	1
AC007952.4	0.308876	-0.0160123	0.063	0.111	1
ILF2	0.30919	-0.18347	0.045	0.111	1
DNAJC3	0.309342	0.273694	0.093	0.106	1
PIP5K1A	0.309349	0.062639	0.097	0.167	1
VDAC1	0.309999	-0.703403	0.063	0.254	1
NFE2L1	0.31058	0.199806	0.089	0.137	1
PPP2R1A	0.311204	-0.30419	0.067	0.169	1
CENPF	0.311316	-0.361958	0.067	0.172	1
DDX21	0.311547	-0.104121	0.086	0.165	1
GOLIM4	0.312471	0.00889895	0.056	0.1	1
PNP	0.312493	-0.595536	0.134	0.383	1
APH1A	0.313689	0.229592	0.078	0.109	1
ARIH2	0.313945	-0.313153	0.03	0.103	1
NSD3	0.315469	0.119719	0.097	0.159	1
EPB41L3	0.3169	0.0650823	0.089	0.137	1
KLF10	0.317086	-0.0729124	0.097	0.199	1
CAPRIN1	0.317157	-0.107835	0.045	0.106	1
SF3B5	0.317744	-0.196049	0.059	0.158	1
NDUFA6	0.317798	-0.50987	0.033	0.149	1
CCT6A	0.319429	-0.0111426	0.074	0.143	1
RAB11A	0.319819	-0.362565	0.078	0.227	1
TCIM	0.32075	1.4323	0.108	0.007	1
EIF4EBP2	0.321666	0.00133998	0.082	0.15	1
MRPS21	0.322789	-0.307433	0.03	0.102	1
DYNC1H1	0.32343	0.0343775	0.234	0.365	1
HIST1H4C	0.323767	-1.23558	0.086	0.382	1
RBM5	0.323825	-0.0600118	0.082	0.158	1
USP8	0.324572	-0.192336	0.078	0.198	1
LSM3	0.324731	-0.108875	0.059	0.133	1
ZKSCAN1	0.324827	0.0181986	0.063	0.116	1
RGS2	0.32495	0.0269817	0.086	0.135	1
PDIA3	0.325008	-0.0911405	0.238	0.442	1
APLP2	0.325311	-1.01504	0.349	0.79	1
MCFD2	0.326229	-0.0577003	0.063	0.126	1
RPL27	0.326755	-0.234868	0.204	0.503	1
C19orf53	0.327658	-0.265453	0.03	0.101	1
FAM84A	0.327771	-0.85039	0.056	0.243	1
ANP32A	0.32875	-0.524588	0.078	0.248	1
KANK4	0.329389	-0.0254835	0.063	0.106	1
GNA11	0.329412	-0.339154	0.045	0.121	1
HECTD1	0.329565	0.303281	0.123	0.152	1
FAM210B	0.330164	-0.540021	0.033	0.133	1
PSMA1	0.33047	-0.372523	0.056	0.178	1
CD81	0.331172	0.0115704	0.141	0.265	1
PRRC2C	0.331637	-0.078592	0.271	0.475	1
SMARCA4	0.331824	-0.310152	0.063	0.167	1
ATP5MD	0.331929	0.253931	0.093	0.125	1
BZW1	0.332157	-0.0405912	0.082	0.144	1
NSA2	0.332273	-0.762672	0.048	0.216	1
GPC3	0.333037	1.13083	0.134	0.059	1
AHNAK	0.33367	0.132539	0.349	0.512	1
NFE2L2	0.334457	-0.0241157	0.13	0.233	1
PTDSS1	0.335425	-0.492912	0.037	0.135	1
SETD3	0.335528	-0.317684	0.037	0.114	1
NRDC	0.336224	0.168746	0.074	0.114	1
GATA2	0.336386	-0.0773425	0.086	0.161	1
GOLGA2	0.336778	0.0262225	0.078	0.145	1
EFCAB14	0.336964	0.112217	0.059	0.1	1
BZW2	0.338172	-0.657082	0.048	0.185	1
SLC25A5	0.338236	-0.579088	0.089	0.293	1
LCMT1	0.339187	-0.727858	0.007	0.106	1
ATP5IF1	0.339257	-0.113015	0.093	0.213	1
DCP2	0.339906	-0.265245	0.078	0.182	1
FAM53C	0.340443	-0.181686	0.089	0.199	1
PHB	0.34102	-0.383696	0.037	0.134	1
VTI1B	0.34126	-0.438284	0.022	0.105	1
RXRA	0.341618	-0.116296	0.048	0.1	1
PGP	0.341685	-0.0170153	0.071	0.124	1
YIPF3	0.342085	-0.570542	0.026	0.119	1
IDH2	0.342555	-0.373592	0.078	0.203	1
FMR1	0.342561	-0.335976	0.082	0.19	1
GABRE	0.343733	-0.172395	0.104	0.211	1
CGA	0.343757	-0.447733	0.037	0.168	1
ANKRD12	0.343771	0.634813	0.119	0.11	1
SLC40A1	0.343945	-0.249438	0.234	0.423	1
MARCH6	0.345699	0.097187	0.067	0.114	1
CRIM1	0.347891	0.265796	0.305	0.415	1
FOXP1	0.348374	0.545104	0.112	0.113	1
LGR5	0.349059	-0.20379	0.089	0.169	1
TMEM248	0.350412	0.134088	0.067	0.103	1
PRKCZ	0.351734	-0.697978	0.067	0.227	1
TMED10	0.354594	-0.128568	0.059	0.143	1
RPL36AL	0.354622	0.16378	0.149	0.279	1
SRF	0.35604	-0.411837	0.037	0.112	1
HNRNPD	0.356563	-0.0938663	0.186	0.343	1
EIF3L	0.3566	-0.85716	0.071	0.294	1
MARVELD3	0.35792	-0.192759	0.041	0.105	1
CNOT1	0.358769	0.0924682	0.104	0.159	1
SNU13	0.359172	-0.461442	0.071	0.207	1
PPM1G	0.359477	-0.475239	0.037	0.132	1
RPSA	0.359944	-1.14597	0.268	0.733	1
ACTR2	0.361655	0.414473	0.145	0.181	1
HSD17B1	0.36179	-0.490913	0.219	0.441	1
A2M	0.361857	1.26675	0.115	0.022	1
SERPINH1	0.361906	0.194583	0.16	0.207	1
RPL19	0.362304	-0.386031	0.428	0.761	1
RPL8	0.363832	-0.57868	0.424	0.805	1
SPG7	0.365404	0.146094	0.089	0.134	1
CEP152	0.365929	0.00975942	0.067	0.128	1
TNRC6A	0.366215	0.132835	0.086	0.125	1
ADD3	0.366235	0.0096772	0.063	0.111	1
COX6B1	0.366534	-0.0185564	0.112	0.202	1
PSMB6	0.366961	-0.361251	0.074	0.216	1
INTS6	0.367889	0.110977	0.26	0.444	1
SLC7A6	0.368247	-0.500601	0.03	0.109	1
ARF6	0.368686	-0.407656	0.078	0.195	1
STOML2	0.36877	-0.437866	0.033	0.113	1
SUZ12	0.369273	-0.329197	0.067	0.166	1
EIF1	0.36968	-0.360402	0.424	0.714	1
ECHDC2	0.369777	-0.682164	0.026	0.142	1
KAT6A	0.369853	0.383014	0.1	0.103	1
RPL37A	0.370061	-1.1284	0.457	0.876	1
PRR13	0.370222	-0.147797	0.048	0.114	1
PBRM1	0.370443	-0.00757904	0.067	0.109	1
ADGRG1	0.370949	-0.868676	0.175	0.505	1
RBBP7	0.371182	-0.57121	0.112	0.306	1
MRPL4	0.371199	-0.468117	0.03	0.12	1
RSRP1	0.371261	-0.310728	0.082	0.207	1
RACK1	0.371946	-0.615115	0.349	0.706	1
TRIP12	0.372204	0.355084	0.112	0.145	1
PSMB1	0.373022	-0.718581	0.074	0.294	1
PTBP1	0.373177	-0.308573	0.145	0.304	1
ANP32E	0.373538	-0.717863	0.019	0.136	1
BCLAF1	0.375033	0.467874	0.223	0.253	1
TM9SF3	0.375623	0.0752264	0.123	0.194	1
RHOBTB1	0.375988	-0.18781	0.048	0.114	1
EIF1AX	0.376251	-0.453813	0.134	0.356	1
SLC13A4	0.377188	-1.03824	0.082	0.387	1
HEBP2	0.377915	-0.16941	0.041	0.115	1
ARPP19	0.378183	-0.00267001	0.086	0.148	1
ZNF703	0.378523	-0.469086	0.03	0.11	1
ACTN1	0.379229	-0.32085	0.13	0.289	1
MCM3	0.379573	-0.652855	0.041	0.172	1
SF3B6	0.379672	-0.0934519	0.063	0.13	1
NHP2	0.38002	-0.732587	0.03	0.169	1
CKS2	0.38156	-0.400105	0.067	0.202	1
CREBBP	0.381794	0.286431	0.086	0.104	1
KIF5B	0.382263	0.209325	0.112	0.153	1
IGF1R	0.382311	-0.0657865	0.123	0.214	1
CLIC4	0.382494	0.125242	0.115	0.171	1
NARS	0.382686	-0.388849	0.045	0.144	1
ATP5F1A	0.382834	-0.219077	0.141	0.296	1
RPL5	0.382938	-0.286116	0.394	0.674	1
COX7B	0.383291	-0.128394	0.067	0.152	1
SELENOK	0.383536	-0.534236	0.082	0.236	1
AKR1B1	0.383629	-0.721086	0.108	0.339	1
YY1	0.385052	-0.492224	0.089	0.252	1
CPNE1	0.388222	-0.0471846	0.067	0.132	1
PPA1	0.388252	-0.0953242	0.1	0.191	1
MXD1	0.388756	-0.190775	0.082	0.177	1
RBM39	0.388942	0.2522	0.29	0.41	1
SLC25A3	0.389214	-0.13363	0.249	0.438	1
KLF5	0.389357	-0.234904	0.112	0.274	1
OS9	0.389716	0.00504505	0.082	0.15	1
CYCS	0.389805	-0.403023	0.134	0.333	1
HSPA4	0.39045	-0.111941	0.045	0.117	1
SERPINB6	0.390605	0.260681	0.108	0.147	1
H3F3A	0.390705	-0.328534	0.279	0.544	1
MKNK2	0.390845	0.0373594	0.067	0.117	1
SNRPE	0.391123	-0.267965	0.056	0.151	1
FASN	0.392329	-0.246445	0.056	0.121	1
NPC2	0.39292	0.148194	0.078	0.128	1
EIF5A	0.394003	-0.369817	0.089	0.219	1
LRRC75A	0.394153	-0.0303076	0.059	0.122	1
EMC1	0.394502	-0.0858011	0.059	0.108	1
ZMAT2	0.394845	-0.24484	0.045	0.125	1
CREB3L2	0.395149	-0.118438	0.097	0.199	1
PNPLA2	0.396487	-0.548219	0.03	0.141	1
CCNDBP1	0.397493	-0.629431	0.071	0.249	1
SMARCC1	0.397931	-0.0135973	0.108	0.196	1
SPTY2D1	0.399047	-0.242994	0.041	0.106	1
DUT	0.400452	-0.261305	0.041	0.109	1
EIF5B	0.401305	-0.691887	0.104	0.32	1
POLR2A	0.402655	-0.440102	0.1	0.265	1
UGP2	0.402743	-0.567478	0.204	0.477	1
GRINA	0.403266	-0.334437	0.037	0.123	1
TFAM	0.403377	-0.431459	0.026	0.106	1
ATIC	0.403935	-0.400705	0.048	0.148	1
RNF10	0.404064	-0.471112	0.041	0.147	1
CTDSPL	0.405459	-0.943098	0.026	0.178	1
ATP13A3	0.405802	0.37547	0.193	0.257	1
CYTH3	0.406151	-0.0633285	0.052	0.105	1
S100A6	0.406225	0.191098	0.283	0.38	1
CDKN1A	0.407373	-0.0734241	0.1	0.187	1
FBL	0.408015	-0.374681	0.045	0.148	1
RPL12	0.409574	-0.745871	0.401	0.78	1
TMEM107	0.410306	-0.537643	0.045	0.141	1
CTNNB1	0.412242	-0.182721	0.309	0.555	1
B4GALT1	0.413272	-0.430331	0.123	0.289	1
MRPS26	0.413358	-0.314982	0.033	0.114	1
PRDM2	0.414273	0.0781151	0.086	0.128	1
COX4I1	0.415718	-0.612962	0.141	0.404	1
TCP1	0.416213	0.381754	0.1	0.118	1
DNAJC21	0.417901	-0.195626	0.063	0.15	1
NDUFS6	0.418802	-0.901678	0.045	0.217	1
USP10	0.418972	-0.320339	0.041	0.134	1
NUMA1	0.419482	-0.206955	0.078	0.188	1
NAP1L4	0.420261	-0.279739	0.074	0.166	1
SMC1A	0.421172	-0.407225	0.067	0.178	1
PHKB	0.423	0.113586	0.063	0.105	1
UBXN1	0.423222	-0.15896	0.037	0.103	1
ETS2	0.423241	0.710976	0.16	0.144	1
EGFL7	0.42335	1.36478	0.115	0.02	1
ZBTB44	0.426498	0.061703	0.074	0.115	1
GAPVD1	0.426658	0.188723	0.067	0.103	1
LMO4	0.428268	-0.931699	0.167	0.507	1
ZNF609	0.428885	0.0286762	0.056	0.1	1
PRKDC	0.430005	-0.262014	0.093	0.23	1
ZC3H13	0.430291	-0.38387	0.1	0.244	1
ZFAS1	0.430505	-0.607066	0.078	0.253	1
COX6C	0.431144	-0.309911	0.108	0.272	1
UQCRFS1	0.431306	-0.192492	0.045	0.129	1
NDUFA4	0.431921	-0.491558	0.086	0.243	1
DDX24	0.433081	0.058605	0.1	0.179	1
ADAM10	0.433538	0.363577	0.145	0.174	1
TFDP2	0.434343	-0.610609	0.093	0.275	1
AHSA1	0.434613	-0.332447	0.033	0.11	1
MAPK14	0.434862	-0.346329	0.037	0.115	1
ZFP36L2	0.435424	0.617821	0.112	0.104	1
LRPPRC	0.435749	-0.411012	0.059	0.177	1
PTMS	0.436487	-0.199795	0.171	0.336	1
CBX5	0.436538	-0.206172	0.086	0.177	1
BAG3	0.437009	-0.129844	0.063	0.13	1
SPG21	0.437221	-0.445274	0.045	0.153	1
CALM2	0.437493	-0.106065	0.271	0.439	1
MME	0.437562	-0.209762	0.097	0.225	1
USP47	0.437608	-0.199576	0.063	0.145	1
UQCRC1	0.437995	-0.466071	0.067	0.196	1
SRSF3	0.43804	-0.34381	0.275	0.542	1
SLC22A11	0.438065	-0.660324	0.067	0.24	1
ADNP	0.438814	0.0475696	0.078	0.124	1
SEPT9	0.438951	-0.134886	0.097	0.203	1
GALNT11	0.439868	-0.522772	0.093	0.259	1
PSME1	0.439905	-0.398792	0.048	0.154	1
SLC25A1	0.440291	-0.692283	0.03	0.156	1
ANK3	0.440848	-0.152111	0.045	0.105	1
HIC2	0.441313	-0.44926	0.067	0.195	1
NDUFB2	0.442751	-0.642148	0.074	0.245	1
MAP7D1	0.443001	-0.166386	0.056	0.136	1
TRIM44	0.443526	-0.118708	0.104	0.204	1
COPA	0.443798	0.0465311	0.078	0.137	1
UBR5	0.444315	0.161779	0.108	0.153	1
RPS15	0.444329	-0.535948	0.424	0.789	1
RPL11	0.444787	-0.538176	0.487	0.863	1
TULP4	0.444878	0.283374	0.1	0.126	1
EIF3I	0.445908	0.0160446	0.056	0.103	1
PRDX6	0.446841	-0.382481	0.108	0.262	1
SLBP	0.446949	-0.354684	0.045	0.135	1
F11R	0.449252	-0.228936	0.048	0.105	1
HIF1A	0.449291	0.416185	0.115	0.124	1
PPP2R2A	0.449415	0.224371	0.093	0.131	1
RPL14	0.449758	-0.610963	0.346	0.713	1
VPS28	0.451203	-0.126017	0.052	0.1	1
AK3	0.45333	-0.286934	0.052	0.145	1
LSM7	0.453382	-0.367723	0.063	0.203	1
FRMD4A	0.45407	-0.178208	0.063	0.136	1
VPS35	0.454234	-0.417444	0.048	0.153	1
KIAA1109	0.455287	0.525906	0.1	0.093	1
PMAIP1	0.455781	-0.63189	0.164	0.391	1
MXD4	0.455792	-0.0130923	0.059	0.106	1
COASY	0.45688	-0.271277	0.045	0.124	1
SMC4	0.457087	0.135261	0.063	0.117	1
ANXA5	0.457851	-0.697789	0.264	0.611	1
GNS	0.459551	-0.455564	0.037	0.13	1
HMGB2	0.459621	-0.0613338	0.119	0.215	1
ENY2	0.460253	-0.0593646	0.078	0.173	1
RPS26	0.461412	-1.85447	0.078	0.562	1
RAD23A	0.46154	0.0790283	0.097	0.15	1
REL	0.462852	0.615051	0.126	0.102	1
JUN	0.464187	-0.372292	0.602	0.869	1
MTCH1	0.464336	0.0731339	0.071	0.128	1
CCDC186	0.465869	0.0913459	0.093	0.143	1
CHD4	0.466817	0.0256339	0.145	0.247	1
SLC38A9	0.466914	-0.225222	0.071	0.159	1
EI24	0.469314	-0.929215	0.015	0.153	1
RPL18	0.469501	-0.978685	0.487	0.872	1
RBM47	0.47069	-0.353767	0.112	0.271	1
PNRC2	0.470905	0.141042	0.13	0.217	1
SLC35B4	0.471752	-0.761406	0.063	0.22	1
DUSP6	0.472873	-0.279201	0.074	0.175	1
MRPS15	0.47304	-0.265809	0.03	0.104	1
NSFL1C	0.474148	-0.461061	0.026	0.105	1
ARL6IP5	0.474259	-0.333777	0.119	0.265	1
SECISBP2	0.475069	-0.229612	0.059	0.139	1
FAM13A	0.475168	-0.0877487	0.1	0.18	1
COPB2	0.475256	0.070767	0.071	0.111	1
NUDC	0.475275	-0.29769	0.052	0.141	1
HNRNPAB	0.475321	-0.34109	0.134	0.289	1
SFPQ	0.475758	0.199805	0.349	0.499	1
SPCS3	0.475838	0.345165	0.093	0.113	1
GRHL1	0.476138	-0.357619	0.033	0.1	1
DUSP5	0.476439	-0.72243	0.119	0.33	1
TCEA1	0.476506	-0.0902178	0.063	0.147	1
SLC1A5	0.47661	-0.842829	0.082	0.316	1
PRPF40A	0.476776	-0.199473	0.082	0.168	1
GFPT1	0.477715	-0.30983	0.1	0.236	1
ENSA	0.478102	0.0286175	0.082	0.125	1
UBAP2L	0.479066	-0.195582	0.078	0.176	1
AZIN1	0.479373	-0.35193	0.152	0.332	1
UQCRB	0.47975	-0.0545997	0.138	0.266	1
FAM107B	0.480259	-0.455812	0.033	0.124	1
RHOU	0.481188	-0.0683151	0.056	0.103	1
DDX1	0.481371	-0.323446	0.041	0.129	1
MAP2K2	0.482327	-0.169164	0.056	0.122	1
SPCS2	0.485197	0.00639528	0.089	0.176	1
HNRNPF	0.486544	-0.00162926	0.115	0.206	1
LSM14A	0.486836	-0.751475	0.041	0.179	1
CCNC	0.48716	-0.186876	0.041	0.105	1
LAMP1	0.487195	-0.0504052	0.115	0.202	1
BASP1	0.487353	-0.198057	0.152	0.295	1
PLEC	0.487363	0.204772	0.112	0.147	1
SETD5	0.488206	0.20817	0.082	0.109	1
NOP56	0.488329	-0.512736	0.048	0.151	1
PARP1	0.48887	-0.893085	0.1	0.356	1
SRP14	0.491503	-0.4794	0.193	0.44	1
INPPL1	0.491801	0.0525309	0.082	0.131	1
PDS5A	0.492037	0.116992	0.086	0.116	1
YBX3	0.493237	0.269229	0.19	0.277	1
N4BP2L2	0.493686	0.330751	0.108	0.133	1
TNS3	0.493712	0.220477	0.115	0.167	1
PLK3	0.495205	-0.462148	0.067	0.179	1
VGLL4	0.495786	-0.0995784	0.059	0.123	1
GRSF1	0.496764	0.0278959	0.067	0.105	1
COMMD6	0.497662	-0.147034	0.045	0.115	1
IRX2	0.498403	-0.486852	0.052	0.168	1
CRYBG1	0.498597	-0.658785	0.134	0.377	1
TPP1	0.499182	-0.164635	0.048	0.106	1
TRIOBP	0.499242	-0.706487	0.059	0.253	1
SLC3A2	0.499487	-0.816522	0.078	0.28	1
FAM89A	0.500296	-0.578351	0.078	0.261	1
SRSF4	0.501326	0.348595	0.145	0.204	1
YTHDC1	0.501507	-0.0612168	0.115	0.217	1
USP53	0.502165	0.0584005	0.097	0.152	1
UFC1	0.503254	0.0933056	0.059	0.103	1
SPTAN1	0.503729	0.0336401	0.126	0.225	1
SLC29A1	0.504411	-0.959131	0.037	0.218	1
CEBPA	0.504913	-0.218312	0.067	0.146	1
SEC62	0.505336	-0.211334	0.097	0.205	1
RPS2	0.506945	-1.14607	0.55	0.912	1
WDR82	0.50695	-0.208105	0.063	0.151	1
BCORL1	0.507747	-0.195947	0.045	0.101	1
SLC25A6	0.509978	-0.788123	0.145	0.465	1
GNB1	0.510855	-0.00668693	0.086	0.166	1
UBE2L3	0.511571	-0.0717524	0.082	0.172	1
WDR6	0.511765	-0.0975642	0.059	0.106	1
NDUFA5	0.512596	0.0343532	0.048	0.102	1
GJA5	0.51379	0.0324318	0.123	0.196	1
SYNGR2	0.515353	-0.574458	0.059	0.193	1
SIAH2	0.515575	-0.544333	0.067	0.224	1
NDUFB9	0.516464	-0.333096	0.059	0.174	1
MINDY2	0.51691	0.0585806	0.074	0.117	1
SAFB	0.516931	-0.111546	0.048	0.101	1
SLC39A10	0.517724	-0.389421	0.052	0.155	1
HSBP1	0.518615	-0.114771	0.086	0.173	1
SDF2L1	0.51871	-0.334567	0.045	0.128	1
PLIN3	0.520084	-0.634872	0.015	0.106	1
COX7C	0.520217	-0.478002	0.164	0.423	1
EEF1B2	0.520586	-0.47956	0.182	0.419	1
SYMPK	0.520708	-0.516392	0.041	0.13	1
SND1	0.522058	-0.557686	0.086	0.288	1
FDPS	0.52309	-0.0233848	0.067	0.128	1
CAP1	0.523993	-0.256259	0.074	0.188	1
PACSIN2	0.524284	-0.214219	0.041	0.101	1
RPL37	0.524768	-0.7052	0.513	0.863	1
DDX6	0.525363	0.359344	0.1	0.114	1
VCAN	0.527991	1.64236	0.156	0.02	1
LCOR	0.529239	-0.12587	0.059	0.123	1
UBE2B	0.529901	-0.271293	0.074	0.185	1
SPINT2	0.53051	-0.502445	0.212	0.477	1
PHACTR4	0.53071	0.20189	0.078	0.117	1
PTPN1	0.53093	-0.245664	0.063	0.138	1
FUCA1	0.530959	-0.370295	0.056	0.153	1
RNPEP	0.531801	-0.137791	0.045	0.102	1
PSMD11	0.533271	-0.315806	0.1	0.225	1
GHITM	0.534436	-0.338347	0.052	0.149	1
HMGB3	0.535273	-0.25437	0.089	0.201	1
ITIH5	0.536821	-0.917066	0.193	0.533	1
LPCAT3	0.538037	-0.0069142	0.093	0.152	1
POMP	0.539271	-0.387679	0.086	0.251	1
BLCAP	0.539752	-0.475926	0.037	0.124	1
GABARAPL2	0.540501	-0.302424	0.037	0.107	1
HSPA1B	0.54052	-0.441984	0.123	0.279	1
JUND	0.540615	-0.740831	0.636	0.938	1
RAB11FIP1	0.540817	-0.315789	0.082	0.209	1
ZNF638	0.541102	0.490108	0.112	0.098	1
CDC42EP4	0.542391	-0.214603	0.045	0.108	1
NISCH	0.544457	0.119035	0.093	0.132	1
FTH1	0.54541	-0.0218509	0.535	0.797	1
RIF1	0.546132	0.262263	0.1	0.129	1
COPB1	0.547549	-0.0323944	0.059	0.107	1
MAP1LC3B	0.549092	-0.0363642	0.104	0.203	1
UPF1	0.549304	-0.66741	0.037	0.147	1
N4BP2	0.54958	-0.139211	0.048	0.108	1
DHX15	0.549879	-0.347099	0.048	0.145	1
RPL10	0.550779	-0.66971	0.632	0.913	1
TET2	0.550782	0.127076	0.086	0.128	1
SEC11A	0.55204	-0.263864	0.067	0.177	1
COL6A2	0.553024	1.72149	0.171	0.029	1
XRN2	0.553627	-0.293553	0.041	0.133	1
RASA1	0.55438	-0.837195	0.141	0.419	1
TCEAL4	0.554516	-0.0348642	0.13	0.218	1
TIMMDC1	0.555539	-0.431939	0.022	0.104	1
PPP1R12A	0.555574	0.327375	0.1	0.131	1
SH3GLB1	0.556255	0.173945	0.082	0.13	1
DLX5	0.556699	-0.364476	0.037	0.11	1
HPS5	0.556877	-0.133096	0.063	0.139	1
LRRC59	0.556895	-0.0869865	0.048	0.108	1
THUMPD3-AS1	0.557487	-0.276578	0.063	0.155	1
CAPZA1	0.557632	-0.123043	0.063	0.124	1
WDR43	0.558443	-0.191928	0.048	0.117	1
SPAG9	0.559092	0.137936	0.201	0.303	1
ECI1	0.559278	-0.537905	0.037	0.139	1
SLC16A12	0.561861	-0.774482	0.022	0.137	1
GPC1	0.563333	-0.222879	0.052	0.133	1
IRF6	0.563618	-0.35634	0.048	0.127	1
HELZ	0.564278	-0.0409737	0.074	0.132	1
MAGED1	0.564983	-1.09376	0.089	0.392	1
SRSF1	0.565051	-0.0136386	0.067	0.123	1
KANK1	0.565172	-0.765814	0.056	0.232	1
PKP3	0.566176	-0.235005	0.045	0.103	1
BPTF	0.56697	0.0794683	0.134	0.211	1
PDCD6	0.567869	-0.282945	0.045	0.111	1
CD47	0.568597	0.132449	0.063	0.119	1
RPLP1	0.569036	-1.18157	0.613	0.951	1
PPP2CA	0.570167	-0.594833	0.03	0.135	1
SNHG12	0.571233	-0.21705	0.033	0.1	1
NPEPPS	0.571289	-0.0395289	0.1	0.16	1
G3BP1	0.571882	-0.447312	0.078	0.224	1
TFCP2L1	0.572052	-0.447497	0.067	0.192	1
MLLT1	0.572806	-1.09724	0.164	0.532	1
GNG12	0.574386	-0.610947	0.086	0.266	1
RPS20	0.574872	-0.511591	0.268	0.641	1
KRAS	0.574923	-0.0958124	0.052	0.107	1
SLC12A9	0.575008	-0.253588	0.048	0.135	1
BUD31	0.575198	-0.073971	0.052	0.101	1
ZBTB7A	0.575736	-0.120445	0.059	0.107	1
ALDH7A1	0.576075	-0.128389	0.152	0.293	1
LMAN1	0.576166	-0.0838391	0.112	0.212	1
PTPN11	0.576569	0.0642441	0.071	0.117	1
REX1BD	0.57692	-0.366004	0.033	0.103	1
ARID1B	0.576938	0.157421	0.082	0.13	1
RPL7L1	0.57734	-0.122933	0.048	0.1	1
RAB14	0.578789	0.0640805	0.052	0.104	1
RPL29	0.578896	-0.264342	0.364	0.651	1
SERBP1	0.579014	-0.343161	0.145	0.405	1
G3BP2	0.579986	-0.24554	0.056	0.128	1
CSF2RA	0.580799	-0.823125	0.048	0.216	1
WTAP	0.581288	0.0433193	0.086	0.152	1
CYFIP1	0.581843	-0.194227	0.045	0.113	1
GPX4	0.584911	0.0240809	0.141	0.27	1
NREP	0.585548	-0.140024	0.089	0.193	1
SNRPB	0.585548	-0.363728	0.059	0.173	1
PSTPIP2	0.585812	-0.36614	0.033	0.109	1
APRT	0.58736	-0.339277	0.045	0.13	1
FSTL1	0.588924	0.412185	0.283	0.344	1
PFDN2	0.590152	-0.215039	0.067	0.147	1
DGKD	0.590578	-0.386507	0.056	0.156	1
ATP2B1	0.591043	-0.496851	0.119	0.301	1
METTL7A	0.591926	0.106264	0.126	0.191	1
LAMTOR5	0.59202	-0.158502	0.067	0.164	1
PAPOLA	0.592509	0.00407127	0.171	0.271	1
AGFG1	0.593341	-0.154737	0.059	0.143	1
CD164	0.593452	-0.243693	0.086	0.205	1
AP2A2	0.594406	-0.257357	0.052	0.134	1
RPL38	0.596316	-0.558889	0.309	0.656	1
RAB7A	0.596764	-0.0891244	0.093	0.173	1
RAB21	0.598422	0.217439	0.086	0.122	1
TRMT112	0.59845	-0.433148	0.048	0.159	1
ATP5MC2	0.59888	-0.0377875	0.123	0.253	1
EPHB4	0.599138	-0.34591	0.097	0.203	1
RABEP1	0.600972	0.141756	0.078	0.114	1
HMOX1	0.601964	-0.588589	0.086	0.242	1
YIPF6	0.602087	-0.279269	0.071	0.173	1
SSBP3	0.602682	-0.43492	0.071	0.197	1
SS18	0.604386	-0.00527641	0.063	0.117	1
DACT2	0.604874	-0.3042	0.033	0.108	1
EIF3B	0.605737	-0.341354	0.1	0.226	1
ITPRIPL2	0.605786	-0.320043	0.048	0.137	1
VCL	0.605961	0.2748	0.175	0.24	1
SZRD1	0.607421	0.185101	0.071	0.103	1
SUGT1	0.610051	-0.115608	0.045	0.101	1
SLC43A2	0.61124	-0.538511	0.178	0.482	1
GTF2I	0.611486	0.298585	0.175	0.232	1
XBP1	0.61245	-0.245174	0.1	0.227	1
PABPC1	0.613825	-0.0387783	0.316	0.511	1
VSIR	0.614796	-0.819652	0.052	0.203	1
CLINT1	0.615023	0.237872	0.071	0.105	1
REEP5	0.616573	0.205131	0.082	0.103	1
ANXA7	0.620107	0.0106861	0.056	0.103	1
SERP1	0.622629	-0.290476	0.112	0.267	1
ITGB5	0.624216	-0.431203	0.089	0.232	1
CFL1	0.624595	-0.948611	0.212	0.574	1
ADI1	0.625207	-0.863895	0.041	0.219	1
NDUFB11	0.625295	-0.398553	0.052	0.156	1
GNL1	0.625531	-0.0407626	0.059	0.107	1
PTP4A1	0.625581	-0.364472	0.138	0.326	1
XAGE3	0.627465	-1.32714	0.123	0.534	1
ATP5F1C	0.628202	0.0765907	0.097	0.165	1
FRAS1	0.628298	-0.205375	0.063	0.14	1
PAIP2	0.628914	0.0436871	0.078	0.148	1
RAB5B	0.629352	-0.0969824	0.063	0.133	1
TRIM29	0.629397	-0.800871	0.078	0.282	1
BAZ1B	0.629673	-0.0523898	0.093	0.161	1
CCT7	0.630803	-0.23399	0.041	0.111	1
CCT2	0.630824	-0.200892	0.078	0.16	1
STK17A	0.631115	-0.205806	0.082	0.174	1
PPP1R15B	0.631928	0.230565	0.104	0.135	1
RPIA	0.632166	-0.509091	0.041	0.143	1
SYAP1	0.633876	0.204033	0.078	0.115	1
CENPX	0.633929	-0.619426	0.037	0.156	1
AMOTL1	0.634687	0.0507739	0.082	0.136	1
EIF4G2	0.636872	-0.134993	0.353	0.571	1
DYNC1I2	0.637072	-0.0301709	0.067	0.137	1
GM2A	0.642098	-0.241472	0.093	0.199	1
ESRRA	0.645091	-0.30497	0.037	0.105	1
PPFIA1	0.646359	-0.151657	0.078	0.163	1
SEMA6D	0.646367	-0.119787	0.048	0.108	1
LIMA1	0.64778	0.168218	0.112	0.179	1
ERF	0.648247	-0.387643	0.033	0.102	1
SYNE2	0.649254	0.235411	0.379	0.541	1
KIAA0355	0.649356	-0.181814	0.048	0.115	1
BEX3	0.650291	-0.641681	0.182	0.429	1
CDK13	0.651968	0.143507	0.071	0.102	1
NET1	0.652382	-0.167748	0.115	0.236	1
TAF15	0.652685	-0.35279	0.071	0.181	1
RPL39	0.653137	-0.704295	0.524	0.85	1
ATP6V1E1	0.654688	-0.468079	0.063	0.198	1
MTRNR2L1	0.657196	-0.972911	0.071	0.345	1
DICER1	0.657278	0.281342	0.112	0.164	1
SSR2	0.657331	-0.351849	0.063	0.158	1
GATAD2A	0.658403	-0.109917	0.059	0.133	1
PRKCSH	0.658704	-0.0980559	0.063	0.131	1
MYL12B	0.658801	0.30701	0.201	0.279	1
COMT	0.659207	-0.154429	0.097	0.18	1
NCOA4	0.660266	-0.0273012	0.078	0.154	1
ARF4	0.660909	-0.779474	0.134	0.397	1
POM121	0.661106	-0.132157	0.052	0.111	1
TCEAL8	0.662073	-0.39344	0.026	0.11	1
MYO9B	0.663585	-0.0436745	0.059	0.107	1
FNBP4	0.663746	0.130581	0.086	0.127	1
MICALL1	0.663875	-0.10202	0.052	0.13	1
QPRT	0.664618	-0.882875	0.045	0.22	1
PDZD2	0.664766	0.115511	0.1	0.133	1
TRIO	0.666783	-0.111211	0.067	0.125	1
CYR61	0.667353	0.41194	0.297	0.402	1
RPS19BP1	0.667793	-0.66312	0.019	0.116	1
EIF3J	0.667808	-0.401947	0.138	0.337	1
EID1	0.668191	-0.241086	0.086	0.193	1
ATF7IP	0.669261	-0.0446461	0.063	0.106	1
GTF2B	0.671022	-0.284476	0.041	0.108	1
EEF2	0.672573	-0.408268	0.294	0.589	1
RBM8A	0.673073	-0.693281	0.093	0.312	1
SUCO	0.673615	-0.0520069	0.071	0.129	1
MSX2	0.673844	-0.63282	0.037	0.163	1
OAZ1	0.674139	-0.42867	0.227	0.482	1
CCND1	0.674441	0.227934	0.171	0.249	1
MRPL51	0.676219	-0.407393	0.033	0.103	1
USP25	0.676443	-0.123039	0.056	0.14	1
PLIN2	0.677868	0.219592	0.093	0.125	1
GPR157	0.678041	-0.149868	0.048	0.111	1
WDR45B	0.679164	-0.0949233	0.059	0.121	1
IER5L	0.679537	-0.568883	0.052	0.195	1
EEF1A1	0.679743	-0.541994	0.851	0.984	1
SRSF11	0.682057	-0.0547	0.164	0.309	1
AP2S1	0.682418	-0.483588	0.078	0.235	1
EIF3M	0.683065	0.277551	0.071	0.11	1
GLUD1	0.683266	-0.0761196	0.059	0.103	1
ALAS1	0.683705	-0.223428	0.045	0.11	1
BNIP3	0.685065	-0.2614	0.037	0.106	1
NUCKS1	0.685521	-0.374523	0.201	0.399	1
BANF1	0.687657	-0.0579345	0.059	0.11	1
ZNF706	0.688164	-0.00341792	0.059	0.116	1
CAPN6	0.690678	-0.999411	0.067	0.297	1
MAGED2	0.690847	0.304362	0.086	0.105	1
TMEM259	0.692253	-0.0843014	0.086	0.15	1
HNRNPUL1	0.692526	-0.0348712	0.056	0.102	1
ACTR3	0.692651	-0.0895978	0.063	0.13	1
RRAGC	0.693042	-0.344682	0.037	0.117	1
EFHD1	0.693227	-0.589307	0.033	0.137	1
SLC20A1	0.693413	-0.0601255	0.234	0.398	1
HNRNPH1	0.693736	0.175067	0.264	0.395	1
SQSTM1	0.694637	-0.841124	0.23	0.602	1
MMP15	0.69519	-0.519168	0.059	0.184	1
VGLL3	0.696008	0.137973	0.119	0.193	1
TFAP2C	0.696842	-0.733817	0.037	0.186	1
ABCF1	0.69694	-0.516955	0.082	0.24	1
SRRM2	0.697498	-0.0661356	0.249	0.423	1
HSPA5	0.699438	-0.26732	0.468	0.812	1
PRPF8	0.699782	-0.0329508	0.074	0.131	1
WASF2	0.700305	-0.0342355	0.138	0.244	1
YWHAH	0.700328	0.0840951	0.086	0.134	1
RPL35A	0.700397	-0.572883	0.26	0.62	1
WDR26	0.700437	0.361516	0.097	0.116	1
DDT	0.700895	-0.0835653	0.056	0.111	1
RAB11B	0.700934	-0.127822	0.059	0.117	1
SMARCA1	0.70299	-0.322026	0.041	0.133	1
AL121944.1	0.703342	-0.955523	0.078	0.324	1
FXYD3	0.704696	-1.09202	0.078	0.321	1
RPS9	0.704928	-0.818772	0.368	0.735	1
MAST4	0.705123	0.264421	0.104	0.143	1
BMP7	0.706844	-0.701997	0.074	0.259	1
SMARCA2	0.70694	-0.378575	0.171	0.397	1
PSMD2	0.707945	-0.245267	0.059	0.146	1
GALM	0.707967	-0.506177	0.026	0.127	1
SRSF6	0.708259	0.153973	0.171	0.243	1
S100P	0.709615	-1.01161	0.141	0.461	1
RAPGEF1	0.710179	-0.226998	0.082	0.183	1
RASL11B	0.711162	-0.497967	0.026	0.118	1
LRP2	0.711201	-0.411257	0.178	0.406	1
FBN2	0.712827	-0.476575	0.375	0.71	1
RAB31	0.713276	-0.230558	0.108	0.224	1
SLC27A2	0.713972	-0.407406	0.026	0.112	1
AHCYL1	0.714297	-0.24103	0.104	0.257	1
CELF1	0.71607	-0.0391948	0.1	0.19	1
LRP5	0.716321	-0.0841511	0.056	0.107	1
CPVL	0.7171	-0.31445	0.033	0.112	1
NACA	0.718319	-0.447988	0.323	0.62	1
YPEL3	0.7184	-0.321612	0.1	0.218	1
S100A9	0.719463	-0.496311	0.059	0.168	1
MPZL1	0.722825	-0.511653	0.067	0.204	1
MEPCE	0.723577	-0.240761	0.048	0.114	1
CTNNAL1	0.725973	-0.346023	0.078	0.199	1
SSB	0.727338	-0.0136408	0.063	0.112	1
RYBP	0.728185	0.0753269	0.089	0.148	1
TMEM8A	0.728677	-0.851671	0.071	0.267	1
CDC42	0.728707	-0.10626	0.201	0.359	1
MESD	0.729914	-0.317085	0.089	0.22	1
H2AFX	0.730267	-0.678469	0.063	0.211	1
SNRPD1	0.73066	-0.0297068	0.082	0.185	1
UBE2R2	0.731149	-0.107285	0.052	0.11	1
PKIB	0.733663	-0.713526	0.089	0.283	1
NDUFAB1	0.733869	0.217786	0.059	0.1	1
SPEN	0.734038	0.35742	0.097	0.114	1
AC245014.3	0.734102	-0.346972	0.033	0.104	1
SCAMP2	0.734401	-0.432238	0.045	0.14	1
MFAP1	0.734935	-0.377208	0.048	0.128	1
STS	0.735881	-0.366559	0.071	0.177	1
RPL23A	0.735945	-0.29339	0.353	0.649	1
PCNA	0.73734	-0.531566	0.033	0.13	1
UBQLN1	0.737548	-0.366641	0.037	0.117	1
RPS27L	0.737767	0.0628027	0.071	0.118	1
C16orf72	0.738976	-0.0775518	0.1	0.168	1
HELLS	0.739099	-0.284025	0.041	0.124	1
MRPL14	0.739227	-0.652068	0.011	0.1	1
TCF7	0.73937	-0.83416	0.015	0.137	1
MLF2	0.739537	-0.226499	0.093	0.193	1
ELMSAN1	0.74022	0.245118	0.078	0.106	1
ARID3A	0.740684	-0.411924	0.141	0.318	1
EIF2AK1	0.741222	-0.66084	0.089	0.278	1
NORAD	0.741595	0.244716	0.13	0.155	1
UBAP2	0.741759	-0.420014	0.045	0.149	1
GSDME	0.742202	-0.813038	0.022	0.141	1
SRSF9	0.742433	0.160866	0.086	0.137	1
RHOBTB3	0.743507	-0.386136	0.112	0.264	1
LCMT1-AS2	0.743781	-0.307841	0.071	0.157	1
EXTL2	0.745395	-0.33137	0.045	0.117	1
RDH13	0.74602	-0.194	0.052	0.136	1
SNRNP200	0.747233	-0.126714	0.074	0.155	1
ACOX1	0.747835	-0.151811	0.063	0.137	1
FAM184A	0.747968	-0.208653	0.074	0.152	1
ESRRG	0.748612	-0.555384	0.063	0.19	1
MYORG	0.748663	-0.385638	0.048	0.14	1
SNX3	0.749437	-0.0405308	0.112	0.217	1
CCNE1	0.750474	-0.45154	0.048	0.15	1
STAU1	0.75156	-0.0959064	0.082	0.179	1
MRPS6	0.75189	-0.150844	0.093	0.203	1
AMOTL2	0.752094	-0.0431286	0.086	0.148	1
INSR	0.755666	-0.522848	0.041	0.126	1
NFATC2IP	0.7562	-0.0638847	0.045	0.105	1
NUP58	0.75706	-0.0515437	0.071	0.124	1
RALBP1	0.75736	-0.20462	0.045	0.116	1
RTN3	0.760071	0.0556042	0.071	0.109	1
BDP1	0.761801	0.0973643	0.086	0.12	1
SWAP70	0.761922	0.159382	0.119	0.175	1
TACC2	0.763593	-0.689754	0.115	0.315	1
HDGF	0.76499	-0.42413	0.056	0.156	1
HDAC2	0.765531	-0.117165	0.067	0.133	1
SMG1	0.768738	0.215438	0.152	0.204	1
DEGS1	0.769537	-0.133025	0.078	0.167	1
PRDX3	0.769801	-0.21142	0.067	0.146	1
ANXA6	0.771643	-0.158978	0.063	0.118	1
HNRNPA0	0.772385	-0.729481	0.074	0.257	1
DDX27	0.774081	-0.383348	0.033	0.112	1
TIMM8B	0.775117	-0.280161	0.041	0.115	1
KPNA6	0.775249	-0.266043	0.059	0.154	1
CKAP4	0.775334	0.133485	0.093	0.122	1
UBE2A	0.779236	-0.26774	0.063	0.154	1
VAMP2	0.780544	-0.0731244	0.104	0.208	1
PSMD4	0.781843	-0.131392	0.074	0.168	1
ETV5	0.781896	-0.914628	0.033	0.207	1
IK	0.781938	-0.310976	0.045	0.143	1
SUN1	0.782599	0.131473	0.078	0.11	1
ZFAT	0.783554	-0.331644	0.115	0.267	1
HMGN3	0.78452	-0.265393	0.089	0.176	1
AGL	0.78508	-0.105849	0.093	0.157	1
TPM3	0.78531	-0.00284122	0.126	0.233	1
COX20	0.785868	-0.294745	0.074	0.177	1
COPS9	0.786674	0.0306206	0.063	0.11	1
RPL24	0.787092	-0.453098	0.323	0.689	1
PSMB2	0.787486	-0.593999	0.067	0.215	1
NUSAP1	0.787578	-0.490355	0.033	0.121	1
ERGIC3	0.788339	-0.253814	0.108	0.228	1
KRT23	0.788869	-0.688512	0.059	0.22	1
RBM42	0.792707	-0.0523741	0.056	0.101	1
FBN1	0.79343	-0.469352	0.26	0.537	1
IARS2	0.793637	-0.734061	0.019	0.139	1
RTF1	0.793801	-0.56604	0.086	0.253	1
RPS15A	0.794408	-0.815894	0.305	0.69	1
SLC9A1	0.794832	-0.596394	0.067	0.221	1
RDH11	0.794941	-0.564611	0.022	0.121	1
PARD6B	0.795586	-0.688319	0.026	0.132	1
PHIP	0.795934	0.175938	0.112	0.142	1
EIF4A1	0.796598	-0.063766	0.19	0.361	1
MTRNR2L8	0.797551	0.675593	0.312	0.313	1
ARHGAP23	0.798671	-0.395091	0.059	0.158	1
SF3B1	0.798795	0.0860231	0.149	0.238	1
SEL1L3	0.801342	-0.43736	0.063	0.171	1
ACBD6	0.801371	-0.553848	0.03	0.125	1
DLG5	0.807638	-0.501555	0.108	0.31	1
C15orf48	0.809677	-0.902485	0.052	0.248	1
CROT	0.810761	-0.328506	0.052	0.134	1
SLC16A1	0.812956	-0.250752	0.056	0.143	1
ARHGEF12	0.813093	0.822167	0.119	0.084	1
SYPL1	0.814376	-0.209642	0.056	0.121	1
MRNIP	0.815433	-0.442932	0.037	0.133	1
CHPT1	0.816336	-0.428198	0.026	0.11	1
NCSTN	0.81648	0.117794	0.093	0.128	1
BRD7	0.817072	-0.314108	0.059	0.167	1
DNAJB11	0.817138	0.177202	0.086	0.135	1
EXOC1	0.817991	-0.255624	0.052	0.136	1
ADIRF	0.819414	-0.521247	0.03	0.129	1
ELL	0.819577	-0.259909	0.041	0.101	1
CBX1	0.820098	-0.221535	0.045	0.109	1
POLR2E	0.820592	-0.445113	0.03	0.11	1
PSMB4	0.820719	-0.431239	0.089	0.243	1
KHDRBS1	0.8213	0.131644	0.123	0.189	1
SOD1	0.821992	-1.15679	0.097	0.432	1
MAP3K12	0.822538	-0.635215	0.019	0.116	1
PSIP1	0.822922	-0.165931	0.056	0.121	1
DSC3	0.822959	-0.309631	0.059	0.15	1
ANAPC5	0.825236	0.0053273	0.067	0.109	1
TP53	0.82722	-0.359232	0.033	0.107	1
ASS1	0.827341	-0.689904	0.026	0.129	1
ARHGAP21	0.828111	0.12877	0.108	0.175	1
ASXL1	0.828281	0.124689	0.071	0.101	1
RPS18	0.828577	-0.837108	0.584	0.913	1
RPL6	0.828676	-0.554548	0.349	0.692	1
DDIT3	0.829388	-1.15952	0.182	0.581	1
TMED4	0.829533	-0.531757	0.059	0.209	1
RSRC2	0.82964	-0.192704	0.149	0.32	1
MRFAP1	0.830073	-0.577587	0.071	0.259	1
PARP14	0.832416	0.0251841	0.067	0.113	1
NEDD8	0.832692	-0.337742	0.097	0.222	1
TXNL1	0.832719	-0.0733204	0.048	0.108	1
AKAP9	0.832804	0.209317	0.175	0.294	1
CCND3	0.83305	-0.563196	0.052	0.179	1
CARHSP1	0.833439	0.0983491	0.067	0.104	1
SUPT16H	0.833534	-0.301683	0.067	0.162	1
ARF5	0.835367	-0.616416	0.015	0.105	1
MKI67	0.837886	-0.174808	0.063	0.144	1
[truncated: 178 more rows]

## Sheet: Syncytiotrophoblast_DEG
	p_val	avg_log2FC	pct.1	pct.2	p_val_adj
MTRNR2L12	4.129e-115	0.933398	0.899	0.778	1.17602e-110
PLCG2	2.33184e-114	-0.145405	0.636	0.84	6.64155e-110
RPS27	5.16033e-86	-0.788154	0.887	0.986	1.46976e-81
PEG10	1.54969e-74	-0.590608	0.968	0.992	4.41381e-70
RPL27A	8.36981e-71	-0.207742	0.829	0.971	2.38389e-66
PHLDA2	3.95157e-68	-0.412022	0.804	0.975	1.12549e-63
PAGE4	9.49873e-66	0.237145	0.857	0.968	2.70543e-61
RPS29	5.89418e-64	-0.928333	0.786	0.972	1.67878e-59
RPL18	3.96087e-61	-0.579103	0.791	0.971	1.12813e-56
RPLP1	9.39177e-58	-0.6362	0.874	0.987	2.67496e-53
RPS28	3.00838e-57	-1.08885	0.795	0.983	8.56846e-53
RPS19	3.65091e-57	-0.351582	0.759	0.963	1.03985e-52
RPS18	3.04486e-56	-0.421805	0.868	0.977	8.67238e-52
FN1	3.53357e-55	-0.45929	0.308	0.119	1.00643e-50
RPL37	5.30926e-55	-0.429236	0.799	0.968	1.51218e-50
RPS23	5.46019e-54	-0.136405	0.794	0.95	1.55517e-49
RPS12	6.18896e-53	-0.376056	0.851	0.978	1.76274e-48
MTRNR2L1	1.80098e-52	-1.58723	0.052	0.542	5.12954e-48
RPL19	3.188e-52	-0.445995	0.715	0.936	9.08007e-48
MGST3	3.28227e-51	0.18434	0.611	0.779	9.34857e-47
RPS16	3.5586e-50	-0.317869	0.791	0.962	1.01356e-45
RPL41	2.86378e-49	-0.292568	0.85	0.972	8.1566e-45
RPS7	1.73286e-48	-0.028701	0.701	0.895	4.93554e-44
RPS14	8.21932e-48	-0.416907	0.832	0.974	2.34103e-43
RPL15	1.33776e-47	-0.337052	0.773	0.953	3.81021e-43
RPL34	2.45691e-47	-0.377534	0.769	0.951	6.99776e-43
RPL30	3.47506e-47	-0.100766	0.674	0.906	9.89765e-43
MTRNR2L8	8.17882e-47	0.649314	0.482	0.44	2.32949e-42
IGFBP1	6.54544e-45	-0.638791	0.006	0.125	1.86427e-40
RPL18A	9.68658e-45	-0.297976	0.715	0.931	2.75893e-40
RPL23A	5.15345e-44	0.275861	0.696	0.878	1.46781e-39
SERF2	1.06922e-43	-0.186403	0.708	0.896	3.04536e-39
RPS2	2.29748e-43	-0.635064	0.808	0.974	6.54367e-39
RPS4X	1.56327e-42	-0.629237	0.801	0.964	4.4525e-38
RPS27A	6.80125e-42	-0.360105	0.764	0.949	1.93713e-37
RPL37A	1.44942e-41	-0.744917	0.783	0.972	4.12823e-37
RPL32	1.50964e-41	-0.142551	0.782	0.952	4.29976e-37
DLK1	7.52644e-41	2.7722	0.648	0.078	2.14368e-36
RPL14	1.57401e-40	-0.0689703	0.713	0.905	4.4831e-36
RPS8	2.38549e-40	-0.621001	0.846	0.977	6.79437e-36
RPS24	7.47854e-40	-0.106732	0.828	0.961	2.13004e-35
RPL21	9.31317e-40	0.010476	0.685	0.912	2.65258e-35
RPS25	3.8914e-39	-0.0854794	0.675	0.893	1.10835e-34
RPL10	7.85546e-39	-0.747507	0.856	0.982	2.23739e-34
CTSL	1.55594e-38	0.652518	0.809	0.887	4.43164e-34
RPL23	3.50953e-38	-0.232434	0.768	0.94	9.99584e-34
IFI6	8.2958e-38	0.638362	0.823	0.927	2.36281e-33
RPL7A	8.7467e-38	-0.240471	0.739	0.926	2.49124e-33
TPT1	1.48148e-36	-0.254597	0.945	0.995	4.21956e-32
RPS15	3.51908e-36	-0.28553	0.74	0.934	1.0023e-31
RPS15A	5.44125e-36	-0.160127	0.669	0.887	1.54978e-31
COX7C	5.82482e-36	0.137901	0.479	0.681	1.65903e-31
RPS11	6.98696e-36	-0.801001	0.753	0.969	1.99003e-31
RPL26	2.97373e-35	0.177621	0.631	0.827	8.46978e-31
NPM1	4.09842e-35	0.033382	0.617	0.812	1.16731e-30
LENG8	7.3055e-35	-0.268761	0.172	0.249	2.08075e-30
FAU	1.88804e-34	-0.282603	0.634	0.895	5.37752e-30
RPS20	2.13285e-34	-0.366941	0.608	0.874	6.07478e-30
RPL12	4.77036e-34	-0.529129	0.708	0.938	1.35869e-29
UBB	9.09145e-34	-0.338383	0.605	0.855	2.58943e-29
RPL10A	1.69118e-33	-0.18886	0.611	0.86	4.81682e-29
RPL5	5.9857e-32	-0.0871138	0.689	0.882	1.70485e-27
RPL11	7.57836e-32	-0.432454	0.795	0.962	2.15847e-27
RPS5	3.21404e-31	-0.79489	0.6	0.924	9.15423e-27
S100A11	6.19732e-31	0.137154	0.767	0.924	1.76512e-26
RPL22	7.30387e-31	-0.273785	0.618	0.87	2.08029e-26
SPINT2	1.3544e-30	0.12992	0.564	0.762	3.85761e-26
ANXA5	1.89017e-30	0.0929277	0.664	0.843	5.38359e-26
RPL24	5.14638e-30	-0.212535	0.701	0.903	1.46579e-25
RPS13	5.24019e-30	0.057614	0.684	0.899	1.49251e-25
ATP5MG	6.52331e-30	0.0154541	0.464	0.657	1.85797e-25
RPLP2	1.37178e-29	-0.463482	0.803	0.979	3.90711e-25
RPS21	2.2225e-29	-0.195754	0.611	0.877	6.33011e-25
NACA	2.78152e-29	-0.149459	0.603	0.864	7.92233e-25
COX6C	2.90171e-29	0.423955	0.443	0.53	8.26466e-25
RPL9	3.52154e-29	-0.213778	0.707	0.921	1.003e-24
TINAGL1	6.55076e-29	0.0172555	0.734	0.921	1.86579e-24
UQCRB	6.61977e-29	0.475745	0.423	0.49	1.88544e-24
RPS3	2.09363e-28	-0.505801	0.759	0.95	5.96307e-24
RPL28	2.95634e-28	-0.417345	0.797	0.961	8.42026e-24
APLP2	3.25462e-28	-0.781923	0.664	0.94	9.2698e-24
RPS3A	5.06189e-28	-0.504248	0.679	0.925	1.44173e-23
SLC25A3	5.52825e-28	0.0235319	0.531	0.694	1.57456e-23
RPL35	1.85029e-27	-0.378165	0.697	0.915	5.26999e-23
RPL38	2.70621e-27	-0.192961	0.654	0.871	7.70782e-23
XAGE3	3.53939e-27	-0.083851	0.521	0.813	1.00809e-22
TMSB10	4.57424e-27	0.612127	0.771	0.822	1.30283e-22
H3F3A	9.06506e-27	-0.0739334	0.613	0.821	2.58191e-22
RPL39	9.79197e-27	-0.708968	0.752	0.962	2.78895e-22
ACTG1	1.68628e-26	-0.536479	0.718	0.935	4.80286e-22
CLTA	5.12028e-26	-0.336054	0.457	0.735	1.45836e-21
RPL35A	9.4926e-26	-0.402513	0.566	0.857	2.70368e-21
GSTP1	2.12497e-25	-0.284206	0.573	0.841	6.05234e-21
BSG	2.46417e-25	-0.0504039	0.582	0.814	7.01845e-21
VWA1	2.71513e-25	0.157873	0.439	0.56	7.73324e-21
IL6ST	2.9218e-25	0.966327	0.631	0.595	8.32186e-21
PRDX1	3.27447e-25	-0.121166	0.601	0.82	9.32636e-21
RPS9	3.43236e-25	-0.530533	0.696	0.923	9.77606e-21
FTL	4.99016e-25	0.123651	0.715	0.859	1.4213e-20
CHCHD2	1.71381e-24	0.320215	0.419	0.518	4.88128e-20
H3F3B	2.40171e-24	-0.24012	0.679	0.902	6.84056e-20
SAP18	2.62365e-24	0.437987	0.427	0.454	7.47269e-20
RPL8	2.8646e-24	-0.175343	0.795	0.945	8.15896e-20
RPL3	4.02751e-24	-0.582806	0.764	0.961	1.14711e-19
SPP1	7.38307e-24	1.55864	0.516	0.275	2.10285e-19
SUB1	9.03754e-24	0.342713	0.404	0.456	2.57407e-19
PRELID1	1.15658e-23	-0.188996	0.417	0.609	3.29417e-19
RPL27	1.23156e-23	0.123951	0.587	0.773	3.50772e-19
ITGB1	1.28893e-23	0.0667231	0.615	0.794	3.67113e-19
SDC4	2.80189e-23	-0.278058	0.129	0.233	7.98035e-19
SMAGP	4.09321e-23	-0.138516	0.423	0.648	1.16583e-18
CALR	6.51651e-23	-0.441103	0.704	0.94	1.85603e-18
OAZ1	6.6646e-23	-0.0677627	0.555	0.76	1.89821e-18
SRP14	7.57887e-23	-0.094049	0.469	0.692	2.15861e-18
RPL29	9.0113e-23	0.0823547	0.674	0.854	2.5666e-18
SPINT1	2.97288e-22	-0.477663	0.634	0.917	8.46737e-18
XAGE2	3.13697e-22	0.465823	0.422	0.515	8.93472e-18
SRSF7	5.44214e-22	0.303336	0.459	0.54	1.55003e-17
RPL13	1.36832e-21	-0.670657	0.805	0.979	3.89724e-17
SOD1	2.85782e-21	-0.461345	0.441	0.721	8.13963e-17
CEBPD	3.30241e-21	0.695329	0.474	0.459	9.40593e-17
CDH1	4.71564e-21	0.318622	0.525	0.656	1.34311e-16
TMA7	5.45788e-21	0.206681	0.454	0.593	1.55451e-16
CCNL2	6.59596e-21	-0.0521068	0.189	0.215	1.87866e-16
RPS26	9.36158e-21	-1.29747	0.391	0.831	2.66637e-16
LRPAP1	9.63408e-21	0.294887	0.529	0.622	2.74398e-16
VGLL1	1.49174e-20	-0.265877	0.439	0.672	4.24877e-16
CLTC	1.74805e-20	-0.0666067	0.457	0.622	4.9788e-16
RPS6	2.53676e-20	-0.299653	0.73	0.926	7.22521e-16
POMP	2.67335e-20	0.072364	0.353	0.482	7.61423e-16
RPL13A	4.03026e-20	-0.361897	0.805	0.964	1.1479e-15
RPL6	4.08637e-20	-0.199417	0.659	0.897	1.16388e-15
EIF1	4.32098e-20	-0.174262	0.775	0.942	1.2307e-15
PDIA3	4.3841e-20	0.414049	0.618	0.7	1.24868e-15
RACK1	4.4313e-20	-0.342342	0.678	0.9	1.26212e-15
RPL36	4.52198e-20	-0.813251	0.694	0.95	1.28795e-15
MT2A	1.02656e-19	0.289626	0.54	0.629	2.92384e-15
ATP5MC3	1.20491e-19	-0.142074	0.338	0.544	3.43181e-15
RAN	1.23165e-19	-0.0719158	0.445	0.609	3.50797e-15
FTH1	1.41617e-19	0.123676	0.824	0.927	4.03353e-15
COX5B	1.53831e-19	0.40738	0.357	0.383	4.38142e-15
UBL5	1.55826e-19	0.0156535	0.341	0.481	4.43824e-15
CALM1	1.84591e-19	0.184315	0.575	0.709	5.25751e-15
S100P	1.92122e-19	-0.152502	0.603	0.807	5.47202e-15
DOCK5	2.03995e-19	0.111139	0.232	0.206	5.81018e-15
ARL6IP5	3.21519e-19	0.322039	0.418	0.495	9.15751e-15
RPL36AL	3.27319e-19	0.319676	0.419	0.52	9.32271e-15
SKP1	7.53841e-19	0.0154808	0.561	0.74	2.14709e-14
CLDN4	9.16556e-19	-0.0531695	0.585	0.785	2.61053e-14
MYL12B	9.34681e-19	0.52182	0.471	0.519	2.66216e-14
CCDC80	9.41835e-19	0.704714	0.446	0.506	2.68253e-14
PFDN5	1.24492e-18	-0.112578	0.437	0.646	3.54579e-14
PEG3	1.29061e-18	0.121624	0.757	0.92	3.67591e-14
ATP5F1A	1.50013e-18	-0.0194582	0.399	0.544	4.27268e-14
RPL7	1.93145e-18	-0.369944	0.597	0.877	5.50114e-14
BEX3	2.82758e-18	-0.0886446	0.462	0.687	8.05353e-14
NFE2L3	3.13604e-18	0.308102	0.536	0.66	8.93208e-14
IRF1	3.50391e-18	-0.315903	0.199	0.325	9.97982e-14
ITM2B	4.08153e-18	0.847251	0.605	0.636	1.1625e-13
B2M	4.10384e-18	0.72078	0.815	0.858	1.16886e-13
RBX1	6.60896e-18	-0.0121387	0.318	0.444	1.88236e-13
OLR1	8.21936e-18	0.13392	0.46	0.625	2.34104e-13
TALDO1	8.71144e-18	-0.337222	0.316	0.491	2.48119e-13
ATP6V1G1	1.12364e-17	0.0929925	0.339	0.429	3.20035e-13
BRD4	1.35218e-17	-0.675213	0.478	0.793	3.85129e-13
ECHS1	1.38663e-17	-0.462302	0.341	0.604	3.94939e-13
PCBP1	1.44694e-17	-0.664146	0.474	0.783	4.12118e-13
MEST	1.48672e-17	0.0947545	0.506	0.664	4.23448e-13
GAPDH	1.61458e-17	-0.216168	0.639	0.85	4.59864e-13
PSMB1	1.71289e-17	0.0455754	0.417	0.567	4.87867e-13
COMT	2.04035e-17	0.612439	0.385	0.365	5.81133e-13
DDX3X	2.5191e-17	0.236407	0.659	0.784	7.17489e-13
WASHC1	2.98679e-17	-0.106873	0.143	0.147	8.50697e-13
ARF4	3.35085e-17	-0.205282	0.46	0.665	9.5439e-13
PTPRF	3.63517e-17	-0.396096	0.252	0.397	1.03537e-12
EID1	3.83705e-17	0.264824	0.325	0.375	1.09287e-12
GPX3	3.88167e-17	-0.361936	0.492	0.725	1.10558e-12
PEBP1	4.20005e-17	-0.21943	0.461	0.694	1.19626e-12
RPN2	6.55467e-17	-0.0633371	0.497	0.682	1.8669e-12
GNAS	6.93426e-17	0.00813886	0.778	0.942	1.97501e-12
NABP1	9.02564e-17	0.83243	0.479	0.494	2.57068e-12
RPSA	9.04946e-17	-0.668786	0.624	0.905	2.57747e-12
RBM8A	1.06265e-16	-0.43355	0.349	0.562	3.02664e-12
YBX1	1.09572e-16	0.17329	0.405	0.513	3.12083e-12
UQCRH	1.29452e-16	-0.0775816	0.329	0.507	3.68705e-12
ARPC2	1.32192e-16	-0.261509	0.524	0.745	3.76508e-12
MRFAP1	1.43886e-16	-0.105002	0.307	0.475	4.09816e-12
UBA52	1.68699e-16	-0.608583	0.657	0.92	4.80487e-12
UGP2	1.70538e-16	-0.111103	0.518	0.707	4.85728e-12
SEM1	2.07796e-16	0.173948	0.317	0.403	5.91845e-12
ARF1	2.08075e-16	0.20442	0.455	0.525	5.92639e-12
BTG2	2.19645e-16	0.197293	0.466	0.557	6.25592e-12
HSPA8	2.6177e-16	-0.684392	0.471	0.784	7.45572e-12
HMGB1	2.74005e-16	-0.312338	0.517	0.74	7.80422e-12
DDX5	3.24026e-16	0.157683	0.676	0.823	9.22891e-12
NDUFA4	3.60855e-16	0.136028	0.35	0.445	1.02779e-11
CMTM6	4.09435e-16	-0.18622	0.311	0.473	1.16615e-11
NDUFA1	4.19523e-16	0.445814	0.359	0.377	1.19488e-11
DDX21	4.49426e-16	0.147255	0.268	0.332	1.28005e-11
ATP5IF1	4.71379e-16	0.187642	0.317	0.406	1.34258e-11
SERPINE1	4.82971e-16	0.203138	0.462	0.531	1.3756e-11
PSMA7	4.92134e-16	-0.395075	0.372	0.635	1.40169e-11
PHACTR2	5.13665e-16	1.09072	0.441	0.316	1.46302e-11
COL4A1	6.09098e-16	1.61442	0.568	0.32	1.73483e-11
PDIA6	6.7042e-16	0.044791	0.396	0.52	1.90949e-11
SREK1	8.28885e-16	-0.0472923	0.259	0.315	2.36083e-11
ATP5F1E	9.4326e-16	-0.361328	0.492	0.782	2.68659e-11
LSR	9.56957e-16	0.344696	0.345	0.298	2.72561e-11
HSP90B1	1.04572e-15	-0.440376	0.744	0.946	2.97842e-11
RBM6	1.24926e-15	-0.0214472	0.146	0.179	3.55815e-11
SRRM2	1.32016e-15	-0.320452	0.462	0.672	3.76008e-11
AKAP9	1.37179e-15	-0.170031	0.396	0.544	3.90713e-11
TPM1	1.50156e-15	0.196889	0.172	0.148	4.27675e-11
KRT19	1.59057e-15	-0.330972	0.366	0.587	4.53027e-11
RPLP0	1.59403e-15	-1.01086	0.688	0.953	4.54011e-11
PPIB	1.60012e-15	0.302009	0.431	0.485	4.55747e-11
BRI3	1.73888e-15	-0.1238	0.389	0.595	4.95268e-11
MEG3	2.51902e-15	1.31952	0.487	0.189	7.17467e-11
SERPINF1	2.8177e-15	0.341473	0.503	0.578	8.02537e-11
SMS	3.01587e-15	-0.426375	0.459	0.723	8.58982e-11
CYCS	3.4999e-15	-0.292742	0.396	0.584	9.96841e-11
HSPE1	3.99046e-15	0.161558	0.362	0.448	1.13656e-10
SRSF9	4.0927e-15	0.488854	0.33	0.291	1.16568e-10
DNAJA1	4.37535e-15	-0.151392	0.529	0.729	1.24619e-10
RAC1	4.65195e-15	-0.465309	0.437	0.709	1.32497e-10
EEF1B2	4.76703e-15	-0.24039	0.443	0.674	1.35775e-10
PRRC2B	5.08528e-15	-0.0581342	0.282	0.364	1.44839e-10
UBE2H	5.11435e-15	0.133577	0.42	0.502	1.45667e-10
MAP1LC3B	5.22682e-15	0.080401	0.383	0.483	1.4887e-10
BTG1	5.60748e-15	-0.341173	0.585	0.813	1.59712e-10
ACIN1	5.68773e-15	-0.0738305	0.225	0.271	1.61998e-10
FOXO4	5.8046e-15	0.0816928	0.507	0.7	1.65327e-10
MUC20-OT1	5.97875e-15	-0.136037	0.127	0.151	1.70287e-10
ATP1B3	6.38355e-15	0.322258	0.45	0.499	1.81816e-10
PRDX6	6.8381e-15	0.103707	0.41	0.533	1.94763e-10
PRKX	7.28963e-15	-0.293148	0.062	0.158	2.07623e-10
PNISR	8.14367e-15	-0.00857705	0.289	0.343	2.31948e-10
MYL12A	8.30293e-15	0.540116	0.378	0.393	2.36484e-10
TIMP3	8.58796e-15	0.350108	0.711	0.828	2.44602e-10
YWHAE	8.80079e-15	-0.255696	0.466	0.703	2.50664e-10
XIST	8.95469e-15	0.218252	0.511	0.654	2.55048e-10
NDUFS5	9.12322e-15	0.0280098	0.348	0.473	2.59847e-10
ATP5PF	1.02835e-14	0.0656737	0.367	0.512	2.92896e-10
RBM3	1.13055e-14	0.125535	0.41	0.545	3.22003e-10
EFEMP1	1.18452e-14	0.28477	0.627	0.773	3.37376e-10
SCAPER	1.38102e-14	-0.117717	0.118	0.118	3.93343e-10
GPX4	1.40792e-14	0.124507	0.396	0.496	4.01005e-10
ARL6IP1	1.43507e-14	-0.265327	0.35	0.518	4.08737e-10
EIF5	1.45768e-14	0.046046	0.502	0.652	4.15176e-10
TMED9	1.67005e-14	0.300904	0.39	0.419	4.75662e-10
ATP5ME	1.71845e-14	-0.712576	0.378	0.719	4.8945e-10
EIF4G1	1.81162e-14	-0.203783	0.293	0.438	5.15985e-10
SEC62	2.07873e-14	0.193173	0.361	0.408	5.92064e-10
TOMM7	2.25276e-14	0.0148816	0.33	0.49	6.4163e-10
NAP1L1	2.46938e-14	-0.0948293	0.448	0.641	7.03329e-10
DPP7	3.12394e-14	-0.0461915	0.092	0.108	8.89761e-10
UQCR10	3.32912e-14	-0.183559	0.338	0.543	9.482e-10
HNRNPC	3.62687e-14	-0.256778	0.521	0.741	1.033e-09
CTSC	3.6368e-14	0.454757	0.339	0.309	1.03583e-09
ATP5MC1	3.67601e-14	-0.177124	0.205	0.341	1.047e-09
BHLHE40	4.48942e-14	0.230079	0.285	0.289	1.27868e-09
B4GALT1	4.78529e-14	0.253651	0.445	0.509	1.36295e-09
PAXBP1	4.8222e-14	0.125671	0.122	0.102	1.37346e-09
NDUFB2	5.26399e-14	-0.0798781	0.28	0.448	1.49929e-09
CEBPB	5.59117e-14	0.0245197	0.502	0.646	1.59248e-09
PSMD8	5.78647e-14	-0.128227	0.306	0.428	1.6481e-09
TUSC3	6.5668e-14	0.00895041	0.445	0.571	1.87036e-09
VCP	7.14619e-14	-0.291201	0.428	0.624	2.03538e-09
PNRC2	7.42289e-14	0.217807	0.368	0.411	2.11419e-09
MIR22HG	7.51044e-14	0.577307	0.434	0.388	2.13912e-09
CD46	8.40063e-14	0.549074	0.529	0.565	2.39267e-09
RBM25	9.45357e-14	-0.467665	0.346	0.577	2.69257e-09
EEF1A1	9.48013e-14	-0.431009	0.975	0.997	2.70013e-09
CSF2RA	1.02518e-13	-0.0968802	0.327	0.443	2.91993e-09
HNRNPR	1.16027e-13	-0.0202017	0.335	0.458	3.30467e-09
ZC3H15	1.36233e-13	-0.13157	0.271	0.4	3.8802e-09
NAV2	1.43625e-13	0.183939	0.227	0.206	4.09072e-09
DNAJB6	1.47783e-13	-0.169537	0.368	0.536	4.20917e-09
TBCA	1.47918e-13	-0.101194	0.386	0.538	4.21301e-09
TAF3	1.59229e-13	-0.25223	0.135	0.194	4.53516e-09
CEMIP2	1.61573e-13	0.450012	0.536	0.582	4.60193e-09
LAMTOR5	1.67323e-13	0.113937	0.288	0.341	4.7657e-09
DBI	1.83984e-13	0.32693	0.361	0.444	5.24024e-09
PLEKHA5	1.95205e-13	0.0440021	0.13	0.148	5.55983e-09
EIF2S2	2.0618e-13	-0.350701	0.363	0.599	5.87241e-09
SRSF2	2.07368e-13	-0.211637	0.475	0.681	5.90625e-09
MORF4L1	2.25141e-13	-0.134314	0.438	0.639	6.41246e-09
GALNT6	2.32459e-13	-0.272939	0.043	0.108	6.6209e-09
EIF5A	2.3426e-13	0.019122	0.316	0.401	6.67219e-09
PTP4A1	2.52078e-13	0.039417	0.452	0.586	7.17969e-09
TUBB4B	2.54147e-13	-0.045662	0.493	0.673	7.2386e-09
DAG1	2.57485e-13	-0.27134	0.447	0.675	7.3337e-09
GNG5	2.60245e-13	0.477811	0.307	0.318	7.41229e-09
PRDX2	2.70168e-13	-0.459276	0.348	0.605	7.69493e-09
SLC25A5	2.93386e-13	-0.018926	0.394	0.556	8.35622e-09
NUMA1	3.26017e-13	-0.219491	0.274	0.386	9.28561e-09
GLUL	3.28497e-13	0.281776	0.496	0.583	9.35625e-09
DEK	3.40443e-13	-0.235029	0.335	0.543	9.6965e-09
SMARCC1	3.5307e-13	-0.311499	0.243	0.387	1.00561e-08
SH3GLB2	3.59485e-13	-0.03372	0.345	0.434	1.02388e-08
ERVH48-1	3.64541e-13	-0.31632	0.419	0.641	1.03829e-08
SRSF11	3.6664e-13	-0.334697	0.369	0.558	1.04426e-08
MCL1	3.79461e-13	0.0674732	0.544	0.689	1.08078e-08
LAMC1	3.84846e-13	0.328013	0.469	0.522	1.09612e-08
CALM2	4.88673e-13	-0.111985	0.448	0.639	1.39184e-08
NDUFA6	5.09177e-13	0.0250693	0.254	0.34	1.45024e-08
CLIC1	5.0958e-13	0.386576	0.38	0.439	1.45139e-08
ASAH1	5.24116e-13	0.428073	0.345	0.295	1.49279e-08
ATP5MC2	5.52013e-13	-0.106392	0.329	0.513	1.57224e-08
COBLL1	5.99127e-13	0.179522	0.373	0.408	1.70643e-08
EEF1D	6.75063e-13	-0.532216	0.443	0.727	1.92272e-08
SLC25A6	6.76736e-13	-0.63238	0.42	0.729	1.92748e-08
CCT2	6.76801e-13	0.114343	0.274	0.306	1.92767e-08
EDF1	6.80668e-13	-0.305175	0.344	0.551	1.93868e-08
HTRA1	7.0431e-13	-0.00562501	0.084	0.115	2.00601e-08
EIF3J	7.44457e-13	-0.430347	0.327	0.57	2.12036e-08
SCIN	7.58163e-13	-0.238731	0.152	0.243	2.1594e-08
SNRPG	8.31759e-13	0.128785	0.327	0.425	2.36901e-08
ERH	8.55805e-13	0.0604146	0.279	0.362	2.4375e-08
CYR61	8.9736e-13	0.601647	0.591	0.632	2.55586e-08
FAM89A	9.16502e-13	-0.327601	0.331	0.528	2.61038e-08
IRS2	9.51566e-13	0.0812736	0.364	0.426	2.71025e-08
TFAP2A	9.53312e-13	-0.389241	0.397	0.619	2.71522e-08
SET	9.89628e-13	-0.256226	0.482	0.728	2.81866e-08
CPVL	1.00382e-12	0.344894	0.315	0.269	2.85909e-08
PHIP	1.0405e-12	0.0115306	0.252	0.283	2.96357e-08
MARVELD1	1.36839e-12	-0.217355	0.117	0.175	3.89744e-08
CD24	1.41685e-12	-0.0479644	0.592	0.793	4.03548e-08
TMBIM6	1.80705e-12	0.380112	0.558	0.627	5.14685e-08
SMARCA4	1.91145e-12	-0.368553	0.186	0.34	5.44418e-08
ATP5F1B	2.04145e-12	-0.166429	0.39	0.569	5.81447e-08
ACTB	2.054e-12	-0.557276	0.894	0.987	5.85019e-08
HSPA1A	2.2073e-12	-0.469309	0.163	0.479	6.28684e-08
ULK1	2.21215e-12	-0.150263	0.084	0.115	6.30066e-08
HSD17B1	2.21811e-12	-0.0611944	0.583	0.81	6.31762e-08
TENT5A	2.31667e-12	0.203331	0.359	0.424	6.59834e-08
TXNL1	2.40491e-12	0.260365	0.254	0.257	6.84966e-08
TCF25	2.44235e-12	-0.372168	0.343	0.546	6.95631e-08
QKI	2.47515e-12	0.437143	0.423	0.439	7.04973e-08
HP1BP3	2.55333e-12	-0.0972438	0.308	0.378	7.27239e-08
TMEM59	2.67281e-12	0.59301	0.409	0.362	7.61269e-08
DDA1	2.75672e-12	-0.225055	0.269	0.391	7.85168e-08
BTF3	2.76103e-12	0.0982828	0.409	0.566	7.86396e-08
CD164	2.80767e-12	0.128527	0.368	0.437	7.9968e-08
TRIR	2.9369e-12	-0.363627	0.326	0.544	8.36487e-08
EGFL6	2.97609e-12	1.58394	0.273	0.031	8.47649e-08
SLC25A37	3.05174e-12	3.89919e-06	0.121	0.16	8.69196e-08
CDYL	3.19567e-12	-0.216214	0.199	0.25	9.10191e-08
C15orf48	3.32621e-12	0.24784	0.371	0.454	9.4737e-08
SLC2A1	3.4049e-12	-0.193396	0.662	0.872	9.69783e-08
MTMR3	3.52472e-12	-0.151212	0.127	0.134	1.00391e-07
EIF1AX	3.53197e-12	-0.324384	0.399	0.597	1.00598e-07
NDUFB10	3.7215e-12	-0.0985077	0.251	0.371	1.05996e-07
TECR	3.77693e-12	0.122133	0.31	0.322	1.07574e-07
SLC39A1	3.89062e-12	0.0540315	0.288	0.348	1.10813e-07
RND3	3.90606e-12	0.0979199	0.541	0.641	1.11252e-07
OST4	4.07106e-12	0.36249	0.354	0.387	1.15952e-07
PSMD11	4.13918e-12	-0.103893	0.331	0.441	1.17892e-07
NDUFB4	4.4003e-12	0.448566	0.294	0.271	1.25329e-07
ZFAND5	4.40555e-12	0.184576	0.591	0.716	1.25479e-07
PRDX5	4.50312e-12	0.15	0.394	0.521	1.28258e-07
KSR1	4.84977e-12	0.223343	0.241	0.204	1.38131e-07
TUBA1C	4.95338e-12	-0.233948	0.428	0.593	1.41082e-07
DNAJB1	5.01966e-12	-1.07722	0.424	0.817	1.4297e-07
HLA-C	5.17959e-12	0.226764	0.262	0.293	1.47525e-07
PI4KA	5.60519e-12	-0.119386	0.157	0.191	1.59647e-07
NUFIP2	5.73266e-12	0.0912776	0.557	0.719	1.63277e-07
DYNLL1	5.94568e-12	-0.303098	0.409	0.648	1.69345e-07
PLEC	6.30001e-12	0.154138	0.329	0.335	1.79437e-07
SDCBP	6.74602e-12	0.407581	0.534	0.577	1.9214e-07
VAMP8	6.83104e-12	-0.0127779	0.418	0.586	1.94562e-07
ZFAS1	6.87275e-12	-0.176756	0.329	0.489	1.9575e-07
HSPB8	6.94048e-12	0.313508	0.415	0.45	1.97679e-07
TMSB4X	7.11576e-12	1.57274	0.501	0.255	2.02671e-07
SNRPF	7.41444e-12	0.109873	0.274	0.36	2.11178e-07
NFE2L2	8.25042e-12	-0.0861352	0.345	0.452	2.34988e-07
PIK3CB	8.72135e-12	0.0235871	0.191	0.187	2.48401e-07
ITGA6	9.63993e-12	0.18234	0.545	0.729	2.74564e-07
PRPF4B	1.00604e-11	-0.124126	0.27	0.369	2.86539e-07
RCN1	1.06246e-11	0.10602	0.346	0.414	3.0261e-07
UBL3	1.08679e-11	0.185126	0.152	0.104	3.09538e-07
MBNL3	1.11e-11	0.0876816	0.665	0.847	3.16151e-07
EIF1B	1.12683e-11	0.626531	0.293	0.243	3.20944e-07
AP3D1	1.14265e-11	-0.186207	0.209	0.299	3.25449e-07
KLF5	1.19371e-11	0.0912147	0.401	0.514	3.39991e-07
S100A10	1.31013e-11	0.660444	0.623	0.675	3.73151e-07
ADAMTSL4	1.34789e-11	-0.00292575	0.465	0.644	3.83907e-07
EIF3A	1.36504e-11	-0.677603	0.382	0.688	3.88791e-07
KRT18	1.48419e-11	-0.0837937	0.811	0.965	4.22727e-07
PSMA1	1.49267e-11	-0.0681471	0.28	0.387	4.25143e-07
NLRP2	1.50239e-11	-0.113513	0.088	0.128	4.27912e-07
FRYL	1.56993e-11	0.204402	0.217	0.194	4.47148e-07
RASA1	1.57602e-11	0.0460303	0.553	0.736	4.48882e-07
PSMA3	1.60563e-11	0.121593	0.303	0.343	4.57316e-07
ATP13A3	1.62586e-11	0.409079	0.428	0.447	4.63077e-07
PFDN2	1.63155e-11	0.112457	0.243	0.286	4.64699e-07
BRD2	1.69721e-11	-0.478654	0.554	0.84	4.83398e-07
HNRNPM	1.92256e-11	-0.284766	0.354	0.557	5.47582e-07
ARGLU1	1.92544e-11	0.14855	0.361	0.417	5.48403e-07
SLC38A2	1.95872e-11	0.382347	0.628	0.73	5.57881e-07
LIN28B	1.96302e-11	0.00635807	0.371	0.471	5.59107e-07
SLC22A18	1.96442e-11	-1.2161	0.115	0.412	5.59507e-07
ANKRD11	2.00017e-11	-0.0270863	0.34	0.446	5.69689e-07
DSTN	2.04484e-11	-0.394956	0.456	0.718	5.8241e-07
TPM4	2.07752e-11	-0.269027	0.586	0.805	5.9172e-07
CSNK1A1	2.19631e-11	0.255555	0.433	0.505	6.25552e-07
DYNLRB1	2.28638e-11	0.0970685	0.293	0.357	6.51206e-07
FXYD3	2.31439e-11	-0.187387	0.446	0.649	6.59185e-07
SRRM1	2.4692e-11	-0.233123	0.304	0.451	7.03277e-07
FLT1	2.49877e-11	0.450055	0.597	0.694	7.117e-07
SNRPD2	2.54405e-11	-0.165446	0.301	0.453	7.24595e-07
OGA	2.65876e-11	-0.0489484	0.189	0.233	7.57267e-07
YWHAZ	2.78652e-11	-0.251606	0.575	0.8	7.93656e-07
RPN1	2.97314e-11	0.316976	0.331	0.323	8.46811e-07
ZMYND8	2.97333e-11	-0.121085	0.135	0.156	8.46864e-07
POLR2L	3.06469e-11	-0.0857595	0.372	0.569	8.72885e-07
TRIM29	3.16253e-11	-0.473527	0.296	0.507	9.00752e-07
SUMO2	3.18474e-11	-0.0481506	0.264	0.393	9.07077e-07
ANO6	3.22746e-11	0.364379	0.302	0.274	9.19246e-07
ATP6V0E1	3.36305e-11	0.00372238	0.338	0.446	9.57863e-07
XRCC5	3.52753e-11	0.0770316	0.271	0.351	1.00471e-06
CREBBP	3.65506e-11	-0.0702038	0.214	0.231	1.04103e-06
CTSZ	3.66128e-11	0.244152	0.181	0.174	1.04281e-06
SNRNP70	3.70798e-11	-0.0392831	0.327	0.389	1.05611e-06
IER5	3.76222e-11	0.175849	0.369	0.418	1.07156e-06
VAPA	3.78524e-11	0.38163	0.35	0.336	1.07811e-06
GJA5	3.8257e-11	0.376318	0.378	0.395	1.08964e-06
TRIML2	3.97499e-11	-0.0991971	0.082	0.128	1.13216e-06
COX6B1	4.09852e-11	0.0579652	0.338	0.449	1.16734e-06
DDX46	4.22502e-11	-0.244663	0.215	0.341	1.20337e-06
CTTN	4.48517e-11	-0.00963762	0.26	0.286	1.27747e-06
ADAM10	4.52158e-11	0.268223	0.279	0.264	1.28784e-06
AHNAK	4.67777e-11	0.359331	0.631	0.74	1.33232e-06
WDR6	4.77208e-11	-0.242437	0.191	0.244	1.35918e-06
FAM84A	4.82861e-11	-0.136634	0.338	0.471	1.37528e-06
CCDC84	4.9534e-11	0.0801192	0.101	0.072	1.41083e-06
LUC7L	4.95912e-11	-0.0946247	0.12	0.15	1.41246e-06
P4HB	4.96779e-11	-0.352406	0.632	0.886	1.41493e-06
TIMP2	5.00713e-11	-0.0918869	0.209	0.253	1.42613e-06
PTGES3	5.47648e-11	0.0195089	0.404	0.54	1.55981e-06
RAP1B	5.71597e-11	0.101374	0.298	0.36	1.62802e-06
NKTR	6.08349e-11	0.247996	0.268	0.266	1.7327e-06
NOTUM	6.15751e-11	0.26717	0.18	0.144	1.75378e-06
ZC3H18	6.40462e-11	-0.253665	0.115	0.181	1.82417e-06
JUNB	6.59161e-11	0.36878	0.478	0.531	1.87742e-06
MYO6	6.70202e-11	0.0436175	0.164	0.145	1.90887e-06
IRF3	7.05939e-11	-0.122133	0.166	0.222	2.01065e-06
ZNF706	7.10958e-11	0.222573	0.21	0.235	2.02495e-06
PCNT	7.85992e-11	-0.0958597	0.11	0.12	2.23866e-06
DDOST	7.90887e-11	0.215457	0.318	0.325	2.2526e-06
GOLGA8A	8.075e-11	0.343804	0.124	0.04	2.29992e-06
PERP	8.14023e-11	0.189975	0.538	0.674	2.3185e-06
PPIG	8.22503e-11	-0.391035	0.26	0.433	2.34265e-06
NDUFV2	8.29438e-11	0.0744844	0.194	0.226	2.3624e-06
TRA2B	8.44758e-11	-0.315137	0.39	0.596	2.40604e-06
TMEM258	8.54047e-11	0.180363	0.297	0.361	2.4325e-06
ATP5MF	8.7726e-11	-0.0163697	0.327	0.465	2.49861e-06
GATAD2A	8.79699e-11	-0.106059	0.215	0.277	2.50556e-06
PTBP1	8.89971e-11	-0.497093	0.334	0.566	2.53481e-06
COX6A1	9.01229e-11	0.22595	0.354	0.423	2.56688e-06
SNX3	9.18615e-11	0.283757	0.348	0.391	2.6164e-06
ST13	9.52745e-11	-0.373475	0.376	0.625	2.71361e-06
DGKZ	9.91415e-11	-0.18071	0.09	0.122	2.82375e-06
COL3A1	1.08251e-10	1.96055	0.422	0.074	3.08321e-06
IPO7	1.08363e-10	0.141726	0.317	0.351	3.08639e-06
GATA2	1.08838e-10	-0.509635	0.224	0.385	3.09992e-06
SMG1	1.13909e-10	0.173682	0.329	0.361	3.24435e-06
PRRC2C	1.1625e-10	-0.612126	0.49	0.748	3.31103e-06
KIAA0040	1.18892e-10	0.141471	0.318	0.347	3.3863e-06
NSD3	1.18984e-10	-0.156749	0.25	0.325	3.3889e-06
HNRNPK	1.19406e-10	0.0351214	0.563	0.717	3.40093e-06
HINT1	1.21458e-10	-0.149105	0.389	0.589	3.45936e-06
EIF4E	1.24399e-10	0.36479	0.316	0.309	3.54313e-06
EIF4B	1.28959e-10	-0.138684	0.385	0.529	3.673e-06
FOS	1.3195e-10	-0.506985	0.825	0.969	3.75821e-06
DGCR8	1.32435e-10	0.107906	0.126	0.099	3.772e-06
CENPX	1.34435e-10	-0.0768352	0.225	0.338	3.82897e-06
ANXA3	1.35727e-10	0.669697	0.299	0.204	3.86578e-06
INPPL1	1.37102e-10	-0.116488	0.247	0.281	3.90495e-06
CDC42	1.46138e-10	-0.0985724	0.446	0.615	4.1623e-06
CHMP2A	1.50243e-10	0.101057	0.228	0.265	4.27921e-06
APMAP	1.50255e-10	0.206856	0.324	0.315	4.27956e-06
HNRNPDL	1.53202e-10	-0.0913699	0.555	0.761	4.36349e-06
VIM	1.54654e-10	2.17233	0.433	0.107	4.40485e-06
TRIO	1.60754e-10	0.0319156	0.254	0.266	4.57859e-06
UBC	1.7047e-10	-0.0696234	0.767	0.93	4.85532e-06
GOLGA4	1.73551e-10	0.0666999	0.471	0.559	4.94308e-06
RANBP1	1.8082e-10	-0.0857275	0.21	0.317	5.15012e-06
TOP1	1.85694e-10	-0.213351	0.391	0.581	5.28893e-06
COX20	1.87852e-10	-0.020806	0.289	0.352	5.3504e-06
PAPOLA	1.90828e-10	-0.0572907	0.413	0.547	5.43516e-06
IQGAP1	1.90845e-10	-0.225257	0.423	0.614	5.43565e-06
KLF6	1.96073e-10	0.124576	0.536	0.683	5.58455e-06
GTF2A2	1.96757e-10	0.364656	0.217	0.199	5.60403e-06
RAB21	2.11501e-10	0.152118	0.282	0.277	6.02399e-06
DDB1	2.19058e-10	-0.363495	0.498	0.755	6.2392e-06
FABP4	2.21874e-10	1.00564	0.141	0.007	6.31941e-06
RPL31	2.29973e-10	0.0279016	0.623	0.823	6.5501e-06
ETFB	2.51128e-10	-0.100453	0.196	0.281	7.15262e-06
F5	2.52183e-10	0.479011	0.558	0.654	7.18266e-06
TOR1AIP2	2.5398e-10	0.309791	0.461	0.523	7.23386e-06
MAFK	2.64273e-10	-0.0219877	0.222	0.258	7.52703e-06
ACTN1	2.71623e-10	-0.149912	0.359	0.52	7.73636e-06
AURKAIP1	2.72951e-10	-0.13293	0.274	0.411	7.77418e-06
FAM50A	2.79812e-10	-0.33705	0.12	0.215	7.96962e-06
SEMA6A	2.88269e-10	-0.497375	0.46	0.746	8.21048e-06
ARHGAP21	3.09368e-10	0.220556	0.311	0.318	8.81141e-06
PMAIP1	3.09759e-10	-0.19692	0.473	0.672	8.82254e-06
ADGRG1	3.13936e-10	-0.39378	0.521	0.787	8.94152e-06
SNRNP200	3.1475e-10	-0.0523762	0.252	0.327	8.9647e-06
SNU13	3.16023e-10	-0.17095	0.289	0.424	9.00098e-06
SOD2	3.31786e-10	0.417393	0.153	0.135	9.44993e-06
RHOA	3.34894e-10	0.0621726	0.411	0.525	9.53846e-06
PPIA	3.43327e-10	-0.0708493	0.577	0.779	9.77863e-06
HMGN2	3.65157e-10	-0.0696865	0.385	0.518	1.04004e-05
FNDC3B	3.65785e-10	0.257647	0.423	0.502	1.04183e-05
SNX6	3.66948e-10	0.0596652	0.298	0.378	1.04514e-05
SLC38A1	3.68157e-10	-0.255559	0.396	0.592	1.04859e-05
REEP5	3.69361e-10	0.611632	0.321	0.207	1.05201e-05
ATRX	3.73921e-10	0.291012	0.343	0.321	1.065e-05
EIF3G	3.74e-10	-0.489458	0.327	0.569	1.06523e-05
PSMB7	3.74252e-10	-0.338293	0.271	0.446	1.06595e-05
TOMM20	3.85512e-10	0.044891	0.316	0.424	1.09801e-05
BBX	3.89357e-10	0.171227	0.423	0.517	1.10897e-05
PTPN3	3.91181e-10	-0.0998433	0.127	0.128	1.11416e-05
HGF	4.00127e-10	1.62172	0.248	0.04	1.13964e-05
UBE2D3	4.06158e-10	0.067735	0.4	0.506	1.15682e-05
YWHAG	4.10616e-10	-0.250226	0.352	0.522	1.16952e-05
CDC42SE1	4.14766e-10	0.24141	0.18	0.175	1.18134e-05
CWF19L2	4.14776e-10	-0.17823	0.075	0.131	1.18136e-05
TFG	4.27266e-10	0.012117	0.301	0.36	1.21694e-05
TIA1	4.2888e-10	0.121213	0.122	0.118	1.22154e-05
CCDC47	4.31517e-10	0.222258	0.278	0.281	1.22905e-05
DAZAP1	4.31658e-10	-0.423157	0.154	0.254	1.22945e-05
FOXO3	4.3852e-10	0.307539	0.225	0.218	1.24899e-05
GIGYF1	4.42135e-10	-0.159715	0.09	0.126	1.25929e-05
SLIRP	4.42333e-10	0.105385	0.245	0.292	1.25985e-05
CBX3	4.54854e-10	-0.25159	0.338	0.509	1.29551e-05
COX7B	4.73168e-10	0.202766	0.266	0.336	1.34768e-05
PICALM	4.90333e-10	0.268498	0.274	0.273	1.39657e-05
EIF3E	4.93051e-10	0.310133	0.33	0.367	1.40431e-05
CSRP2	4.94748e-10	0.0876819	0.338	0.439	1.40914e-05
LAMB2	5.09394e-10	0.354701	0.178	0.109	1.45085e-05
PDCD6	5.11231e-10	0.214863	0.265	0.274	1.45609e-05
IER2	5.15743e-10	-0.531916	0.675	0.922	1.46894e-05
SF1	5.20853e-10	-0.386193	0.349	0.534	1.48349e-05
LRRFIP1	5.24058e-10	0.0614395	0.359	0.441	1.49262e-05
MESD	5.30542e-10	-0.243151	0.306	0.449	1.51109e-05
TOB2	5.34071e-10	-0.0402923	0.288	0.366	1.52114e-05
ARID3A	5.43206e-10	-0.569611	0.366	0.638	1.54716e-05
CUX1	5.48899e-10	0.0792454	0.414	0.508	1.56337e-05
VCL	5.66777e-10	0.203887	0.378	0.435	1.61429e-05
LEPROT	5.76298e-10	0.326194	0.357	0.331	1.64141e-05
LGR4	5.89578e-10	-0.0230758	0.313	0.412	1.67924e-05
SPG7	5.95214e-10	-0.139715	0.186	0.25	1.69529e-05
GATA3	6.00155e-10	-0.70223	0.431	0.733	1.70936e-05
CDKN1C	6.14494e-10	-0.147516	0.823	0.961	1.7502e-05
ISCU	6.16281e-10	0.342312	0.282	0.237	1.75529e-05
VSIR	6.35121e-10	0.0370131	0.372	0.475	1.80895e-05
MPRIP	6.37381e-10	0.0842796	0.252	0.247	1.81539e-05
PSMD2	6.38455e-10	0.00539718	0.242	0.312	1.81845e-05
UQCRQ	6.47823e-10	-0.0530801	0.308	0.465	1.84513e-05
YAP1	6.61526e-10	0.213008	0.378	0.435	1.88416e-05
YTHDC1	6.79193e-10	-0.143613	0.316	0.427	1.93448e-05
FXR1	7.22991e-10	0.0739481	0.237	0.291	2.05922e-05
DCAF6	7.3597e-10	-0.234283	0.155	0.235	2.09619e-05
SETD2	7.41401e-10	0.154345	0.238	0.238	2.11166e-05
CSDE1	7.42419e-10	-0.0191418	0.394	0.528	2.11456e-05
PPA1	7.44978e-10	0.146664	0.296	0.375	2.12185e-05
CKS2	7.64841e-10	0.128604	0.307	0.377	2.17842e-05
SNX2	8.19816e-10	0.405243	0.26	0.228	2.335e-05
ABCF1	8.27444e-10	-0.60953	0.243	0.478	2.35673e-05
TRIM44	8.46235e-10	-0.392919	0.243	0.386	2.41025e-05
HPGD	8.51098e-10	0.34839	0.239	0.225	2.4241e-05
CFDP1	8.6386e-10	-0.00405917	0.237	0.306	2.46045e-05
MMP14	8.64396e-10	0.47007	0.317	0.239	2.46197e-05
CAPZB	8.84841e-10	-0.182725	0.29	0.393	2.52021e-05
ACTR2	8.91907e-10	0.099795	0.32	0.369	2.54033e-05
MBD3	9.19006e-10	-0.174859	0.375	0.533	2.61751e-05
SRRT	9.31829e-10	-0.0400688	0.15	0.154	2.65403e-05
RBM17	9.39228e-10	-0.243169	0.217	0.337	2.67511e-05
NCOA4	9.70067e-10	-0.0451482	0.248	0.33	2.76294e-05
SEC61B	9.74047e-10	0.233817	0.28	0.309	2.77428e-05
ILF3	9.90801e-10	-0.179746	0.292	0.397	2.822e-05
KDM4B	9.98461e-10	-0.192121	0.201	0.295	2.84382e-05
TACSTD2	1.0073e-09	0.546914	0.396	0.377	2.86898e-05
RBPJ	1.03949e-09	0.11076	0.339	0.412	2.96068e-05
PSMB5	1.0646e-09	-0.0599395	0.259	0.341	3.0322e-05
ENSA	1.10502e-09	0.110173	0.265	0.283	3.14731e-05
RSRP1	1.1052e-09	-0.206807	0.289	0.415	3.14784e-05
EHD1	1.10736e-09	-0.346278	0.345	0.532	3.15399e-05
ERGIC3	1.17334e-09	-0.0400968	0.363	0.481	3.34191e-05
ITGAV	1.17538e-09	-0.000511172	0.433	0.566	3.34772e-05
GGH	1.20384e-09	0.357339	0.292	0.258	3.42878e-05
XRCC6	1.21208e-09	-0.243454	0.312	0.467	3.45225e-05
CANX	1.22425e-09	0.0202707	0.548	0.719	3.4869e-05
RAD23B	1.24398e-09	0.277825	0.41	0.478	3.54311e-05
KIF5B	1.2756e-09	0.196026	0.306	0.327	3.63316e-05
GNG12	1.27574e-09	-0.404075	0.33	0.555	3.63357e-05
MAVS	1.30385e-09	-0.0546946	0.178	0.2	3.71362e-05
CEP152	1.32269e-09	-0.321839	0.163	0.255	3.76728e-05
ERP29	1.32427e-09	0.0269345	0.35	0.44	3.77179e-05
GTF2I	1.32456e-09	0.0782366	0.383	0.44	3.7726e-05
AZIN1	1.33267e-09	-0.196726	0.401	0.584	3.7957e-05
TUBA1B	1.35248e-09	-0.244486	0.483	0.687	3.85213e-05
RHOBTB3	1.39368e-09	0.182917	0.433	0.541	3.96948e-05
PNP	1.399e-09	-0.64902	0.408	0.692	3.98464e-05
SHISA5	1.42595e-09	-0.00288217	0.4	0.529	4.0614e-05
NDUFS6	1.46185e-09	-0.323412	0.257	0.445	4.16364e-05
CAST	1.46438e-09	0.127589	0.437	0.519	4.17084e-05
U2AF2	1.57413e-09	-0.259383	0.157	0.239	4.48343e-05
HLA-E	1.60622e-09	0.111081	0.354	0.443	4.57484e-05
H2AFZ	1.60989e-09	-0.481423	0.424	0.67	4.5853e-05
KHDRBS1	1.71085e-09	0.0531957	0.311	0.364	4.87283e-05
PKIB	1.73771e-09	-0.344034	0.35	0.56	4.94934e-05
LAMA5	1.74175e-09	0.253503	0.423	0.472	4.96084e-05
SERINC3	1.77329e-09	0.256139	0.261	0.243	5.05069e-05
AC020916.1	1.81802e-09	-0.0378558	0.116	0.173	5.1781e-05
OPTN	1.85581e-09	0.160645	0.162	0.146	5.28572e-05
UBE2L3	1.91042e-09	0.0251509	0.276	0.356	5.44125e-05
PLTP	1.92441e-09	0.956581	0.162	0.059	5.4811e-05
METAP2	1.93316e-09	-0.512788	0.257	0.472	5.50602e-05
SVIL	1.94107e-09	0.331572	0.168	0.12	5.52855e-05
PRPF38B	1.98051e-09	-0.323905	0.186	0.324	5.64089e-05
AKR1B1	2.00089e-09	-0.561297	0.367	0.66	5.69895e-05
SERPING1	2.00148e-09	0.344985	0.134	0.067	5.70061e-05
KDELR1	2.09276e-09	-0.187243	0.299	0.432	5.96059e-05
TRAF4	2.12785e-09	-0.28279	0.21	0.315	6.06054e-05
GON4L	2.15658e-09	-0.106749	0.116	0.127	6.14237e-05
NPEPPS	2.18564e-09	-0.129889	0.257	0.324	6.22514e-05
STAT2	2.21001e-09	0.12934	0.104	0.101	6.29456e-05
SF3B5	2.25179e-09	-0.217454	0.231	0.362	6.41354e-05
SLC1A5	2.25464e-09	-0.666699	0.268	0.551	6.42167e-05
PACSIN2	2.28063e-09	-0.0023706	0.197	0.225	6.49568e-05
BDP1	2.30591e-09	0.218097	0.241	0.229	6.56768e-05
MYL6	2.35249e-09	0.188752	0.702	0.829	6.70036e-05
SCAF11	2.35348e-09	-0.0753514	0.285	0.364	6.70318e-05
EPN1	2.41562e-09	-0.0448979	0.168	0.178	6.88018e-05
CDK5RAP2	2.45368e-09	0.0556989	0.104	0.094	6.98858e-05
ADI1	2.48105e-09	-0.170485	0.292	0.447	7.06653e-05
DSG2	2.48692e-09	-0.04136	0.282	0.357	7.08325e-05
KDM2A	2.67353e-09	0.0696827	0.278	0.292	7.61476e-05
YBX3	2.68152e-09	0.0848357	0.375	0.466	7.63751e-05
SERP1	2.71958e-09	-0.506891	0.313	0.551	7.74591e-05
RAI14	2.80667e-09	-0.445387	0.229	0.354	7.99395e-05
CAVIN1	2.81543e-09	-0.402708	0.363	0.583	8.01889e-05
CFL1	2.83608e-09	-0.525781	0.54	0.827	8.07772e-05
HIST1H4C	2.91533e-09	-0.839309	0.348	0.654	8.30344e-05
NDUFAB1	2.94295e-09	0.300161	0.237	0.236	8.38211e-05
WDR26	2.96725e-09	0.0983083	0.292	0.306	8.45133e-05
SMARCA5	3.01008e-09	0.0507292	0.268	0.315	8.57331e-05
CTBP2	3.03665e-09	0.0586646	0.106	0.106	8.64899e-05
PRPF40A	3.06371e-09	0.0316978	0.285	0.346	8.72605e-05
AES	3.069e-09	-0.118039	0.248	0.325	8.74113e-05
PDIA4	3.0906e-09	-0.392308	0.354	0.556	8.80264e-05
DYNC1H1	3.32868e-09	-0.0963088	0.422	0.584	9.48074e-05
NFAT5	3.42115e-09	0.0902045	0.439	0.557	9.74412e-05
AP2M1	3.42435e-09	-0.330233	0.327	0.505	9.75324e-05
ANKLE2	3.43748e-09	0.0241335	0.185	0.187	9.79063e-05
HECTD4	3.45316e-09	0.0220321	0.149	0.134	9.8353e-05
ID1	3.48859e-09	-0.343182	0.283	0.443	9.9362e-05
ZFAT	3.51585e-09	-0.455442	0.344	0.542	0.000100138
UBXN4	3.59604e-09	-0.132047	0.344	0.469	0.000102422
COX4I1	3.65243e-09	-0.350175	0.415	0.685	0.000104029
SF3B6	3.66444e-09	0.10026	0.229	0.282	0.000104371
RBMS1	3.67004e-09	0.155139	0.373	0.4	0.00010453
HDLBP	3.67025e-09	-0.263536	0.431	0.635	0.000104536
PCGF3	3.71465e-09	-0.0833906	0.118	0.143	0.000105801
TSC22D2	3.75515e-09	0.105913	0.311	0.364	0.000106954
ATP5MPL	3.85577e-09	-0.301021	0.294	0.488	0.00010982
NDUFB7	3.85749e-09	0.0972937	0.261	0.328	0.000109869
GUK1	3.92807e-09	0.169317	0.29	0.362	0.000111879
COL6A1	3.94583e-09	1.39945	0.293	0.053	0.000112385
MLLT10	3.96181e-09	0.0932001	0.15	0.134	0.00011284
TUFM	3.98493e-09	-0.0673647	0.271	0.345	0.000113499
RIOK3	4.12635e-09	0.245357	0.301	0.301	0.000117527
C7	4.28218e-09	0.822354	0.163	0.066	0.000121965
CHD8	4.35824e-09	-0.02042	0.162	0.194	0.000124131
ATP5PB	4.44302e-09	-0.174834	0.217	0.335	0.000126546
HNRNPA2B1	4.50356e-09	0.256761	0.696	0.794	0.00012827
HERC2	4.59602e-09	-0.00472865	0.166	0.166	0.000130904
BCLAF1	4.64515e-09	0.268709	0.418	0.455	0.000132303
VDAC1	4.70353e-09	-0.312369	0.29	0.476	0.000133966
DGKD	4.7421e-09	-0.25428	0.196	0.311	0.000135065
LIMK2	4.7839e-09	-0.435322	0.289	0.462	0.000136255
NEDD8	5.18461e-09	-0.0487541	0.316	0.436	0.000147668
SH3D19	5.28448e-09	0.135591	0.169	0.178	0.000150513
ACADVL	5.31016e-09	-0.180547	0.419	0.58	0.000151244
SETX	5.31882e-09	0.27347	0.233	0.214	0.000151491
SEC11A	5.37733e-09	-0.0839395	0.265	0.364	0.000153157
WLS	5.44569e-09	0.0105491	0.324	0.429	0.000155104
EXOC6B	5.61183e-09	0.00791025	0.159	0.151	0.000159836
PRLR	5.69177e-09	0.687313	0.335	0.265	0.000162113
UBR4	5.71705e-09	0.0647551	0.302	0.372	0.000162833
SDF4	5.73644e-09	0.27125	0.278	0.267	0.000163385
HSPA9	5.79277e-09	0.056092	0.318	0.383	0.00016499
NRP2	6.02778e-09	0.431763	0.456	0.483	0.000171683
TM9SF3	6.17433e-09	0.0899193	0.346	0.41	0.000175857
CYP11A1	6.55385e-09	-0.574876	0.061	0.2	0.000186667
NDUFB9	6.59755e-09	-0.276636	0.22	0.355	0.000187911
ADIRF	6.72894e-09	0.530852	0.315	0.269	0.000191654
CIRBP	6.95835e-09	-0.570548	0.343	0.599	0.000198188
SECISBP2L	7.04388e-09	-0.141045	0.354	0.435	0.000200624
C1orf21	7.05483e-09	-0.247496	0.108	0.194	0.000200936
SLC26A2	7.38742e-09	0.512794	0.624	0.724	0.000210409
BAZ2B	7.42558e-09	0.242517	0.196	0.141	0.000211495
JUND	7.56167e-09	-0.71368	0.878	0.994	0.000215371
HYOU1	7.65744e-09	-0.257941	0.195	0.289	0.000218099
RAPGEF1	7.71459e-09	-0.241194	0.293	0.392	0.000219727
RANBP2	7.84773e-09	0.353964	0.29	0.259	0.000223519
EPHB4	7.89201e-09	-0.252522	0.318	0.464	0.00022478
MED13	8.02792e-09	0.195156	0.312	0.322	0.000228651
TCEAL4	8.03771e-09	0.0348428	0.31	0.416	0.00022893
DSC2	8.05064e-09	0.273239	0.318	0.335	0.000229298
TJP1	8.13393e-09	0.521634	0.329	0.263	0.00023167
ARID5B	8.17307e-09	0.264181	0.427	0.466	0.000232785
HNRNPA3	8.19353e-09	0.0297669	0.498	0.636	0.000233368
DST	8.22416e-09	0.564517	0.318	0.247	0.00023424
SAFB2	8.23195e-09	-0.258583	0.136	0.194	0.000234462
SF3B1	8.27797e-09	0.120196	0.367	0.44	0.000235773
PUM1	8.30067e-09	-0.337142	0.325	0.506	0.00023642
PPP1R15B	8.48755e-09	0.297713	0.322	0.308	0.000241742
CAMK2G	8.50057e-09	0.0359383	0.268	0.31	0.000242113
SPAG9	8.68657e-09	0.162921	0.446	0.554	0.000247411
PCSK6	8.85482e-09	-0.125226	0.069	0.104	0.000252203
SPTAN1	8.93153e-09	0.00225564	0.339	0.432	0.000254388
AC007952.4	9.0073e-09	0.355232	0.279	0.244	0.000256546
TCF7L2	9.41243e-09	-0.348463	0.273	0.411	0.000268085
GNAI2	9.47331e-09	-0.0308633	0.367	0.478	0.000269819
CCND3	9.68197e-09	-0.0688514	0.299	0.407	0.000275762
CALD1	9.75271e-09	-0.00628768	0.589	0.743	0.000277777
C1QBP	1.00017e-08	-0.102373	0.224	0.342	0.00028487
PABPC4	1.00338e-08	-0.456577	0.344	0.54	0.000285784
FGFR2	1.03434e-08	-0.0611627	0.121	0.144	0.000294599
SRSF4	1.03827e-08	-0.12167	0.299	0.381	0.000295721
EIF3F	1.04054e-08	-0.127743	0.289	0.446	0.000296366
AP2A1	1.04202e-08	-0.440674	0.208	0.325	0.000296788
AGFG1	1.04602e-08	0.123918	0.257	0.297	0.000297928
ANKRD17	1.04663e-08	0.259903	0.282	0.288	0.000298102
ARPC5	1.06008e-08	-0.0926167	0.34	0.509	0.000301932
ARID4B	1.08719e-08	-0.0956613	0.245	0.305	0.000309653
CTDSP1	1.08955e-08	0.0263028	0.152	0.16	0.000310326
DDIT3	1.09828e-08	-1.20541	0.437	0.833	0.000312812
ZC3H13	1.12797e-08	-0.402126	0.271	0.412	0.000321267
TPM3	1.1346e-08	0.0506754	0.327	0.407	0.000323155
FADS3	1.14731e-08	0.0497775	0.157	0.18	0.000326776
ARID1B	1.14962e-08	0.0715152	0.251	0.27	0.000327436
INF2	1.1546e-08	-0.264537	0.306	0.431	0.000328854
MOGS	1.17266e-08	0.0665413	0.178	0.161	0.000333996
CPD	1.18769e-08	0.179098	0.25	0.243	0.000338279
NCOR1	1.19474e-08	0.175567	0.252	0.237	0.000340287
DGKA	1.20127e-08	0.0356097	0.14	0.146	0.000342145
ECPAS	1.20559e-08	0.0912814	0.18	0.148	0.000343375
BRWD1	1.21668e-08	0.289886	0.315	0.29	0.000346533
UBE2B	1.21705e-08	-0.0212975	0.32	0.419	0.000346641
PTPRA	1.23435e-08	-0.155969	0.158	0.207	0.000351569
RTN4	1.26729e-08	0.199325	0.459	0.557	0.000360951
NONO	1.28088e-08	-0.120143	0.262	0.353	0.000364819
IQGAP2	1.29987e-08	0.418225	0.352	0.333	0.000370228
FRMD4A	1.30454e-08	-0.123068	0.227	0.281	0.000371558
PLK2	1.31356e-08	0.209914	0.399	0.482	0.000374127
HNRNPL	1.3356e-08	0.0553458	0.236	0.254	0.000380406
AHI1	1.35861e-08	-0.0958922	0.194	0.23	0.000386959
C4orf3	1.36871e-08	0.26724	0.211	0.204	0.000389836
YPEL3	1.38464e-08	0.217986	0.375	0.413	0.000394374
HOOK2	1.39204e-08	-0.382723	0.127	0.223	0.00039648
TCAF1	1.39619e-08	0.00306029	0.592	0.762	0.000397662
F13A1	1.40643e-08	0.871022	0.144	0.075	0.00040058
GNB1	1.40964e-08	-0.0773597	0.246	0.362	0.000401495
PSMD7	1.41076e-08	-0.645541	0.354	0.646	0.000401814
TLN1	1.41636e-08	-0.0245875	0.29	0.371	0.000403408
DHX15	1.41761e-08	-0.000920351	0.254	0.307	0.000403763
RAD23A	1.42633e-08	-0.168908	0.259	0.349	0.000406248
MROH1	1.47574e-08	-0.233803	0.149	0.205	0.000420319
MAP7D2	1.50263e-08	-0.652574	0.223	0.44	0.000427979
PDAP1	1.5305e-08	-0.367788	0.265	0.441	0.000435917
S100A9	1.54575e-08	-0.259627	0.223	0.366	0.000440262
FBLN1	1.57771e-08	-0.26718	0.688	0.929	0.000449365
IER3	1.59076e-08	-0.100701	0.396	0.538	0.00045308
MPHOSPH8	1.60968e-08	-0.273973	0.189	0.301	0.00045847
CHAF1A	1.61022e-08	-0.232431	0.078	0.157	0.000458623
ELOB	1.61692e-08	-0.00293137	0.304	0.437	0.00046053
SARS	1.64265e-08	-0.347983	0.204	0.356	0.000467859
TPI1	1.64416e-08	-0.330536	0.459	0.693	0.000468289
FDFT1	1.65653e-08	-0.179455	0.292	0.388	0.000471812
LUM	1.66921e-08	0.946819	0.18	0.079	0.000475423
TRIM56	1.67491e-08	0.00740353	0.171	0.197	0.000477047
COL4A2	1.68465e-08	0.571541	0.536	0.551	0.000479823
GSE1	1.70865e-08	-0.370421	0.334	0.509	0.000486656
TLK1	1.72417e-08	0.0453481	0.308	0.364	0.000491078
ENC1	1.73299e-08	-0.130615	0.113	0.166	0.00049359
REST	1.73949e-08	-0.0896785	0.154	0.192	0.000495443
BOD1L1	1.73963e-08	0.234582	0.275	0.244	0.000495481
EPS8L2	1.7432e-08	0.0629524	0.229	0.242	0.000496499
STAU1	1.80805e-08	-0.03056	0.308	0.397	0.00051497
LMO4	1.81993e-08	-0.728618	0.431	0.76	0.000518354
DHCR24	1.82003e-08	-0.377315	0.136	0.253	0.000518382
C11orf58	1.82229e-08	-0.157015	0.275	0.403	0.000519025
ROCK1	1.90653e-08	0.261511	0.257	0.242	0.000543019
MYO1C	1.96295e-08	-0.428661	0.254	0.422	0.000559088
CDC37	1.96546e-08	-0.120693	0.206	0.263	0.000559802
GABARAPL1	2.04302e-08	-0.143855	0.451	0.603	0.000581892
AAK1	2.04512e-08	-0.486775	0.417	0.662	0.00058249
TCEAL9	2.09408e-08	0.0655556	0.6	0.794	0.000596436
SELENOH	2.19072e-08	0.14952	0.195	0.231	0.000623961
RBM33	2.25694e-08	0.0457083	0.177	0.166	0.000642821
SYF2	2.28836e-08	-0.575163	0.29	0.541	0.00065177
PDCD4	2.33748e-08	-0.285156	0.427	0.618	0.00066576
SSB	2.34745e-08	0.425868	0.273	0.22	0.0006686
KTN1	2.41676e-08	0.12485	0.366	0.413	0.000688342
CBX4	2.44221e-08	-0.39352	0.344	0.553	0.000695589
LTBP1	2.45015e-08	-0.0784364	0.189	0.226	0.000697851
LMNA	2.46206e-08	-0.0666596	0.503	0.659	0.000701243
HUWE1	2.50308e-08	0.0171329	0.313	0.349	0.000712928
LARP4B	2.5164e-08	0.148881	0.242	0.231	0.000716722
SAT1	2.55981e-08	-0.658857	0.771	0.98	0.000729085
FASN	2.57671e-08	-0.143449	0.252	0.305	0.000733898
SUZ12	2.61058e-08	-0.0412768	0.255	0.304	0.000743547
PSMB2	2.6108e-08	-0.211363	0.307	0.425	0.000743608
ENY2	2.63658e-08	0.0239512	0.252	0.312	0.000750952
ISM2	2.64324e-08	-0.667015	0.479	0.811	0.000752849
RALY	2.70945e-08	0.0841736	0.194	0.204	0.000771706
RAB2A	2.73149e-08	-0.0384536	0.294	0.388	0.000777982
USP40	2.73331e-08	-0.0874213	0.153	0.178	0.000778502
SEMA4C	2.73679e-08	0.056217	0.173	0.17	0.000779493
METTL7A	2.73905e-08	0.415115	0.357	0.348	0.000780136
MLEC	2.74374e-08	-0.108401	0.245	0.331	0.000781473
ANXA11	2.75662e-08	0.114457	0.298	0.358	0.000785141
CHD3	2.77643e-08	-0.0190676	0.103	0.123	0.000790782
FAM129B	2.77676e-08	0.174809	0.49	0.622	0.000790876
YY1	2.80639e-08	-0.254859	0.335	0.497	0.000799315
UBTF	2.82377e-08	-0.0282891	0.164	0.157	0.000804267
COLEC12	2.90233e-08	0.295423	0.503	0.604	0.000826642
ANKRD12	3.00698e-08	0.479466	0.228	0.189	0.000856447
SLC11A2	3.05984e-08	0.250483	0.161	0.121	0.000871504
AMD1	3.11457e-08	0.0578692	0.385	0.474	0.000887091
TGOLN2	3.11962e-08	-0.152434	0.26	0.343	0.00088853
ENTPD4	3.33458e-08	0.152346	0.131	0.104	0.000949755
MAGED1	3.33832e-08	-0.351861	0.429	0.668	0.000950821
TUT4	3.36444e-08	0.00142791	0.234	0.274	0.000958261
IDH2	3.39822e-08	-0.1433	0.294	0.421	0.000967882
TIMM8B	3.43656e-08	-0.0806378	0.185	0.246	0.000978802
BCAP31	3.48048e-08	-0.450903	0.329	0.531	0.000991311
BAZ2A	3.51142e-08	-0.0568577	0.243	0.291	0.00100012
HSP90AB1	3.51767e-08	-0.476756	0.678	0.917	0.0010019
SLC3A2	3.52228e-08	-0.367525	0.35	0.551	0.00100322
EPPK1	3.52789e-08	0.00221467	0.107	0.092	0.00100481
CHD4	3.55939e-08	-0.184842	0.346	0.465	0.00101379
CAP1	3.58044e-08	-0.0563212	0.283	0.379	0.00101978
NCSTN	3.58228e-08	0.290394	0.306	0.284	0.0010203
PHRF1	3.58604e-08	-0.156148	0.088	0.102	0.00102137
ARHGAP1	3.61608e-08	-0.10908	0.103	0.151	0.00102993
MORF4L2	3.63105e-08	-0.179513	0.494	0.689	0.0010342
TSC22D1	3.70254e-08	-0.0269681	0.475	0.676	0.00105456
HNRNPA1	3.78948e-08	0.0078155	0.624	0.794	0.00107932
THOC2	3.82451e-08	-0.0423839	0.175	0.215	0.0010893
ACTR3	3.87547e-08	0.128706	0.265	0.286	0.00110381
FAM120A	3.90234e-08	0.020908	0.343	0.436	0.00111146
MAGED2	3.92167e-08	0.354798	0.28	0.257	0.00111697
KPNB1	3.93283e-08	-0.312735	0.322	0.483	0.00112015
PTPN12	3.93573e-08	0.178479	0.231	0.224	0.00112097
COX7A2	3.94946e-08	-0.133584	0.307	0.484	0.00112488
TAPBP	4.0303e-08	-0.00598192	0.27	0.3	0.00114791
SELENOP	4.06693e-08	0.675936	0.371	0.288	0.00115834
ORMDL1	4.08023e-08	0.309539	0.279	0.267	0.00116213
IGF1R	4.10709e-08	0.223108	0.355	0.394	0.00116978
SIN3B	4.11833e-08	-0.318559	0.205	0.299	0.00117298
TIMM13	4.14613e-08	-0.171523	0.248	0.381	0.0011809
PARP1	4.36476e-08	-0.274406	0.372	0.593	0.00124317
CD36	4.4081e-08	1.09514	0.157	0.039	0.00125551
RTN3	4.43144e-08	0.289431	0.279	0.228	0.00126216
SNRPB	4.44327e-08	0.0810674	0.266	0.327	0.00126553
CSRNP1	4.54134e-08	0.117337	0.301	0.349	0.00129346
TNRC6A	4.55334e-08	0.00261641	0.203	0.221	0.00129688
CTNND1	4.5597e-08	0.0334387	0.409	0.505	0.00129869
RBM5	4.6003e-08	-0.160743	0.228	0.316	0.00131026
MAP2K3	4.60438e-08	-0.100091	0.236	0.303	0.00131142
RTRAF	4.61214e-08	-0.127822	0.238	0.32	0.00131363
PNRC1	4.639e-08	0.113726	0.469	0.569	0.00132128
CCDC12	4.76736e-08	0.0958131	0.176	0.175	0.00135784
SNHG8	4.81036e-08	-0.668989	0.285	0.588	0.00137009
LSM3	4.8138e-08	0.154361	0.259	0.282	0.00137107
TACC1	4.8988e-08	0.123802	0.419	0.509	0.00139528
OTUD4	4.92895e-08	-0.00405788	0.171	0.177	0.00140386
LAMTOR4	5.05555e-08	0.138664	0.19	0.233	0.00143992
ZFC3H1	5.08922e-08	0.252327	0.163	0.115	0.00144951
MDM2	5.09269e-08	0.264322	0.465	0.564	0.0014505
SON	5.17781e-08	0.226947	0.521	0.632	0.00147474
CNN3	5.25487e-08	0.749954	0.408	0.313	0.00149669
HNRNPD	5.41161e-08	-0.0291219	0.425	0.57	0.00154133
DDX17	5.41429e-08	0.208367	0.545	0.674	0.0015421
TNS4	5.46268e-08	0.195403	0.175	0.138	0.00155588
HDGF	5.79934e-08	-0.202066	0.227	0.336	0.00165177
TTC1	5.98416e-08	0.0657994	0.18	0.216	0.00170441
AKAP13	6.10826e-08	0.501876	0.446	0.454	0.00173976
TAX1BP1	6.19995e-08	0.114633	0.344	0.384	0.00176587
AHCYL1	6.22073e-08	-0.453535	0.306	0.5	0.00177179
PTTG1IP	6.22223e-08	-0.357572	0.358	0.563	0.00177221
MYH9	6.4622e-08	0.226539	0.423	0.461	0.00184056
JTB	6.49324e-08	-0.0258078	0.264	0.368	0.0018494
NDUFC2	6.5007e-08	0.589634	0.259	0.165	0.00185153
PTMS	6.51143e-08	-0.417468	0.311	0.533	0.00185459
PTPN21	6.51605e-08	-0.0629701	0.097	0.115	0.0018559
S100A13	6.59606e-08	-0.0979445	0.201	0.251	0.00187869
COL1A1	6.6277e-08	1.32665	0.339	0.119	0.0018877
EIF3L	6.65074e-08	-0.651882	0.303	0.581	0.00189426
MAN2C1	6.70194e-08	-0.0472691	0.101	0.1	0.00190885
SPTBN1	6.71701e-08	0.468828	0.332	0.313	0.00191314
DUSP14	6.92666e-08	0.350265	0.29	0.268	0.00197285
SRSF6	7.02587e-08	0.149303	0.401	0.456	0.00200111
SNRPE	7.09624e-08	0.1036	0.232	0.301	0.00202115
PRKDC	7.11071e-08	0.0351742	0.317	0.406	0.00202527
CTNNAL1	7.17705e-08	-0.0801509	0.256	0.35	0.00204417
HNRNPH3	7.30555e-08	0.225712	0.297	0.306	0.00208077
SYPL1	7.41725e-08	0.104834	0.246	0.249	0.00211258
GPAA1	7.48966e-08	-0.156598	0.169	0.203	0.00213321
GIGYF2	7.50768e-08	-0.134575	0.191	0.232	0.00213834
SENP6	7.54916e-08	0.129091	0.22	0.187	0.00215015
PPP1R15A	7.67279e-08	-0.188759	0.529	0.74	0.00218536
RNF10	7.72673e-08	-0.107984	0.251	0.336	0.00220073
EFCAB14	7.77829e-08	0.187107	0.228	0.219	0.00221541
PDXDC1	7.80843e-08	-0.487492	0.278	0.409	0.002224
SUGP2	7.84885e-08	-0.0391011	0.157	0.168	0.00223551
SND1	7.89269e-08	-0.207471	0.382	0.556	0.002248
GPC1	7.89882e-08	0.0306464	0.254	0.279	0.00224974
NRK	7.90136e-08	0.443871	0.42	0.44	0.00225047
STARD10	8.131e-08	-0.166977	0.311	0.404	0.00231587
THRAP3	8.13698e-08	-0.252835	0.255	0.382	0.00231758
MYO9B	8.18273e-08	0.021438	0.199	0.214	0.0023306
DCP2	8.3009e-08	-0.125309	0.242	0.319	0.00236426
LRP1	8.33234e-08	-0.184359	0.397	0.563	0.00237322
MRPS16	8.5041e-08	-0.102507	0.146	0.178	0.00242214
PTPRU	8.5267e-08	-0.216184	0.161	0.206	0.00242857
RAB1A	8.55797e-08	-0.213829	0.316	0.463	0.00243748
DYNLL2	8.5768e-08	-0.296066	0.408	0.604	0.00244284
PSAP	8.62352e-08	-0.515407	0.549	0.855	0.00245615
DNAJC8	8.72038e-08	-0.145176	0.256	0.353	0.00248374
OCIAD1	8.74101e-08	0.355886	0.247	0.217	0.00248961
CTSD	8.84443e-08	-0.494117	0.372	0.63	0.00251907
COA4	8.85643e-08	0.177954	0.197	0.189	0.00252249
STK4	8.87953e-08	-0.0981287	0.089	0.113	0.00252907
XRN2	8.96795e-08	0.0158027	0.209	0.281	0.00255425
HEBP2	9.04199e-08	0.0927139	0.231	0.268	0.00257534
TIMMDC1	9.11661e-08	-0.192609	0.163	0.249	0.00259659
PRDM2	9.16641e-08	0.0688416	0.242	0.256	0.00261078
SASH1	9.18713e-08	-0.0896618	0.181	0.213	0.00261668
GRAMD2A	9.28477e-08	0.0236931	0.354	0.436	0.00264449
HLA-B	9.47711e-08	0.371615	0.175	0.171	0.00269927
2025-09-02	9.48825e-08	-0.0615382	0.321	0.438	0.00270244
PFN1	9.52928e-08	0.206219	0.482	0.607	0.00271413
MCFD2	9.55712e-08	0.130839	0.28	0.27	0.00272206
CTBP1	9.62169e-08	-0.0925184	0.157	0.193	0.00274045
EP300	9.63693e-08	0.0917822	0.317	0.342	0.00274479
TNFAIP8	9.92663e-08	-0.023935	0.233	0.293	0.0028273
ALDH7A1	9.94598e-08	-0.250832	0.345	0.507	0.00283282
GAA	1.00435e-07	0.342848	0.322	0.286	0.00286058
C1GALT1	1.00441e-07	0.416028	0.338	0.286	0.00286077
CD63	1.01323e-07	0.201847	0.475	0.595	0.00288587
INSR	1.01868e-07	-0.187132	0.189	0.262	0.00290141
RERE	1.03879e-07	-0.199682	0.283	0.37	0.00295867
PKD1	1.0473e-07	-0.0147905	0.102	0.111	0.00298292
DNAJB4	1.05194e-07	-0.14402	0.306	0.406	0.00299613
TBC1D10B	1.0535e-07	-0.125241	0.124	0.138	0.00300059
RSF1	1.06106e-07	-0.0416107	0.183	0.218	0.0030221
SP100	1.0694e-07	0.188505	0.113	0.094	0.00304586
C6orf62	1.07117e-07	0.161663	0.415	0.486	0.00305091
SLC20A2	1.07139e-07	0.206643	0.252	0.253	0.00305153
RNPS1	1.12735e-07	-0.226669	0.279	0.411	0.00321091
DMWD	1.13631e-07	-0.176228	0.084	0.109	0.00323642
GNG11	1.14251e-07	1.53489	0.228	0.015	0.00325409
ZNF638	1.15138e-07	0.261226	0.224	0.189	0.00327937
EWSR1	1.19479e-07	0.324466	0.296	0.258	0.00340301
D2HGDH	1.20935e-07	-0.278122	0.102	0.155	0.00344446
CPEB4	1.26225e-07	-0.0877896	0.255	0.298	0.00359513
PARK7	1.26845e-07	-0.232377	0.289	0.48	0.00361281
UQCR11	1.27374e-07	0.119388	0.242	0.326	0.00362786
CHPF	1.32459e-07	-0.00351037	0.382	0.481	0.00377269
ADNP	1.34047e-07	0.0543103	0.236	0.248	0.00381794
EIF4H	1.35416e-07	-0.226213	0.331	0.46	0.00385693
CDH5	1.35682e-07	0.988758	0.262	0.071	0.0038645
NAV1	1.35863e-07	0.0856478	0.175	0.165	0.00386966
IMPDH2	1.36184e-07	-0.272454	0.242	0.369	0.00387878
NIPBL	1.39751e-07	0.175655	0.294	0.294	0.00398039
HSPD1	1.41833e-07	-0.501696	0.468	0.729	0.00403968
EIF3B	1.41948e-07	-0.435245	0.273	0.446	0.00404295
YIPF6	1.43827e-07	-0.101873	0.293	0.35	0.00409647
EMSY	1.46681e-07	-0.051086	0.104	0.105	0.00417776
TCP1	1.47591e-07	0.0640696	0.232	0.261	0.00420368
TINCR	1.48043e-07	-0.601283	0.257	0.485	0.00421656
HSPA5	1.48222e-07	-0.63611	0.674	0.951	0.00422166
FNBP4	1.49462e-07	0.0376862	0.227	0.242	0.00425697
GBA	1.54137e-07	0.0224963	0.126	0.104	0.00439014
BEX4	1.54454e-07	-0.0571821	0.247	0.323	0.00439915
CAPN6	1.54854e-07	-0.424175	0.332	0.551	0.00441055
NDRG1	1.55139e-07	-0.200103	0.167	0.236	0.00441867
EIF5B	1.55199e-07	-0.428652	0.33	0.555	0.00442038
TRIP12	1.5683e-07	0.361777	0.325	0.274	0.00446682
AFF4	1.60683e-07	0.149488	0.359	0.384	0.00457657
TMEM40	1.61767e-07	0.0678476	0.261	0.288	0.00460745
S100A6	1.64885e-07	0.611533	0.569	0.638	0.00469625
PTPN14	1.66199e-07	-0.179499	0.306	0.423	0.00473367
ATP5F1D	1.66593e-07	-0.0670856	0.311	0.425	0.00474489
SETD5	1.69437e-07	-0.0945263	0.196	0.24	0.0048259
ZNF440	1.71204e-07	-0.114306	0.157	0.184	0.00487624
DNAJB9	1.71632e-07	-0.0990707	0.254	0.301	0.00488841
PI4KB	1.72593e-07	-0.157875	0.103	0.131	0.00491581
ATXN2L	1.73943e-07	0.163253	0.162	0.117	0.00495423
IWS1	1.73964e-07	-0.320258	0.172	0.221	0.00495484
SNRPD3	1.74364e-07	-0.136036	0.25	0.348	0.00496622
ISCA1	1.7543e-07	-0.00146071	0.185	0.221	0.0049966
NR2F1	1.76075e-07	0.846598	0.141	0.046	0.00501498
DIP2B	1.77583e-07	-0.0327559	0.136	0.142	0.00505791
SELENOW	1.78463e-07	-0.0514038	0.22	0.288	0.00508298
TPR	1.79188e-07	0.110017	0.321	0.367	0.00510362
C1QA	1.82819e-07	0.596959	0.132	0.082	0.00520705
AFDN	1.85382e-07	0.221822	0.228	0.212	0.00528005
DLGAP4	1.87189e-07	-0.0558338	0.136	0.127	0.0053315
ANAPC5	1.8998e-07	-0.055168	0.185	0.223	0.00541101
ARF5	1.94588e-07	-0.140681	0.182	0.248	0.00554225
WASF2	1.95572e-07	-0.110516	0.35	0.476	0.00557028
RIC8A	1.96984e-07	-0.10575	0.096	0.102	0.0056105
RNF213	2.01177e-07	0.209437	0.234	0.219	0.00572991
PSMB4	2.04744e-07	-0.272699	0.316	0.475	0.00583153
CIC	2.05464e-07	0.0948772	0.101	0.087	0.00585202
LSM7	2.05683e-07	-0.204137	0.262	0.396	0.00585828
ROCK2	2.06843e-07	0.272239	0.241	0.203	0.00589132
PSMA3-AS1	2.08209e-07	0.0436372	0.122	0.119	0.0059302
CRISPLD2	2.12274e-07	0.372072	0.14	0.115	0.00604599
LSM14A	2.13173e-07	-0.412748	0.211	0.371	0.00607158
SUPT5H	2.1338e-07	-0.305644	0.197	0.328	0.00607748
MPC2	2.1423e-07	0.0907086	0.225	0.282	0.00610169
PLA2G16	2.1888e-07	0.0199059	0.313	0.386	0.00623413
SMC5	2.2172e-07	0.174256	0.169	0.14	0.00631502
NAP1L4	2.2347e-07	-0.145943	0.242	0.309	0.00636486
CHD6	2.24084e-07	0.0513035	0.15	0.147	0.00638235
RHEB	2.28912e-07	0.214066	0.274	0.291	0.00651987
WNK1	2.35803e-07	0.156394	0.34	0.385	0.00671613
SNRPD1	2.38495e-07	-0.0435681	0.237	0.338	0.0067928
MACF1	2.40704e-07	0.327456	0.406	0.412	0.00685572
SURF4	2.41553e-07	-0.184641	0.339	0.478	0.00687992
CCNI	2.41677e-07	-0.230113	0.297	0.462	0.00688343
CREG1	2.42092e-07	0.616275	0.26	0.149	0.00689525
CLK1	2.50804e-07	0.23597	0.322	0.336	0.00714341
MAP4	2.59029e-07	0.389558	0.284	0.241	0.00737767
PNKP	2.59594e-07	-0.150403	0.099	0.134	0.00739377
TXNRD1	2.60435e-07	0.0326853	0.254	0.298	0.0074177
ADD1	2.62127e-07	-0.0169191	0.203	0.237	0.00746591
PPP1CB	2.76163e-07	-0.219894	0.297	0.419	0.00786567
HNRNPF	2.85016e-07	-0.1209	0.29	0.384	0.00811782
ANKIB1	2.85421e-07	0.130257	0.126	0.104	0.00812936
NF1	2.85622e-07	0.387719	0.345	0.339	0.00813509
RPL36A	2.86653e-07	0.300206	0.229	0.225	0.00816445
PPP1CA	2.9194e-07	-0.350378	0.248	0.399	0.00831503
KDELR2	2.99674e-07	-0.135872	0.382	0.528	0.00853532
TOB1	3.00205e-07	0.139921	0.266	0.28	0.00855045
PGRMC2	3.05039e-07	-0.0461635	0.225	0.251	0.00868813
DCTN1	3.05248e-07	-0.177756	0.135	0.165	0.00869409
CTSB	3.05875e-07	-0.750436	0.274	0.545	0.00871193
FBN1	3.0667e-07	0.021682	0.605	0.777	0.00873457
TULP4	3.06786e-07	0.379866	0.276	0.238	0.00873788
KIAA1217	3.09145e-07	-0.062604	0.297	0.371	0.00880506
CCNE1	3.1273e-07	0.0847161	0.266	0.325	0.00890716
SLC38A10	3.13512e-07	-0.275776	0.239	0.346	0.00892946
HIVEP2	3.1813e-07	0.0969756	0.135	0.106	0.00906098
NBR1	3.19673e-07	-0.0596896	0.111	0.158	0.00910493
EMC10	3.20244e-07	-0.180943	0.211	0.302	0.00912118
ZNF655	3.22818e-07	0.0873771	0.173	0.156	0.00919449
HNRNPU	3.24676e-07	0.0719325	0.595	0.766	0.00924743
CSPP1	3.2747e-07	0.0140203	0.112	0.094	0.009327
APP	3.28136e-07	-0.13753	0.586	0.806	0.00934597
NFKBIA	3.28221e-07	0.248067	0.484	0.584	0.0093484
RPL17	3.29121e-07	0.334584	0.168	0.108	0.00937404
CCNG2	3.30143e-07	0.181508	0.144	0.129	0.00940312
ZRANB2	3.3017e-07	0.264664	0.183	0.19	0.00940391
NRBP1	3.33222e-07	-0.154417	0.26	0.343	0.00949083
RAPH1	3.33377e-07	0.411825	0.166	0.111	0.00949526
USP36	3.3541e-07	-0.093345	0.154	0.226	0.00955314
BCAM	3.35881e-07	0.185412	0.336	0.358	0.00956657
RBM39	3.36033e-07	0.126717	0.525	0.637	0.00957088
DICER1	3.36114e-07	0.328218	0.301	0.312	0.00957321
ARHGEF12	3.38593e-07	0.213823	0.204	0.175	0.00964381
GADD45A	3.40319e-07	0.212111	0.386	0.46	0.00969297
MCRIP1	3.44625e-07	-0.0104981	0.138	0.138	0.00981561
COL14A1	3.46187e-07	0.217586	0.368	0.411	0.00986009
CMYA5	3.46628e-07	0.124034	0.135	0.106	0.00987265
INO80E	3.47117e-07	-0.103682	0.09	0.11	0.00988659
VPS37B	3.47528e-07	-0.0291427	0.15	0.16	0.0098983
SERBP1	3.48299e-07	-0.60357	0.372	0.657	0.00992024
GTF2B	3.48922e-07	-0.00514899	0.231	0.264	0.00993801
PISD	3.50817e-07	-0.326901	0.293	0.449	0.00999196
NASP	3.51217e-07	-0.240595	0.445	0.631	0.0100034
SAMD4B	3.51289e-07	-0.0817186	0.245	0.278	0.0100054
IPMK	3.52002e-07	0.152993	0.111	0.09	0.0100257
NAMPT	3.52365e-07	0.361059	0.322	0.293	0.010036
HNRNPAB	3.59152e-07	-0.198274	0.353	0.509	0.0102294
YWHAB	3.59337e-07	-0.313936	0.367	0.603	0.0102346
GSK3B	3.6124e-07	0.221455	0.229	0.194	0.0102888
SLC44A2	3.61531e-07	-0.0248639	0.293	0.378	0.0102971
TNRC18	3.61772e-07	0.277978	0.248	0.201	0.010304
SLC5A3	3.75262e-07	0.0859115	0.353	0.455	0.0106882
ATG2B	3.76687e-07	0.191621	0.103	0.082	0.0107288
ARF3	3.76947e-07	-0.227605	0.167	0.235	0.0107362
GLG1	3.84364e-07	-0.215126	0.364	0.503	0.0109475
GOLGB1	3.87505e-07	0.151249	0.504	0.615	0.0110369
PKN2	3.9162e-07	0.258055	0.222	0.198	0.0111541
PDLIM1	3.9375e-07	-0.262557	0.368	0.561	0.0112148
PPFIA1	3.96668e-07	-0.392468	0.252	0.389	0.0112979
RCN2	3.97489e-07	0.252296	0.274	0.25	0.0113213
HMGN1	3.98029e-07	-0.42727	0.279	0.532	0.0113367
CD81	4.11938e-07	-0.438307	0.269	0.513	0.0117328
RIF1	4.12852e-07	0.222612	0.265	0.251	0.0117589
ERBB3	4.16578e-07	-0.192389	0.167	0.218	0.011865
LMAN1	4.19963e-07	0.0919658	0.339	0.407	0.0119614
SOGA1	4.3091e-07	-0.0241306	0.187	0.193	0.0122732
EIF6	4.3261e-07	-0.103492	0.166	0.214	0.0123216
ECI1	4.34269e-07	-0.13789	0.208	0.302	0.0123688
TCEA1	4.52458e-07	0.0733711	0.261	0.283	0.0128869
IGFBP5	4.54361e-07	0.999281	0.158	0.041	0.0129411
SEC31A	4.56263e-07	0.00909338	0.338	0.44	0.0129953
INTS11	4.56575e-07	-0.116169	0.126	0.14	0.0130042
EDNRB	4.5787e-07	0.775501	0.177	0.065	0.013041
ANXA1	4.64849e-07	0.594166	0.832	0.903	0.0132398
TIAM1	4.64971e-07	-0.12247	0.083	0.118	0.0132433
STK11	4.67173e-07	0.0271362	0.131	0.113	0.013306
UBE2I	4.70088e-07	-0.0656045	0.264	0.361	0.013389
COPE	4.87763e-07	-0.0834775	0.283	0.364	0.0138925
CDC42BPB	4.91678e-07	-0.0337011	0.195	0.206	0.014004
TMEM131	4.96664e-07	0.147667	0.175	0.159	0.014146
ANP32A	4.97214e-07	-0.407809	0.274	0.477	0.0141616
HSPB1	5.01412e-07	-0.442148	0.313	0.48	0.0142812
EIF2AK1	5.06308e-07	-0.387228	0.376	0.577	0.0144207
SCARB2	5.10112e-07	0.34213	0.25	0.207	0.014529
ADAM9	5.13612e-07	0.352198	0.182	0.126	0.0146287
MAN1B1	5.18735e-07	-0.0182261	0.164	0.165	0.0147746
LIMA1	5.20146e-07	0.431844	0.33	0.316	0.0148148
HEXB	5.21342e-07	0.573787	0.446	0.418	0.0148488
KLF10	5.31121e-07	-0.0148848	0.311	0.412	0.0151274
DHX36	5.35928e-07	-0.172411	0.274	0.351	0.0152643
FBXW7	5.38795e-07	0.13288	0.171	0.139	0.015346
BNIP3L	5.43053e-07	0.206321	0.141	0.115	0.0154672
ADAR	5.49374e-07	0.15006	0.266	0.284	0.0156473
ELOC	5.55141e-07	0.338253	0.248	0.218	0.0158115
NCL	5.56271e-07	-0.563991	0.562	0.832	0.0158437
RAPGEF2	5.61065e-07	0.320997	0.262	0.229	0.0159803
HELZ	5.65598e-07	0.0493033	0.225	0.262	0.0161094
ABCB8	5.71808e-07	-0.169439	0.116	0.142	0.0162862
ZNF292	5.87438e-07	0.107196	0.231	0.254	0.0167314
IGF2BP3	5.88685e-07	-0.222352	0.329	0.455	0.0167669
LUZP1	5.90428e-07	-0.0439302	0.153	0.197	0.0168166
ZFHX3	5.91123e-07	0.21586	0.352	0.4	0.0168364
NOP53	5.96421e-07	-0.167619	0.312	0.453	0.0169873
RIMKLB	5.99446e-07	-0.00824774	0.363	0.483	0.0170734
TTC37	5.99913e-07	0.251781	0.191	0.179	0.0170867
CYSTM1	6.08766e-07	0.0909674	0.29	0.372	0.0173389
PRSS8	6.08962e-07	-0.274516	0.233	0.357	0.0173445
KPNA4	6.09805e-07	0.225503	0.318	0.312	0.0173685
TRIM28	6.17076e-07	-0.180661	0.313	0.431	0.0175756
WDR18	6.17695e-07	-0.0659783	0.104	0.105	0.0175932
PCBP2	6.17927e-07	-0.176371	0.464	0.652	0.0175998
RAB11B	6.20516e-07	-0.0836941	0.239	0.289	0.0176735
NEMF	6.21767e-07	-0.0172782	0.176	0.193	0.0177092
XPC	6.23026e-07	-0.132474	0.141	0.199	0.017745
TMEM259	6.29803e-07	0.127401	0.301	0.31	0.0179381
GRB2	6.35897e-07	-0.0226553	0.259	0.314	0.0181116
LPP	6.40668e-07	0.270166	0.284	0.273	0.0182475
MAPRE1	6.43623e-07	-0.00652734	0.229	0.302	0.0183317
HIPK3	6.51837e-07	0.480611	0.22	0.167	0.0185656
CDV3	6.55387e-07	-0.187762	0.329	0.481	0.0186667
FMNL2	6.58646e-07	-0.0864586	0.296	0.361	0.0187595
KMT2C	6.60558e-07	0.304441	0.385	0.409	0.018814
TMEM165	6.62269e-07	0.367871	0.224	0.185	0.0188627
PSMA5	6.64673e-07	0.16943	0.209	0.204	0.0189312
CLDN7	6.68464e-07	-0.224244	0.299	0.403	0.0190392
NCOA3	6.72473e-07	-0.318331	0.49	0.702	0.0191534
MBNL2	6.81845e-07	0.474321	0.315	0.302	0.0194203
YME1L1	6.82419e-07	-0.126852	0.289	0.413	0.0194367
RBM26	6.86483e-07	0.192507	0.176	0.149	0.0195524
N4BP1	6.86953e-07	0.115861	0.131	0.132	0.0195658
ANP32B	6.88627e-07	-0.37347	0.296	0.477	0.0196135
TNRC6B	6.89459e-07	-0.0666058	0.199	0.248	0.0196372
HCLS1	6.92815e-07	-0.305575	0.189	0.291	0.0197328
DENND4C	6.99197e-07	-0.290584	0.181	0.302	0.0199145
SELENOF	7.04174e-07	0.349614	0.276	0.233	0.0200563
DIAPH1	7.05072e-07	-0.161771	0.293	0.377	0.0200819
NSD1	7.07988e-07	0.150845	0.186	0.176	0.0201649
SPCS1	7.20761e-07	0.299647	0.262	0.246	0.0205287
FIS1	7.24439e-07	-0.105815	0.284	0.38	0.0206335
HIST2H2AC	7.29076e-07	0.440691	0.131	0.087	0.0207655
WWC1	7.29232e-07	-0.2922	0.15	0.215	0.02077
ZBTB7A	7.3334e-07	-0.207337	0.185	0.248	0.020887
CALU	7.36404e-07	-0.35317	0.357	0.562	0.0209742
RBM14	7.38459e-07	-0.115126	0.106	0.138	0.0210328
MKNK2	7.4147e-07	-0.0515899	0.259	0.291	0.0211185
L1TD1	7.47313e-07	0.200357	0.34	0.413	0.021285
TRAM1	7.4754e-07	0.424436	0.297	0.255	0.0212914
MAPK1IP1L	7.55843e-07	0.16271	0.268	0.295	0.0215279
FSTL1	7.56406e-07	0.611412	0.531	0.571	0.0215439
H2AFJ	7.62133e-07	0.217519	0.29	0.286	0.0217071
TGIF1	7.62661e-07	-0.0783312	0.275	0.365	0.0217221
SKP2	7.64234e-07	0.191665	0.315	0.357	0.0217669
MRE11	7.68131e-07	0.00496301	0.15	0.145	0.0218779
CRIM1	7.69201e-07	0.600104	0.638	0.693	0.0219084
PPFIBP1	7.70716e-07	0.336664	0.292	0.264	0.0219515
FOXK1	7.71602e-07	-0.152554	0.134	0.162	0.0219768
ATRN	7.80058e-07	0.242588	0.106	0.079	0.0222176
ZNF83	7.95846e-07	0.139033	0.149	0.113	0.0226673
TAB3	7.98416e-07	0.272057	0.196	0.13	0.0227405
CDC42SE2	8.06789e-07	0.073598	0.164	0.161	0.022979
CAV1	8.0837e-07	0.208908	0.349	0.432	0.023024
UBE2G2	8.15117e-07	-0.0470074	0.191	0.24	0.0232162
ARL4A	8.16603e-07	-0.344677	0.299	0.484	0.0232585
ASPSCR1	8.17521e-07	0.0330349	0.175	0.178	0.0232846
PLXNB2	8.20637e-07	0.0289688	0.195	0.217	0.0233734
FUCA1	8.37609e-07	-0.16501	0.256	0.356	0.0238568
PRRC2A	8.44945e-07	0.124869	0.215	0.196	0.0240657
NOLC1	8.49452e-07	-0.0122922	0.217	0.24	0.0241941
CD55	8.51579e-07	0.308695	0.492	0.566	0.0242547
CFLAR	8.71091e-07	0.541181	0.376	0.308	0.0248104
LMO7	8.7459e-07	0.0182124	0.232	0.256	0.0249101
LINC01949	8.79505e-07	0.142506	0.177	0.14	0.0250501
FUBP1	8.8023e-07	0.26985	0.178	0.136	0.0250707
PTEN	8.89616e-07	0.504095	0.266	0.196	0.025338
ASPH	9.00402e-07	0.186413	0.293	0.295	0.0256452
XBP1	9.0161e-07	-0.345375	0.298	0.484	0.0256797
CST3	9.06137e-07	0.0441695	0.41	0.53	0.0258086
ACBD3	9.0969e-07	-0.302873	0.228	0.376	0.0259098
OXR1	9.23381e-07	-0.106859	0.169	0.183	0.0262997
ACTN4	9.24141e-07	-0.0823854	0.526	0.705	0.0263214
BCL9L	9.50101e-07	0.089548	0.282	0.284	0.0270608
PPP4C	9.54613e-07	0.191238	0.246	0.232	0.0271893
PHLDB2	9.55709e-07	0.0495543	0.248	0.288	0.0272205
RREB1	9.62993e-07	0.107322	0.209	0.209	0.027428
CAPN2	9.63267e-07	0.0606293	0.117	0.097	0.0274358
DDI2	9.6463e-07	-0.346636	0.161	0.262	0.0274746
CSNK1E	9.68312e-07	-0.100167	0.238	0.259	0.0275795
ERLIN2	9.7334e-07	0.181747	0.139	0.107	0.0277227
ZNF609	9.76277e-07	-0.173335	0.208	0.247	0.0278063
PCNX4	9.77037e-07	0.148659	0.167	0.144	0.027828
PDE4DIP	9.90079e-07	0.0122121	0.434	0.571	0.0281994
KAT6A	9.94142e-07	-0.219645	0.146	0.227	0.0283152
CCDC32	9.95669e-07	-0.0323095	0.222	0.245	0.0283587
PPP3R1	9.96447e-07	0.25786	0.168	0.122	0.0283808
FOXN3	9.96466e-07	0.0123577	0.209	0.243	0.0283813
EZR	1.00444e-06	-0.335898	0.643	0.88	0.0286083
PDCD5	1.03417e-06	0.417613	0.234	0.199	0.0294553
CDC42BPG	1.03905e-06	-0.161804	0.074	0.117	0.0295943
DUSP9	1.04032e-06	-0.298246	0.599	0.873	0.0296304
SNX13	1.04827e-06	0.253728	0.206	0.163	0.0298567
SF3A3	1.04865e-06	-0.038771	0.138	0.173	0.0298675
ETS2	1.04891e-06	0.101892	0.274	0.327	0.0298751
STOM	1.0492e-06	0.267409	0.401	0.434	0.0298833
RSRC2	1.05483e-06	-0.315227	0.378	0.576	0.0300438
MDM4	1.05755e-06	-0.122668	0.21	0.264	0.0301211
KRT7	1.0639e-06	0.136061	0.619	0.799	0.0303021
SMPD4	1.06752e-06	-0.180679	0.146	0.186	0.0304051
SYNCRIP	1.08583e-06	0.0647039	0.331	0.4	0.0309267
SBNO1	1.09222e-06	-0.179321	0.218	0.29	0.0311086
SRSF1	1.09247e-06	0.13649	0.225	0.224	0.0311157
EML4	1.09594e-06	-0.0286358	0.334	0.414	0.0312145
DCN	1.09859e-06	1.88039	0.372	0.095	0.0312901
LY6E	1.09859e-06	0.035685	0.383	0.533	0.0312902
LGALS3	1.11309e-06	0.46082	0.392	0.442	0.0317031
EIF4A3	1.11894e-06	0.094392	0.31	0.355	0.0318696
SKIL	1.12226e-06	0.41376	0.22	0.159	0.0319641
HIC2	1.13006e-06	-0.188087	0.287	0.383	0.0321863
USP7	1.13025e-06	0.0935985	0.252	0.258	0.0321918
SLTM	1.13519e-06	-0.0627178	0.236	0.275	0.0323324
ZNF207	1.13776e-06	0.096018	0.311	0.349	0.0324057
PALLD	1.15278e-06	0.340637	0.21	0.188	0.0328333
BRD7	1.15588e-06	-0.145857	0.238	0.329	0.0329218
EHMT1	1.17078e-06	0.0407121	0.164	0.173	0.0333462
ENPP1	1.1737e-06	0.85492	0.11	0.045	0.0334292
PRPF6	1.17379e-06	-0.0785956	0.164	0.218	0.0334319
GMCL1	1.19481e-06	-0.149001	0.096	0.163	0.0340304
MAFF	1.19578e-06	-0.549998	0.427	0.708	0.0340581
REXO1	1.20334e-06	-0.00972323	0.171	0.186	0.0342735
HERPUD1	1.22327e-06	-0.995161	0.414	0.785	0.0348413
DAD1	1.25202e-06	0.356603	0.209	0.16	0.0356601
NDUFA10	1.25204e-06	-0.372201	0.269	0.434	0.0356605
SEC63	1.25451e-06	0.0050088	0.208	0.243	0.0357309
HERC1	1.26934e-06	0.0318302	0.15	0.154	0.0361532
CITED2	1.27965e-06	0.111728	0.321	0.383	0.0364469
USP9X	1.27972e-06	0.0683974	0.327	0.394	0.036449
TCOF1	1.28014e-06	-0.142466	0.126	0.17	0.0364611
NMT1	1.28258e-06	-0.742036	0.241	0.485	0.0365304
ATF4	1.28641e-06	-0.244489	0.485	0.675	0.0366394
HEXA	1.2866e-06	0.0196301	0.25	0.238	0.036645
ARRDC3	1.2912e-06	-0.0433729	0.285	0.361	0.0367759
PTPN1	1.3007e-06	0.139116	0.279	0.281	0.0370465
AP2S1	1.3105e-06	-0.308626	0.288	0.472	0.0373258
TIAL1	1.32676e-06	0.120134	0.186	0.186	0.0377888
SH2D3A	1.32968e-06	-0.0369433	0.107	0.083	0.0378721
AGO2	1.34925e-06	0.0889235	0.296	0.324	0.0384293
ELL2	1.35925e-06	0.475351	0.186	0.139	0.0387142
MKL2	1.36403e-06	0.355547	0.115	0.082	0.0388504
SENP5	1.36632e-06	0.0412751	0.115	0.113	0.0389156
QPRT	1.37506e-06	-0.189977	0.284	0.42	0.0391645
SEMA6D	1.37556e-06	0.392949	0.262	0.218	0.0391786
PSME2	1.3803e-06	0.00434507	0.206	0.258	0.0393136
USP14	1.38905e-06	-0.14046	0.241	0.319	0.0395628
MRPL57	1.39287e-06	-0.0757348	0.2	0.254	0.0396718
CLPX	1.40346e-06	-0.143574	0.163	0.176	0.0399733
RAB7A	1.42786e-06	-0.0577936	0.299	0.393	0.0406683
GHITM	1.43258e-06	-0.0880265	0.246	0.338	0.0408027
BPTF	1.44144e-06	-0.042961	0.327	0.412	0.0410551
AMOTL1	1.44155e-06	-0.000548012	0.25	0.296	0.0410583
ARHGDIA	1.46449e-06	-0.164482	0.308	0.4	0.0417116
NRDC	1.46896e-06	-0.0688156	0.223	0.268	0.041839
PABPN1	1.48043e-06	-0.423483	0.322	0.499	0.0421655
SERTAD1	1.49198e-06	-0.506363	0.274	0.481	0.0424946
PAK2	1.50115e-06	0.287425	0.268	0.275	0.0427557
PDK4	1.51312e-06	1.02688	0.315	0.175	0.0430967
ANAPC11	1.52737e-06	-0.357489	0.227	0.416	0.0435025
APRT	1.52854e-06	-0.140257	0.192	0.28	0.0435359
STMP1	1.53361e-06	0.216625	0.192	0.193	0.0436802
U2SURP	1.5359e-06	0.185408	0.228	0.214	0.0437456
SOCS1	1.53634e-06	0.263998	0.218	0.17	0.0437581
PUM2	1.54489e-06	0.148588	0.269	0.261	0.0440015
SLC39A7	1.55146e-06	-0.183748	0.242	0.308	0.0441886
FKBP2	1.5535e-06	0.0338972	0.274	0.324	0.0442469
DSC3	1.55517e-06	0.429221	0.34	0.314	0.0442943
MBNL1	1.55538e-06	0.38665	0.242	0.206	0.0443002
C1orf115	1.57106e-06	-0.218093	0.296	0.412	0.0447469
SFSWAP	1.57439e-06	-0.0141198	0.169	0.183	0.0448417
AHDC1	1.58028e-06	-0.0628347	0.117	0.115	0.0450095
RSRC1	1.59399e-06	-0.085804	0.092	0.119	0.0454002
NUDC	1.60008e-06	-0.026425	0.208	0.283	0.0455735
DDX6	1.60402e-06	0.373287	0.293	0.246	0.0456856
EPAS1	1.61168e-06	0.214373	0.559	0.665	0.0459038
GLDC	1.62322e-06	-0.437896	0.331	0.537	0.0462325
CSNK2A1	1.62449e-06	-0.077424	0.189	0.228	0.0462688
PPP1R10	1.64098e-06	0.229573	0.473	0.555	0.0467385
TAF7	1.66588e-06	-0.0164854	0.166	0.192	0.0474476
IER5L	1.67641e-06	-0.188901	0.282	0.395	0.0477474
TXNIP	1.68247e-06	0.953386	0.166	0.048	0.04792
PA2G4	1.68609e-06	-0.606933	0.257	0.475	0.0480232
SLC6A8	1.69812e-06	-0.134634	0.2	0.232	0.0483659
PBX1	1.71251e-06	-0.0387164	0.357	0.454	0.0487756
NDUFB11	1.7346e-06	-0.225886	0.206	0.343	0.0494048
IPO9	1.73695e-06	-0.00875022	0.138	0.171	0.0494718
ZNF331	1.74466e-06	0.41913	0.204	0.193	0.0496915
PFKL	1.7523e-06	-0.10734	0.232	0.295	0.0499091
CAPNS1	1.75311e-06	-0.285128	0.145	0.214	0.0499322
EIF4A2	1.75902e-06	0.184058	0.465	0.56	0.0501003
GGA1	1.77517e-06	-0.00567391	0.14	0.145	0.0505605
FAAP20	1.80487e-06	-0.311008	0.132	0.213	0.0514062
DNPEP	1.81748e-06	-0.115896	0.107	0.143	0.0517654
PABPC1	1.84294e-06	-0.18799	0.548	0.766	0.0524907
NOL7	1.8599e-06	0.0387412	0.19	0.216	0.0529737
GOLGA3	1.86711e-06	-0.128583	0.173	0.192	0.053179
HADHA	1.92793e-06	-0.0683258	0.259	0.367	0.0549114
ARL6IP4	1.9315e-06	-0.175563	0.248	0.373	0.0550129
PSMC1	1.96013e-06	-0.274074	0.29	0.441	0.0558285
TSG101	1.96197e-06	0.113438	0.215	0.226	0.055881
BZW1	1.96548e-06	0.167566	0.296	0.304	0.0559809
HSBP1	1.97302e-06	0.0693834	0.283	0.345	0.0561956
TP63	1.99215e-06	-0.0567234	0.154	0.175	0.0567404
DUT	2.01487e-06	0.140226	0.203	0.225	0.0573876
ERGIC1	2.01754e-06	0.183462	0.175	0.139	0.0574635
SUPT16H	2.02909e-06	-0.192094	0.214	0.318	0.0577925
ARF6	2.03298e-06	-0.159005	0.276	0.407	0.0579033
NORAD	2.05846e-06	0.240869	0.318	0.329	0.0586291
TRA2A	2.06017e-06	0.023728	0.389	0.493	0.0586777
MINK1	2.07861e-06	-0.0992269	0.13	0.139	0.0592029
PSMA2	2.09845e-06	0.199656	0.118	0.079	0.059768
GAB1	2.10555e-06	0.0685345	0.22	0.232	0.0599701
SFPQ	2.11218e-06	0.125372	0.568	0.735	0.0601591
MAML3	2.12603e-06	0.0946398	0.127	0.108	0.0605536
WWC3	2.14688e-06	0.195521	0.187	0.172	0.0611473
EIF3K	2.18029e-06	-0.387798	0.251	0.465	0.062099
ZZEF1	2.19197e-06	0.00584172	0.136	0.123	0.0624316
TGM2	2.19575e-06	-0.60359	0.591	0.891	0.0625394
MOB1A	2.20968e-06	0.150017	0.204	0.187	0.062936
FGD5-AS1	2.21581e-06	-0.0186048	0.145	0.16	0.0631106
MAP4K3	2.22246e-06	0.0559948	0.141	0.117	0.0633
DNMT1	2.2371e-06	-0.424552	0.441	0.726	0.0637172
PECAM1	2.24523e-06	1.48918	0.22	0.027	0.0639485
2025-09-08	2.26713e-06	0.00714933	0.215	0.248	0.0645725
LPCAT3	2.27415e-06	-0.0584294	0.279	0.328	0.0647724
TLDC1	2.27877e-06	-0.316412	0.116	0.184	0.064904
SUPT6H	2.28882e-06	-0.340165	0.208	0.313	0.0651901
SLC4A2	2.29773e-06	-0.139045	0.201	0.247	0.0654441
CROT	2.30318e-06	0.127668	0.254	0.248	0.0655991
PPP4R1	2.30541e-06	0.0790292	0.177	0.176	0.0656627
TGFBR3	2.31174e-06	0.0664565	0.311	0.381	0.0658429
JARID2	2.34248e-06	-0.250056	0.178	0.318	0.0667186
INTS1	2.34549e-06	-0.277416	0.164	0.226	0.0668044
MIDN	2.35595e-06	-0.341888	0.361	0.561	0.0671023
CHMP5	2.36279e-06	0.145226	0.197	0.205	0.0672971
SEC24C	2.40286e-06	0.00262456	0.103	0.102	0.0684383
NEK7	2.41129e-06	0.0772006	0.139	0.134	0.0686782
CYB5R1	2.42512e-06	-0.20897	0.227	0.326	0.0690724
CREB3L2	2.43941e-06	-0.109753	0.312	0.412	0.0694794
ZMAT2	2.4542e-06	-0.323169	0.167	0.295	0.0699004
FAM184A	2.46095e-06	-0.553451	0.194	0.377	0.0700928
MLLT6	2.46516e-06	-0.239454	0.222	0.268	0.0702126
USP48	2.46701e-06	-0.0940733	0.195	0.231	0.0702655
DDX39B	2.48445e-06	-0.100573	0.094	0.117	0.070762
CD276	2.49152e-06	0.00616832	0.129	0.122	0.0709636
NCOR2	2.49952e-06	0.199161	0.108	0.085	0.0711912
ADNP2	2.50622e-06	-0.063965	0.096	0.1	0.071382
MCM3AP	2.51478e-06	-0.142744	0.104	0.116	0.071626
SSR2	2.52503e-06	0.0711374	0.298	0.356	0.071918
RBM10	2.53013e-06	-0.171708	0.104	0.138	0.0720632
FAT1	2.53547e-06	0.281756	0.229	0.205	0.0722152
ARHGAP10	2.54108e-06	0.163771	0.131	0.087	0.0723752
SPEN	2.5709e-06	0.00892224	0.206	0.222	0.0732244
RPS6KA5	2.6246e-06	-0.0592904	0.211	0.256	0.0747539
SPTSSA	2.64367e-06	0.320261	0.293	0.266	0.0752971
GPBP1	2.67853e-06	0.0208613	0.252	0.287	0.0762899
SRA1	2.69089e-06	0.085395	0.127	0.136	0.0766418
EEA1	2.69191e-06	0.255956	0.293	0.279	0.0766711
ATP2B4	2.70142e-06	0.143927	0.215	0.192	0.0769417
GSPT1	2.72431e-06	0.130454	0.245	0.266	0.0775937
LGALS8	2.73929e-06	0.0574635	0.247	0.233	0.0780206
FOXJ3	2.75459e-06	0.184537	0.178	0.135	0.0784562
POLE	2.76898e-06	-0.12967	0.084	0.109	0.0788661
ATP6V0B	2.87397e-06	-0.387581	0.243	0.383	0.0818565
GATAD1	2.8779e-06	-0.304613	0.118	0.221	0.0819685
UBA1	2.87856e-06	-0.134836	0.239	0.322	0.0819872
GJA1	2.8823e-06	0.120967	0.32	0.41	0.0820936
GABPB1-AS1	2.88543e-06	0.0583046	0.152	0.158	0.0821828
CEBPZ	2.90315e-06	0.102946	0.162	0.169	0.0826876
USP43	2.93332e-06	0.0206604	0.217	0.209	0.0835469
SSH2	2.93988e-06	0.0560795	0.132	0.109	0.0837336
COPB1	2.94459e-06	0.0395338	0.259	0.258	0.0838679
MYDGF	2.94468e-06	0.314595	0.251	0.235	0.0838702
JPT2	2.98826e-06	-0.2868	0.21	0.317	0.0851118
EEF2	3.00193e-06	-0.506479	0.59	0.835	0.0855009
RAB5A	3.02122e-06	0.154357	0.242	0.245	0.0860503
ENPP2	3.0527e-06	0.732837	0.103	0.025	0.086947
ATF7IP	3.05352e-06	0.00934037	0.185	0.203	0.0869703
UBASH3B	3.06066e-06	0.185524	0.275	0.249	0.0871736
PGAP1	3.11712e-06	0.273926	0.211	0.174	0.0887817
EIF4A1	3.12837e-06	-0.148608	0.459	0.642	0.0891021
SMC3	3.1494e-06	-0.0499517	0.217	0.311	0.0897011
HNRNPH1	3.16399e-06	0.229205	0.534	0.617	0.0901167
RRBP1	3.18841e-06	-0.130181	0.521	0.706	0.0908122
ASXL1	3.20391e-06	0.0263036	0.192	0.225	0.0912539
USP53	3.20806e-06	0.157357	0.298	0.323	0.0913719
YPEL5	3.227e-06	-0.00512868	0.357	0.444	0.0919115
ATXN7L3B	3.22888e-06	-0.14427	0.245	0.321	0.0919651
CSRP1	3.24342e-06	0.063074	0.282	0.341	0.0923792
NAA35	3.27446e-06	0.0381657	0.094	0.1	0.0932632
AP3B1	3.29768e-06	-0.0433792	0.138	0.151	0.0939246
MYLIP	3.3098e-06	-0.475041	0.361	0.591	0.0942697
TMEM263	3.31948e-06	0.02405	0.259	0.307	0.0945455
MCRIP2	3.32945e-06	-0.0332546	0.237	0.288	0.0948293
DDX42	3.36345e-06	0.0203372	0.223	0.209	0.0957977
VPS26A	3.36969e-06	0.165737	0.21	0.215	0.0959756
UQCRC1	3.37148e-06	-0.359738	0.266	0.419	0.0960265
INTS6	3.37846e-06	0.214256	0.522	0.686	0.0962252
CYB5R3	3.38451e-06	-0.113615	0.195	0.273	0.0963975
SF3B2	3.40729e-06	-0.215335	0.245	0.332	0.0970464
SELENOT	3.41601e-06	0.0791064	0.227	0.229	0.0972947
MAP3K11	3.43044e-06	-0.117256	0.126	0.143	0.0977057
EGFR	3.45772e-06	0.265039	0.75	0.913	0.0984828
VGLL4	3.46349e-06	-0.223411	0.189	0.265	0.098647
UBE2Z	3.49621e-06	-0.335757	0.213	0.331	0.099579
NDUFC1	3.49627e-06	0.262454	0.181	0.171	0.0995809
DOCK9	3.53457e-06	0.294305	0.387	0.413	0.100672
HMGB3	3.56796e-06	-0.278012	0.325	0.478	0.101623
GDE1	3.59499e-06	-0.0281159	0.141	0.185	0.102393
ZNF407	3.65369e-06	0.173886	0.107	0.063	0.104064
RAD21	3.65764e-06	-0.383344	0.34	0.544	0.104177
MFSD4B	3.66263e-06	0.124609	0.127	0.108	0.104319
COX8A	3.78622e-06	0.283149	0.35	0.373	0.107839
CYFIP1	3.80489e-06	0.210199	0.239	0.23	0.108371
C6orf48	3.84288e-06	-0.0163565	0.205	0.257	0.109453
PBRM1	3.84508e-06	0.183204	0.243	0.231	0.109516
NR2F6	3.85843e-06	-0.215315	0.298	0.422	0.109896
MDH1	3.89425e-06	0.221573	0.191	0.176	0.110916
H1FX	3.93645e-06	-0.325534	0.189	0.317	0.112118
DDX56	3.95453e-06	-0.0375505	0.15	0.162	0.112633
SF3A2	3.97047e-06	0.0530618	0.106	0.102	0.113087
SPCS2	3.99787e-06	-0.0637816	0.276	0.365	0.113867
CLINT1	4.00632e-06	0.190824	0.247	0.233	0.114108
MAP3K13	4.0895e-06	0.0237639	0.195	0.216	0.116477
VPS13A	4.10501e-06	0.349864	0.201	0.126	0.116919
SAFB	4.11804e-06	-0.280564	0.155	0.215	0.11729
RBBP6	4.13194e-06	-0.177008	0.403	0.559	0.117686
NEDD9	4.13202e-06	0.222974	0.293	0.319	0.117688
CDK12	4.14437e-06	0.0683228	0.264	0.268	0.11804
MANF	4.15149e-06	-0.416816	0.27	0.459	0.118243
PPP1R12B	4.16476e-06	0.584974	0.297	0.215	0.118621
CREM	4.19091e-06	0.181389	0.252	0.251	0.119366
UBR1	4.24976e-06	0.213638	0.144	0.104	0.121042
CLDND1	4.30656e-06	0.251787	0.157	0.105	0.12266
JUP	4.31354e-06	-0.344622	0.251	0.383	0.122858
STXBP2	4.31432e-06	-0.079987	0.168	0.165	0.122881
MAP3K4	4.32073e-06	-0.218811	0.152	0.202	0.123063
FAM120AOS	4.35179e-06	-0.224435	0.152	0.224	0.123948
TRPM7	4.38742e-06	0.117448	0.213	0.194	0.124962
TPST2	4.39861e-06	-0.023419	0.268	0.343	0.125281
SMAD2	4.48765e-06	0.0327129	0.167	0.181	0.127817
SMYD2	4.49129e-06	-0.0267307	0.175	0.211	0.127921
HERC4	4.50123e-06	0.270538	0.191	0.133	0.128204
BCAR3	4.52769e-06	0.0312685	0.116	0.111	0.128958
ZNF91	4.55223e-06	0.158061	0.187	0.161	0.129657
PGP	4.56767e-06	0.041748	0.228	0.259	0.130096
KMT2B	4.62e-06	-0.0603367	0.103	0.123	0.131587
CCND2	4.71039e-06	0.692553	0.199	0.124	0.134161
TAOK1	4.71188e-06	0.152366	0.265	0.253	0.134204
CHERP	4.7156e-06	-0.070607	0.143	0.15	0.13431
TMEM245	4.80568e-06	-0.129028	0.275	0.372	0.136875
PPP1R12A	4.81276e-06	-0.00475087	0.228	0.258	0.137077
GABARAP	4.84474e-06	0.0539201	0.108	0.09	0.137988
ESCO1	4.87271e-06	0.131842	0.108	0.089	0.138784
PPP6R2	4.8742e-06	-0.083016	0.141	0.164	0.138827
HMGA1	4.90075e-06	-1.20085	0.359	0.778	0.139583
OPA3	4.92534e-06	-0.06232	0.116	0.155	0.140284
PXDC1	4.92714e-06	0.247346	0.248	0.244	0.140335
2025-03-06	4.93031e-06	0.133646	0.268	0.26	0.140425
GCC2	4.94381e-06	0.191346	0.237	0.21	0.14081
DGUOK	4.95783e-06	0.136683	0.172	0.155	0.141209
PHPT1	5.04662e-06	-0.0371396	0.264	0.371	0.143738
DYRK1A	5.09644e-06	0.0624712	0.191	0.197	0.145157
RGL2	5.1237e-06	-0.0767251	0.084	0.105	0.145933
RHOC	5.1284e-06	0.105226	0.26	0.28	0.146067
UFC1	5.1897e-06	0.0987325	0.228	0.245	0.147813
ESYT2	5.1961e-06	0.298685	0.254	0.211	0.147995
YIPF5	5.20647e-06	-0.0593772	0.157	0.192	0.148291
SMG6	5.2325e-06	-0.0515399	0.111	0.099	0.149032
USP33	5.23766e-06	0.0272942	0.149	0.155	0.149179
ENO1	5.25369e-06	-0.417821	0.375	0.609	0.149636
MFAP1	5.32955e-06	-0.291492	0.197	0.298	0.151796
DDR1	5.37163e-06	0.143513	0.214	0.205	0.152995
PDZD2	5.38709e-06	0.00356118	0.242	0.258	0.153435
USP8	5.43221e-06	-0.438125	0.239	0.369	0.15472
PIM1	5.43568e-06	-0.469186	0.141	0.3	0.154819
UBE3A	5.45711e-06	0.189515	0.196	0.187	0.155429
CAMSAP2	5.46775e-06	0.104591	0.228	0.235	0.155732
USP42	5.51397e-06	-0.24264	0.062	0.115	0.157049
H6PD	5.54284e-06	0.033787	0.107	0.119	0.157871
ADAMTS1	5.56055e-06	0.244932	0.526	0.635	0.158376
MED4	5.63558e-06	-0.142337	0.155	0.208	0.160512
SRP72	5.65874e-06	-0.166675	0.209	0.284	0.161172
SARAF	5.67557e-06	0.420391	0.345	0.323	0.161652
IARS2	5.68324e-06	-0.0323296	0.232	0.284	0.16187
NFYC	5.70258e-06	-0.340813	0.093	0.172	0.162421
STK25	5.70802e-06	0.0622574	0.15	0.135	0.162576
MYOF	5.72958e-06	0.104679	0.359	0.42	0.16319
SRPK2	5.73178e-06	-0.0728182	0.124	0.15	0.163253
TDRP	5.76369e-06	-0.156497	0.273	0.355	0.164161
RPL4	5.78058e-06	-0.276306	0.555	0.798	0.164643
CCDC50	5.84358e-06	0.0888213	0.129	0.117	0.166437
NR4A1	5.85441e-06	-0.292911	0.369	0.579	0.166745
JAK1	5.86478e-06	0.200336	0.124	0.097	0.167041
HIF1A	5.93645e-06	0.441969	0.251	0.228	0.169082
TTC3	5.98638e-06	0.373685	0.269	0.242	0.170504
PELP1	6.12773e-06	-0.227521	0.143	0.181	0.17453
SUCO	6.13916e-06	0.235847	0.284	0.255	0.174855
CTDSP2	6.14182e-06	-0.115113	0.164	0.214	0.174931
GM2A	6.15872e-06	0.153312	0.367	0.435	0.175413
RANGAP1	6.18359e-06	-0.111841	0.134	0.164	0.176121
HSPA1B	6.23767e-06	-0.62569	0.29	0.562	0.177661
UBR2	6.29783e-06	0.28263	0.166	0.125	0.179375
BANF1	6.31284e-06	0.130802	0.2	0.215	0.179802
VPS51	6.39117e-06	-0.0536054	0.175	0.189	0.182033
SYNGR2	6.4384e-06	-0.415642	0.275	0.43	0.183379
CTNNB1	6.49154e-06	0.25258	0.676	0.809	0.184892
GRAMD1B	6.49719e-06	-0.14089	0.075	0.111	0.185053
CLSTN1	6.51808e-06	-0.0267556	0.255	0.291	0.185648
KRT8	6.60549e-06	0.138312	0.727	0.905	0.188138
GPATCH8	6.61526e-06	-0.155635	0.146	0.176	0.188416
CXCL8	6.62268e-06	0.58751	0.111	0.097	0.188627
POLR2A	6.67086e-06	-0.273968	0.341	0.514	0.19
NDUFA12	6.69164e-06	0.124069	0.172	0.185	0.190591
VSIG10	6.7076e-06	0.023948	0.176	0.178	0.191046
PARP14	6.71207e-06	0.0854535	0.228	0.227	0.191173
CCT4	6.74211e-06	0.130913	0.251	0.298	0.192029
DRAP1	6.79792e-06	0.274755	0.209	0.162	0.193618
CCAR1	6.80955e-06	-0.152402	0.247	0.3	0.19395
PHKB	6.82169e-06	0.223562	0.231	0.213	0.194295
CYTH2	6.92869e-06	0.115337	0.159	0.121	0.197343
DTX4	7.03377e-06	-0.169112	0.15	0.173	0.200336
MSI2	7.29716e-06	0.3952	0.478	0.517	0.207838
DNAJC2	7.30498e-06	-0.0739677	0.107	0.115	0.208061
FBRSL1	7.32607e-06	0.0468912	0.146	0.126	0.208661
CNIH4	7.42997e-06	0.397838	0.205	0.141	0.21162
DNAJC7	7.43972e-06	-0.0286022	0.204	0.244	0.211898
SETD3	7.44604e-06	-0.0666889	0.185	0.224	0.212078
RNMT	7.48013e-06	0.106624	0.233	0.236	0.213049
ELF3	7.55846e-06	-0.404564	0.326	0.512	0.21528
ELL	7.56485e-06	-0.20214	0.172	0.258	0.215462
ARFRP1	7.58219e-06	-0.0983705	0.093	0.112	0.215956
SPPL2A	7.62305e-06	0.281013	0.298	0.276	0.21712
KDM5A	7.64966e-06	0.00749286	0.254	0.306	0.217878
WDR83OS	7.65315e-06	-0.00924781	0.317	0.411	0.217977
DNAJC6	7.69527e-06	-0.186446	0.09	0.123	0.219177
IRF6	7.83251e-06	-0.308748	0.214	0.325	0.223085
MYO9A	7.86181e-06	0.292017	0.148	0.086	0.22392
DNAJC4	7.89456e-06	-0.123299	0.099	0.136	0.224853
TNS3	7.92245e-06	0.299318	0.348	0.344	0.225647
AC092718.6	8.02542e-06	0.25068	0.136	0.107	0.22858
ELF1	8.07583e-06	0.219008	0.288	0.273	0.230016
NPIPB5	8.09599e-06	-0.0307518	0.107	0.103	0.23059
GADD45B	8.11467e-06	0.0721891	0.427	0.537	0.231122
EIF4EBP2	8.12427e-06	-0.0102687	0.241	0.304	0.231395
CTNNA1	8.13303e-06	-0.0208841	0.325	0.405	0.231645
SYMPK	8.20932e-06	-0.448311	0.173	0.301	0.233818
ANXA7	8.22393e-06	0.151159	0.222	0.22	0.234234
CEP57	8.25875e-06	-0.0684377	0.07	0.102	0.235226
KAT6B	8.26487e-06	-0.123032	0.154	0.173	0.2354
HMGN3	8.27961e-06	0.127616	0.29	0.348	0.23582
ATP2A2	8.30069e-06	-0.168351	0.324	0.477	0.23642
SELENOI	8.36846e-06	0.417845	0.218	0.178	0.238351
QARS	8.39831e-06	-0.195484	0.201	0.286	0.239201
CTNNBL1	8.40065e-06	-0.148477	0.146	0.216	0.239267
FBXO9	8.43416e-06	-0.00731045	0.134	0.138	0.240222
PSMD1	8.43563e-06	-0.239778	0.271	0.384	0.240263
RNASE1	8.44562e-06	0.906612	0.177	0.077	0.240548
ADAM17	8.46744e-06	0.0707376	0.182	0.175	0.24117
GGNBP2	8.53637e-06	0.103974	0.22	0.23	0.243133
HMGCS1	8.58373e-06	-0.106694	0.261	0.359	0.244482
BMPR2	8.6095e-06	0.427584	0.22	0.141	0.245216
CORO1C	8.62046e-06	-0.0387631	0.175	0.187	0.245528
TAF15	8.65338e-06	-0.259086	0.237	0.342	0.246466
KANSL1	8.6637e-06	-0.00646023	0.169	0.194	0.24676
MRPS6	8.67733e-06	-0.333838	0.268	0.426	0.247148
CCSER2	8.71734e-06	0.0298385	0.141	0.122	0.248287
IVNS1ABP	8.76496e-06	0.131805	0.168	0.153	0.249644
PNPLA8	8.7858e-06	0.352398	0.276	0.215	0.250237
SLC44A1	8.8095e-06	-0.00539276	0.282	0.319	0.250912
MAT2A	8.86277e-06	0.142589	0.271	0.269	0.252429
TFAP2C	8.94001e-06	-0.187901	0.268	0.367	0.254629
PHF3	9.00984e-06	0.0188705	0.232	0.278	0.256618
NET1	9.05695e-06	-0.161186	0.302	0.427	0.25796
WASHC4	9.1319e-06	0.444183	0.173	0.109	0.260095
PDXK	9.17915e-06	-0.174559	0.232	0.298	0.261441
GCSH	9.28593e-06	0.173141	0.218	0.215	0.264482
RNF149	9.30706e-06	0.144882	0.162	0.145	0.265084
PSMB3	9.31948e-06	-0.0714112	0.22	0.296	0.265438
NUDCD3	9.4474e-06	-0.183978	0.088	0.139	0.269081
PSMD4	9.53967e-06	-0.0954499	0.264	0.358	0.271709
CHFR	9.54752e-06	-0.101862	0.097	0.106	0.271933
EXOC3	9.67662e-06	-0.125542	0.106	0.123	0.27561
NEDD4L	9.79403e-06	0.113279	0.343	0.417	0.278953
LAMB1	9.81748e-06	0.300616	0.457	0.519	0.279621
PATL1	9.81977e-06	-0.177076	0.093	0.144	0.279687
ANKRD10	9.86951e-06	0.0287506	0.148	0.163	0.281103
TSPYL1	9.87547e-06	0.0057846	0.164	0.175	0.281273
EVI5	9.93777e-06	0.120231	0.192	0.184	0.283048
KCNN4	1.00083e-05	0.00903501	0.278	0.32	0.285056
PTBP3	1.00554e-05	0.00657892	0.252	0.294	0.286399
COX5A	1.00863e-05	-0.149937	0.182	0.304	0.287279
CAPN1	1.02173e-05	-0.0652826	0.306	0.403	0.29101
ARL6IP6	1.0439e-05	0.133885	0.135	0.097	0.297324
IDH3G	1.04718e-05	-0.0998394	0.115	0.157	0.298257
PPP3CA	1.04817e-05	0.0416372	0.131	0.128	0.29854
TNK2	1.05294e-05	-0.0247029	0.135	0.132	0.299897
PXN	1.05629e-05	0.309031	0.255	0.223	0.300851
OPN3	1.05663e-05	0.0807312	0.242	0.236	0.300949
CWC25	1.06118e-05	-0.0388699	0.136	0.175	0.302244
TARBP1	1.06401e-05	0.0953258	0.18	0.152	0.303052
NUTF2	1.06924e-05	0.25277	0.234	0.218	0.30454
HNRNPA0	1.07351e-05	-0.0300517	0.378	0.494	0.305757
KAT7	1.07762e-05	-0.248606	0.101	0.157	0.306928
ABHD17A	1.08397e-05	0.0601957	0.214	0.228	0.308735
LRBA	1.09637e-05	0.144056	0.186	0.164	0.312267
TNPO2	1.09985e-05	-0.0810015	0.115	0.122	0.313261
SERPINB1	1.1072e-05	0.0626663	0.183	0.203	0.315352
BCAR1	1.10806e-05	-0.0297514	0.19	0.231	0.315597
MPZL1	1.10866e-05	-0.0401527	0.302	0.385	0.315768
TXN2	1.11673e-05	-0.244462	0.2	0.313	0.318066
LCAT	1.12449e-05	-0.0939952	0.125	0.13	0.320277
PPM1D	1.13308e-05	0.0904072	0.122	0.113	0.322723
RPS6KB1	1.13322e-05	0.234622	0.166	0.134	0.322763
HNRNPUL1	1.15024e-05	-0.195925	0.171	0.236	0.32761
ETF1	1.15506e-05	0.0170759	0.403	0.505	0.328984
TMEM50B	1.15729e-05	-0.283284	0.069	0.161	0.32962
PAIP2	1.16085e-05	0.0719191	0.259	0.306	0.330632
SSBP1	1.16324e-05	0.200001	0.25	0.289	0.331314
SRPK1	1.16508e-05	-0.0589768	0.154	0.184	0.331838
AL360012.1	1.16722e-05	0.368472	0.155	0.095	0.332447
CSNK1D	1.1899e-05	0.122787	0.251	0.239	0.338906
SKI	1.21869e-05	0.117226	0.181	0.17	0.347107
BAZ1B	1.24035e-05	-0.336133	0.199	0.303	0.353278
TMED10	1.24345e-05	0.0852112	0.284	0.323	0.354158
CASP4	1.24509e-05	-0.23882	0.186	0.276	0.354627
MAN1A1	1.24941e-05	0.556414	0.158	0.082	0.355857
KIAA1109	1.25046e-05	0.333975	0.247	0.183	0.356157
STK3	1.25336e-05	0.0142228	0.136	0.126	0.356981
ZFX	1.25993e-05	-0.132804	0.209	0.259	0.358853
ZNF518A	1.2614e-05	0.163102	0.131	0.101	0.359272
HEXIM1	1.26923e-05	0.0861122	0.522	0.69	0.361502
RASAL2	1.27141e-05	-0.120191	0.2	0.206	0.362122
TAF1D	1.27142e-05	0.344541	0.466	0.527	0.362125
KDM3A	1.28424e-05	0.115094	0.12	0.095	0.365776
SEC22B	1.29273e-05	0.144985	0.271	0.269	0.368196
TMF1	1.29602e-05	0.139191	0.204	0.198	0.369132
LYPLA1	1.29675e-05	-0.0836455	0.224	0.288	0.36934
CDO1	1.31679e-05	0.138922	0.204	0.184	0.375047
GLYR1	1.3208e-05	-0.115964	0.15	0.185	0.376189
RHOB	1.3338e-05	-0.428796	0.474	0.718	0.379892
TBCB	1.3342e-05	0.0527036	0.141	0.162	0.380007
VDAC2	1.33444e-05	-0.00942714	0.223	0.314	0.380076
PAXX	1.33896e-05	-0.0617141	0.166	0.207	0.381362
UPF2	1.35648e-05	-0.228683	0.172	0.251	0.386354
BMP1	1.35909e-05	-0.0794141	0.115	0.105	0.387096
FMR1	1.36683e-05	0.0494423	0.313	0.343	0.389302
AP2A2	1.38067e-05	-0.148913	0.204	0.263	0.393244
PLIN2	1.38842e-05	0.390594	0.318	0.321	0.395451
OSBPL9	1.38854e-05	0.0345298	0.204	0.215	0.395483
ID2	1.39297e-05	-0.642066	0.417	0.716	0.396744
ATP1A1	1.39307e-05	-0.234268	0.254	0.379	0.396775
FAM177A1	1.39318e-05	-0.0138839	0.171	0.193	0.396806
TTC17	1.39629e-05	0.152008	0.158	0.137	0.397691
CTCF	1.40572e-05	-0.213203	0.131	0.208	0.400378
ABCA1	1.40621e-05	0.500009	0.285	0.232	0.400517
NREP	1.4203e-05	-0.254275	0.223	0.368	0.404529
KMT2E	1.4282e-05	0.173552	0.183	0.179	0.406779
TMED4	1.44606e-05	0.0617018	0.35	0.423	0.411866
HCFC1	1.45494e-05	-0.145655	0.158	0.185	0.414395
LDLR	1.458e-05	0.105172	0.442	0.55	0.415267
APOL6	1.46102e-05	0.051083	0.108	0.091	0.416127
ATP6AP1	1.46615e-05	-0.290993	0.246	0.363	0.417589
TMOD3	1.47462e-05	0.256989	0.26	0.256	0.42
LARP1	1.47914e-05	-0.124974	0.25	0.331	0.42129
AKAP17A	1.5092e-05	-0.304737	0.116	0.183	0.42985
TENM3	1.51652e-05	0.138103	0.443	0.544	0.431935
SORT1	1.53627e-05	0.215122	0.218	0.201	0.43756
BTBD3	1.53921e-05	0.0152074	0.131	0.149	0.438399
ASH1L	1.54199e-05	0.155708	0.287	0.29	0.43919
NDUFV1	1.55982e-05	-0.155798	0.243	0.31	0.444269
REV1	1.57039e-05	-0.101223	0.145	0.155	0.447279
BCL6	1.58288e-05	-0.0688508	0.111	0.115	0.450835
PAWR	1.61987e-05	-0.118363	0.211	0.255	0.461373
NFATC2IP	1.65599e-05	-0.125098	0.162	0.219	0.47166
TBC1D5	1.65684e-05	-0.0416525	0.102	0.116	0.471902
SRGN	1.66859e-05	0.549155	0.172	0.115	0.475248
G3BP2	1.67352e-05	-0.182943	0.189	0.289	0.476652
NR2F2	1.68772e-05	-0.330864	0.284	0.449	0.480696
LUC7L3	1.69221e-05	-0.138905	0.265	0.349	0.481974
MAP3K8	1.70916e-05	0.248779	0.186	0.168	0.486803
VPS35	1.71324e-05	-0.253741	0.227	0.343	0.487966
IGFBP7	1.71703e-05	0.551318	0.118	0.021	0.489046
ID3	1.72737e-05	-0.147411	0.278	0.396	0.491989
DIAPH3	1.73403e-05	-0.175685	0.085	0.156	0.493886
GGA3	1.76413e-05	-0.230982	0.066	0.114	0.502459
CNOT1	1.7707e-05	-0.0862616	0.268	0.322	0.50433
SRSF3	1.78187e-05	0.0386641	0.625	0.777	0.507512
GPC3	1.78242e-05	0.805408	0.234	0.138	0.507669
HIPK2	1.78265e-05	0.256907	0.155	0.121	0.507735
PEA15	1.78768e-05	0.0101781	0.13	0.15	0.509168
DDT	1.79005e-05	-0.0419114	0.182	0.268	0.509843
SLC5A6	1.79523e-05	-0.548622	0.197	0.357	0.511316
SMARCA2	1.80052e-05	-0.1911	0.429	0.633	0.512823
ASAP1	1.8026e-05	0.098425	0.262	0.305	0.513417
RAD54L2	1.81968e-05	-0.270436	0.14	0.179	0.51828
MET	1.8213e-05	0.0178652	0.318	0.412	0.518744
LRPPRC	1.83399e-05	-0.10839	0.254	0.334	0.522356
SQSTM1	1.85473e-05	-0.758804	0.571	0.888	0.528264
USP22	1.85723e-05	-0.0667937	0.294	0.373	0.528975
PCMTD1	1.86477e-05	0.155188	0.189	0.179	0.531123
GNA12	1.90407e-05	-0.151257	0.321	0.428	0.542318
FTX	1.90835e-05	0.381731	0.217	0.152	0.543536
NSFL1C	1.90972e-05	-0.190904	0.196	0.251	0.543925
SIN3A	1.91976e-05	-0.193863	0.168	0.204	0.546787
CCNL1	1.92239e-05	0.572911	0.564	0.588	0.547536
GGCX	1.93093e-05	-0.025675	0.197	0.23	0.549967
ARL8B	1.94686e-05	0.204677	0.248	0.215	0.554505
ATXN2	1.95498e-05	-0.044653	0.199	0.216	0.556818
KCTD20	1.95827e-05	-0.0069371	0.177	0.189	0.557756
ACSL1	1.96827e-05	0.515365	0.121	0.052	0.560602
PDS5A	2.02801e-05	0.18109	0.25	0.241	0.577619
URI1	2.05528e-05	-0.0341046	0.129	0.144	0.585384
CHD2	2.06357e-05	0.351544	0.395	0.408	0.587746
STAG1	2.0714e-05	0.0475985	0.203	0.201	0.589977
DHX9	2.08262e-05	-0.0382043	0.219	0.243	0.593171
PHB	2.08864e-05	-0.03802	0.211	0.279	0.594885
PKP2	2.09218e-05	0.00959516	0.173	0.186	0.595894
M6PR	2.09284e-05	0.284632	0.175	0.131	0.596084
ATP6V1E1	2.11119e-05	-0.369411	0.264	0.424	0.601309
RICTOR	2.11865e-05	-0.0270419	0.173	0.198	0.603433
ETNK1	2.13094e-05	0.0867997	0.164	0.145	0.606934
UBALD2	2.14151e-05	-0.0923799	0.149	0.179	0.609945
NDUFB3	2.14279e-05	0.606615	0.199	0.099	0.61031
DNM2	2.17269e-05	0.0611039	0.168	0.155	0.618826
GNPTAB	2.20863e-05	0.299207	0.205	0.16	0.629061
WAC	2.23672e-05	-0.341233	0.261	0.394	0.637064
GNS	2.24334e-05	-0.0112959	0.275	0.311	0.638948
UBA2	2.24696e-05	-0.0322988	0.177	0.205	0.639978
CHD7	2.25408e-05	0.04441	0.135	0.125	0.642008
RLF	2.26412e-05	-0.0735807	0.12	0.136	0.644866
PBX2	2.2671e-05	-0.0182857	0.152	0.165	0.645715
WDFY3	2.27707e-05	0.296245	0.183	0.143	0.648555
MEAF6	2.28798e-05	0.261886	0.134	0.101	0.651663
RPS19BP1	2.30135e-05	-0.166607	0.195	0.267	0.655471
SEC61A1	2.30746e-05	-0.188761	0.303	0.401	0.657211
RB1CC1	2.32575e-05	0.126245	0.206	0.191	0.66242
PLXNB1	2.33131e-05	-0.199494	0.236	0.296	0.664003
LDHB	2.33905e-05	-0.163438	0.53	0.76	0.666209
CLIP1	2.36055e-05	0.0293086	0.468	0.616	0.672331
SIAH2	2.38009e-05	-0.238159	0.336	0.494	0.677896
THUMPD3-AS1	2.39816e-05	-0.152686	0.247	0.299	0.683044
MTCH1	2.40222e-05	-0.0705431	0.242	0.283	0.684201
SERTAD2	2.41133e-05	-0.227132	0.157	0.218	0.686796
CCL4	2.41211e-05	0.66071	0.116	0.081	0.687018
FAM193A	2.41316e-05	-0.0505386	0.118	0.137	0.687316
SWAP70	2.42272e-05	-0.229753	0.296	0.417	0.690039
LSM8	2.44851e-05	0.330402	0.191	0.146	0.697383
PMF1	2.45991e-05	-0.225957	0.129	0.2	0.700632
ARPC1B	2.46617e-05	0.235461	0.208	0.196	0.702414
ROMO1	2.4664e-05	-0.173391	0.239	0.388	0.702481
ACSL3	2.46934e-05	0.0621887	0.269	0.305	0.703319
SLC35E1	2.47994e-05	-0.19861	0.144	0.18	0.706336
CRYBG1	2.49052e-05	-0.506324	0.446	0.707	0.70935
EPC2	2.5127e-05	0.0805705	0.098	0.1	0.715668
SPTY2D1	2.5363e-05	0.0695709	0.21	0.224	0.72239
RYBP	2.54534e-05	-0.436948	0.247	0.402	0.724964
SGPP1	2.55297e-05	0.282066	0.164	0.125	0.727137
PHKA2	2.56373e-05	-0.0850665	0.115	0.121	0.730201
RSBN1L	2.57953e-05	-0.372192	0.139	0.216	0.734702
RXRA	2.59094e-05	-0.150005	0.187	0.22	0.737951
RCOR1	2.60451e-05	0.262785	0.332	0.329	0.741817
BAG3	2.61756e-05	-0.193855	0.233	0.353	0.745534
PKM	2.65588e-05	-0.478366	0.343	0.583	0.756449
HNRNPUL2	2.67013e-05	-0.0613046	0.163	0.193	0.760506
GOLGA2	2.6853e-05	-0.248972	0.248	0.336	0.764827
DLX3	2.69155e-05	-0.313077	0.12	0.198	0.766607
PPIL2	2.71769e-05	0.0151016	0.11	0.091	0.774052
CMTM8	2.75229e-05	0.347326	0.178	0.098	0.783906
FBRS	2.7591e-05	0.0195569	0.116	0.107	0.785846
MRPL42	2.76124e-05	0.181704	0.118	0.101	0.786457
GIPC1	2.79548e-05	0.00118267	0.118	0.125	0.796208
PHACTR4	2.8249e-05	-0.0312377	0.213	0.251	0.804588
FLNB	2.82849e-05	-0.373661	0.214	0.391	0.805612
C12orf57	2.8355e-05	-0.233749	0.232	0.36	0.807607
ATP5MD	2.92104e-05	0.337729	0.259	0.278	0.83197
LONP2	2.92681e-05	-0.129465	0.196	0.232	0.833615
COMMD7	2.93014e-05	-0.105482	0.18	0.231	0.834562
XPO1	2.93609e-05	-0.018535	0.255	0.314	0.836257
NDUFA8	2.94306e-05	0.0192782	0.132	0.143	0.838242
PRKAR1A	2.96583e-05	0.0618467	0.225	0.246	0.844729
TNKS2	2.97324e-05	-0.32938	0.288	0.427	0.846838
ANXA2	3.00291e-05	-0.0228264	0.665	0.829	0.855288
NUCKS1	3.00445e-05	-0.109253	0.42	0.588	0.855729
APPL1	3.023e-05	0.0111854	0.14	0.148	0.861012
STAG2	3.03584e-05	0.0568508	0.225	0.25	0.864669
BACH1	3.0497e-05	0.207924	0.173	0.153	0.868615
SMARCD2	3.07441e-05	-0.287632	0.199	0.291	0.875655
PPP1R13L	3.10937e-05	-0.441185	0.199	0.332	0.88561
RLIM	3.13219e-05	0.263594	0.191	0.136	0.892109
MRPS15	3.14029e-05	-0.0551484	0.215	0.259	0.894417
C1orf35	3.15111e-05	-0.307184	0.104	0.157	0.8975
UBE2J1	3.16223e-05	-0.11866	0.239	0.335	0.900667
TMEM14B	3.20068e-05	0.233528	0.173	0.147	0.911619
FOSL2	3.20516e-05	0.0381203	0.254	0.297	0.912893
TBC1D2B	3.2182e-05	-0.0967095	0.118	0.148	0.916608
IGF2R	3.22417e-05	-0.0299109	0.171	0.165	0.918307
C16orf72	3.22786e-05	0.17267	0.321	0.338	0.919359
DDX24	3.22849e-05	0.0713805	0.278	0.328	0.919538
ADM	3.24262e-05	0.139415	0.316	0.371	0.923564
PCF11	3.26681e-05	0.320241	0.28	0.241	0.930453
FAM118A	3.27624e-05	0.50219	0.261	0.134	0.933138
CD47	3.27962e-05	0.399248	0.304	0.248	0.934102
IDI1	3.28937e-05	0.0437052	0.377	0.474	0.936877
CAPZA2	3.30835e-05	0.284586	0.203	0.159	0.942283
MRPL20	3.31204e-05	-0.21201	0.204	0.312	0.943336
HACE1	3.35284e-05	0.427067	0.127	0.06	0.954956
ATG12	3.35393e-05	-0.0438192	0.129	0.155	0.955266
SCAF8	3.3565e-05	0.111565	0.106	0.085	0.955999
TFDP2	3.37925e-05	0.0622922	0.382	0.471	0.962479
PTK2	3.41066e-05	0.17875	0.222	0.186	0.971425
SSBP3	3.43948e-05	-0.144957	0.283	0.385	0.979633
MAML2	3.4474e-05	0.377799	0.173	0.112	0.98189
ERRFI1	3.46937e-05	0.0967637	0.381	0.47	0.988145
SAR1A	3.50699e-05	-0.0716314	0.278	0.349	0.99886
PLEKHF2	3.52171e-05	0.0786303	0.111	0.116	1
ACP1	3.53035e-05	0.208538	0.21	0.201	1
TRMT112	3.61079e-05	0.117908	0.279	0.328	1
SNX5	3.61185e-05	-0.235472	0.241	0.335	1
LARP7	3.61482e-05	-0.0740444	0.189	0.232	1
ZNF217	3.63512e-05	0.0202975	0.296	0.367	1
NXF1	3.64073e-05	-0.250297	0.304	0.429	1
RBMS2	3.64703e-05	0.406936	0.225	0.163	1
UBA5	3.65069e-05	0.128564	0.135	0.106	1
ZKSCAN1	3.71778e-05	-0.0531509	0.225	0.277	1
JMJD1C	3.74668e-05	0.433429	0.251	0.186	1
MCM3	3.76311e-05	-0.395727	0.18	0.343	1
POM121	3.76967e-05	-0.123577	0.183	0.233	1
TRIOBP	3.77117e-05	-0.489609	0.316	0.51	1
PGK1	3.77121e-05	-0.228959	0.248	0.36	1
PITPNB	3.77455e-05	0.274566	0.229	0.216	1
WSB1	3.77594e-05	-0.0826195	0.608	0.81	1
PRMT2	3.79387e-05	-0.0436738	0.209	0.247	1
BGN	3.79526e-05	0.408519	0.189	0.128	1
PMPCA	3.82551e-05	-0.193842	0.163	0.204	1
CAPRIN1	3.83466e-05	0.123926	0.219	0.217	1
CCNK	3.85136e-05	-0.0910979	0.144	0.153	1
CAND1	3.87457e-05	-0.110298	0.187	0.21	1
RRP7A	3.91005e-05	-0.167331	0.107	0.139	1
ABI2	3.91473e-05	0.13974	0.136	0.141	1
IMPAD1	3.93989e-05	0.156071	0.178	0.155	1
GNL3	3.94312e-05	0.0716278	0.189	0.168	1
RPS27L	3.95131e-05	0.298381	0.243	0.238	1
ARFGEF1	3.97238e-05	0.223426	0.194	0.148	1
GRN	3.97815e-05	-0.257667	0.358	0.539	1
PRR13	4.0068e-05	-0.355395	0.168	0.29	1
ZFP36L2	4.00789e-05	-0.0397375	0.161	0.212	1
SLC38A9	4.02945e-05	-0.225307	0.245	0.366	1
SLMAP	4.0523e-05	0.189234	0.134	0.101	1
YES1	4.06892e-05	0.240078	0.251	0.207	1
ATAD2B	4.07381e-05	0.123932	0.116	0.084	1
DNAJC21	4.09288e-05	0.0731177	0.269	0.319	1
WDFY2	4.09557e-05	-0.0289047	0.094	0.103	1
YLPM1	4.09868e-05	0.0116881	0.178	0.199	1
RPS6KB2	4.1073e-05	-0.177633	0.096	0.145	1
TTC7A	4.11457e-05	0.157763	0.126	0.075	1
CCDC186	4.11666e-05	0.0701537	0.279	0.299	1
IRX2	4.1299e-05	-0.189615	0.245	0.36	1
PHF8	4.13985e-05	-0.0204802	0.13	0.152	1
KIAA0100	4.15186e-05	0.21576	0.19	0.129	1
GABARAPL2	4.16689e-05	0.0486731	0.222	0.272	1
CMIP	4.17223e-05	-0.0591364	0.385	0.508	1
DSP	4.20117e-05	-0.413577	0.66	0.905	1
KDM1A	4.22441e-05	-0.12047	0.103	0.131	1
NDUFA13	4.22931e-05	0.267006	0.214	0.143	1
YIPF4	4.23176e-05	0.0680138	0.153	0.147	1
2025-09-09	4.26272e-05	-0.244158	0.266	0.404	1
SRSF10	4.28041e-05	0.1155	0.269	0.281	1
PIGT	4.2894e-05	-0.128845	0.127	0.154	1
UBE4B	4.35914e-05	-0.00904663	0.247	0.291	1
SCAMP4	4.37551e-05	-0.114073	0.131	0.164	1
ELK4	4.37838e-05	0.267075	0.166	0.124	1
TM9SF2	4.3825e-05	0.421743	0.26	0.164	1
LMAN2	4.38868e-05	0.0400089	0.307	0.35	1
APBB2	4.42958e-05	0.0566329	0.116	0.135	1
CDK11B	4.43552e-05	-0.257178	0.074	0.115	1
SSFA2	4.46651e-05	0.379076	0.248	0.162	1
MRPL11	4.46856e-05	-0.0269953	0.115	0.138	1
FKBP3	4.48678e-05	0.00813696	0.162	0.185	1
PAICS	4.48743e-05	-0.111714	0.192	0.227	1
TPP2	4.54421e-05	0.0552506	0.163	0.139	1
WDFY1	4.55842e-05	0.157883	0.154	0.133	1
UQCRFS1	4.57028e-05	-0.154897	0.206	0.307	1
AK3	4.58457e-05	-0.294009	0.217	0.341	1
UBE2A	4.61685e-05	0.102194	0.292	0.326	1
POLR2J3.1	4.63593e-05	0.163523	0.219	0.201	1
PLK3	4.64737e-05	-0.418462	0.259	0.413	1
SMARCA1	4.6536e-05	0.171212	0.243	0.262	1
TDG	4.71701e-05	-0.245982	0.164	0.238	1
ERVW-1	4.73107e-05	-0.348077	0.454	0.694	1
RABGAP1	4.75491e-05	-0.221357	0.169	0.254	1
AP2B1	4.76016e-05	-0.0822973	0.154	0.209	1
MGLL	4.77862e-05	-0.156319	0.19	0.244	1
TNPO1	4.7989e-05	-0.0482495	0.318	0.395	1
DR1	4.8334e-05	-0.147535	0.204	0.254	1
SRM	4.86168e-05	0.0499105	0.164	0.183	1
MARK3	4.88401e-05	0.0416437	0.172	0.193	1
FLOT2	4.95658e-05	-0.243017	0.218	0.341	1
KDSR	5.00025e-05	-0.257333	0.177	0.269	1
SUMO1	5.00171e-05	0.0132042	0.173	0.198	1
SMPDL3A	5.05901e-05	0.236017	0.178	0.119	1
RAB6A	5.07645e-05	0.123473	0.218	0.224	1
WAPL	5.09671e-05	0.125233	0.269	0.275	1
SH3PXD2A	5.13773e-05	0.0678042	0.176	0.187	1
FDPS	5.2284e-05	-0.044329	0.234	0.273	1
LTBP3	5.23367e-05	0.318466	0.247	0.188	1
YIPF3	5.27251e-05	-0.182829	0.218	0.301	1
PRKCSH	5.27819e-05	0.221417	0.297	0.282	1
PIP5K1A	5.28779e-05	-0.196765	0.261	0.358	1
DGAT1	5.30338e-05	-0.101363	0.084	0.123	1
ECH1	5.30726e-05	-0.115973	0.304	0.398	1
C8orf59	5.31101e-05	0.243353	0.171	0.144	1
VPS28	5.31408e-05	-0.0911087	0.15	0.226	1
SLC20A1	5.32066e-05	0.0563987	0.466	0.639	1
PRDX4	5.32323e-05	-0.0938499	0.225	0.322	1
SNW1	5.34972e-05	-0.0100773	0.153	0.196	1
IST1	5.35633e-05	-0.304553	0.227	0.321	1
CADM1	5.36894e-05	0.358219	0.366	0.355	1
FMN1	5.43226e-05	0.167533	0.168	0.166	1
SCARA3	5.43496e-05	-0.13823	0.189	0.254	1
SLC12A4	5.45095e-05	-0.222345	0.169	0.205	1
MED15	5.45303e-05	-0.0818381	0.189	0.217	1
ETFA	5.48175e-05	-0.145851	0.264	0.359	1
ARIH1	5.50211e-05	0.12708	0.345	0.424	1
TFAM	5.51264e-05	0.212925	0.213	0.208	1
ATP5F1C	5.51291e-05	0.144922	0.284	0.347	1
TRIM33	5.52781e-05	0.155895	0.303	0.312	1
ARHGAP23	5.59645e-05	-0.150705	0.255	0.328	1
MTMR1	5.62895e-05	0.0329123	0.14	0.1	1
DEGS1	5.63372e-05	0.179214	0.311	0.333	1
MEF2A	5.67942e-05	0.30158	0.135	0.078	1
COPS9	5.69163e-05	0.0206822	0.176	0.243	1
PSMC4	5.70734e-05	-0.0362313	0.224	0.247	1
LAMP2	5.72732e-05	0.120025	0.264	0.237	1
SERINC1	5.75398e-05	0.262713	0.292	0.251	1
CHD1	5.794e-05	0.224114	0.284	0.275	1
ZNF326	5.81673e-05	-0.229816	0.13	0.198	1
DOT1L	5.85625e-05	-0.0957478	0.155	0.151	1
MAN1A2	5.85645e-05	-0.0268279	0.287	0.294	1
MTFR1L	5.86222e-05	-0.168751	0.098	0.121	1
RC3H1	5.97865e-05	0.070503	0.154	0.146	1
STS	5.98939e-05	0.0879353	0.336	0.386	1
PDE4B	5.99225e-05	0.099317	0.12	0.127	1
NECTIN4	5.99381e-05	-0.165444	0.111	0.146	1
SLC9A1	6.00739e-05	-0.26314	0.341	0.471	1
[truncated: 3,356 more rows]

## Sheet: Myeloid_DEG
	p_val	avg_log2FC	pct.1	pct.2	p_val_adj
MTRNR2L12	1.96108e-94	-0.62392	0.725	0.584	5.58556e-90
MALAT1	4.95501e-43	2.14605	0.99	0.998	1.41129e-38
FN1	3.4695e-39	-0.222571	0.243	0.182	9.88184e-35
MTRNR2L1	3.94887e-34	-1.81843	0.017	0.303	1.12472e-29
MTRNR2L8	3.47587e-33	-0.395509	0.32	0.295	9.89996e-29
RBPJ	6.84487e-29	2.33967	0.786	0.302	1.94956e-24
CD163	1.68879e-24	2.60712	0.754	0.175	4.81002e-20
IGFBP1	6.64431e-24	-1.34091	0.001	0.129	1.89243e-19
SERPINE1	3.36949e-22	-0.483623	0.108	0.199	9.59699e-18
ACSL1	5.59769e-21	2.94722	0.802	0.184	1.59433e-16
NEAT1	4.00596e-19	1.36514	0.951	0.978	1.14098e-14
ATP1B3	2.62376e-18	2.66128	0.824	0.44	7.47299e-14
HLA-DPA1	1.21436e-17	-1.29369	0.082	0.379	3.45874e-13
FMN1	2.70974e-17	2.62197	0.568	0.068	7.71789e-13
DLK1	6.37325e-17	2.02049	0.61	0.093	1.81523e-12
CPEB4	8.35691e-17	1.5285	0.559	0.227	2.38022e-12
ISM2	1.10712e-16	-1.8947	0.012	0.313	3.15329e-12
HLA-DRA	9.0512e-16	-1.90769	0.169	0.702	2.57796e-11
STAB1	1.71582e-15	2.96088	0.819	0.164	4.887e-11
PDK4	6.16783e-15	2.49065	0.547	0.102	1.75672e-10
HLA-DQB1	1.27956e-14	-0.53024	0.055	0.155	3.64445e-10
HLA-DQA1	4.78681e-14	-0.714128	0.04	0.148	1.36338e-09
RANBP2	8.8369e-14	2.67662	0.729	0.288	2.51693e-09
IRAK3	9.92635e-14	2.65296	0.576	0.052	2.82722e-09
TFRC	1.51286e-13	1.69989	0.73	0.545	4.30892e-09
MAN1A1	2.52029e-13	1.61497	0.46	0.104	7.1783e-09
KRT7	3.15534e-13	-1.81582	0.026	0.343	8.98705e-09
TIMP3	5.11803e-13	-0.833747	0.261	0.448	1.45772e-08
HLA-DPB1	7.02835e-13	-1.21448	0.087	0.372	2.00181e-08
ELL2	3.81693e-12	2.32631	0.754	0.251	1.08714e-07
MRC1	6.4204e-12	1.52944	0.492	0.159	1.82866e-07
F13A1	8.75864e-12	1.40313	0.742	0.282	2.49463e-07
RNF144B	1.51069e-11	1.81763	0.478	0.093	4.30274e-07
GPX3	2.19057e-11	-1.45911	0.092	0.32	6.23918e-07
HLA-DRB1	2.38558e-11	-1.20383	0.134	0.438	6.79461e-07
TRIB1	3.92163e-11	1.08426	0.475	0.202	1.11696e-06
FKBP5	4.80234e-11	1.97643	0.431	0.044	1.3678e-06
NLRP3	5.9069e-11	2.02505	0.65	0.22	1.6824e-06
HLA-DRB5	6.71596e-11	-0.719806	0.044	0.143	1.91284e-06
RPL13A	7.32094e-11	-1.39632	0.434	0.76	2.08515e-06
CD9	9.72171e-11	-1.00302	0.036	0.149	2.76894e-06
SPP1	1.31488e-10	0.939333	0.864	0.571	3.74505e-06
EREG	2.30644e-10	-2.11336	0.051	0.393	6.56919e-06
ICAM1	2.52307e-10	0.755058	0.572	0.322	7.18621e-06
AKAP13	3.38502e-10	2.2289	0.807	0.397	9.64122e-06
KIF1B	3.90515e-10	1.87851	0.568	0.152	1.11227e-05
EIF4E	5.09921e-10	0.983481	0.348	0.225	1.45236e-05
SIGLEC1	6.443e-10	1.666	0.528	0.093	1.83509e-05
CD74	7.72895e-10	-1.86292	0.297	0.724	2.20136e-05
CEMIP2	8.42718e-10	1.23648	0.498	0.257	2.40023e-05
LGALS3	8.5352e-10	-1.13447	0.07	0.281	2.431e-05
G0S2	9.06772e-10	-0.92669	0.044	0.266	2.58267e-05
XIST	9.83088e-10	1.38134	0.773	0.504	2.80003e-05
NEURL2	1.40596e-09	2.19605	0.38	0.009	4.00445e-05
ABL2	1.4116e-09	1.98699	0.534	0.116	4.02051e-05
SLC1A3	1.4968e-09	1.52379	0.41	0.096	4.26319e-05
SDS	1.58043e-09	-1.1099	0.028	0.139	4.50137e-05
ANPEP	1.67145e-09	-0.712617	0.028	0.103	4.76063e-05
CLIP1	1.78169e-09	-0.717798	0.113	0.26	5.07461e-05
CFLAR	1.84776e-09	1.93196	0.771	0.388	5.2628e-05
MT2A	2.03598e-09	0.763097	0.589	0.379	5.79887e-05
ATF6	2.53787e-09	1.4935	0.406	0.1	7.22835e-05
CCL4	2.69114e-09	0.54187	0.598	0.404	7.66491e-05
CCL4L2	2.80727e-09	1.51354	0.484	0.165	7.99568e-05
CAPG	4.12699e-09	-0.826647	0.044	0.148	0.000117545
KRT8	4.6086e-09	-2.07986	0.036	0.4	0.000131262
MIS18BP1	5.2037e-09	2.22698	0.353	0.056	0.000148212
AC016831.7	5.27252e-09	1.74982	0.447	0.062	0.000150172
SPRED1	5.50993e-09	1.48557	0.359	0.077	0.000156934
PELI1	5.92801e-09	1.30075	0.339	0.093	0.000168841
SNX9	6.02291e-09	2.21655	0.573	0.125	0.000171545
LYZ	6.1098e-09	-1.00991	0.12	0.385	0.000174019
AGFG1	7.54152e-09	0.908655	0.346	0.153	0.000214798
FOXO3	8.46261e-09	1.06084	0.473	0.213	0.000241032
PCF11	8.55228e-09	1.00388	0.321	0.12	0.000243586
MTSS1	9.0822e-09	1.23863	0.38	0.099	0.000258679
USP34	1.10086e-08	0.627246	0.243	0.125	0.000313548
HNRNPU	1.2046e-08	0.710927	0.636	0.501	0.000343095
PPP1R10	1.37656e-08	0.0258833	0.281	0.26	0.000392073
PTPRF	1.5249e-08	-0.750685	0.005	0.126	0.000434322
ANKRD28	1.89694e-08	1.50019	0.288	0.054	0.000540285
ACIN1	2.034e-08	0.0518949	0.128	0.116	0.000579324
ITPR2	2.15122e-08	1.85938	0.579	0.127	0.000612709
CHD2	2.20034e-08	1.17954	0.538	0.26	0.0006267
CLIC3	2.29134e-08	-0.936461	0.007	0.15	0.000652619
BCLAF1	2.37663e-08	0.441939	0.337	0.233	0.000676911
DDX24	2.61695e-08	1.6706	0.571	0.184	0.000745359
MIF	2.73312e-08	-0.749247	0.053	0.175	0.000778448
CYB5D1	2.86254e-08	1.65886	0.342	0.08	0.000815308
HLA-DMA	3.09559e-08	-0.670346	0.059	0.142	0.000881685
ZFAND5	3.15103e-08	0.634876	0.655	0.512	0.000897477
BIRC3	3.36851e-08	-0.59142	0.078	0.134	0.00095942
HNRNPA2B1	3.51276e-08	0.691872	0.745	0.585	0.0010005
ALPK3	4.11807e-08	1.96766	0.341	0.043	0.00117291
SNRPF	4.87221e-08	-0.472098	0.058	0.144	0.0013877
CCT6A	4.94973e-08	-0.256402	0.082	0.131	0.00140978
HLA-B	5.13282e-08	-1.07536	0.54	0.748	0.00146193
TAOK3	5.63709e-08	0.59163	0.314	0.156	0.00160556
MLF2	6.2249e-08	-0.621273	0.047	0.154	0.00177298
PDE4B	6.36132e-08	1.57153	0.651	0.246	0.00181183
ARAP2	6.52066e-08	1.66086	0.296	0.018	0.00185721
GFPT1	6.65735e-08	-0.710611	0.029	0.148	0.00189615
PRPF38B	6.94676e-08	0.0176056	0.209	0.19	0.00197858
FNIP2	7.39484e-08	1.40276	0.524	0.181	0.0021062
VMP1	7.66155e-08	1.26507	0.563	0.358	0.00218216
IL6ST	7.88944e-08	0.631799	0.461	0.286	0.00224707
AC040970.1	7.89052e-08	1.39621	0.185	0.011	0.00224738
MIR22HG	8.1957e-08	0.963589	0.385	0.174	0.0023343
NUP98	8.23349e-08	0.583742	0.215	0.104	0.00234506
MLLT6	8.32326e-08	-0.330278	0.07	0.113	0.00237063
HLA-DMB	8.32644e-08	-0.415262	0.08	0.128	0.00237154
TCOF1	8.71638e-08	-0.444177	0.066	0.143	0.0024826
FBLN1	1.01535e-07	-2.10125	0.071	0.46	0.00289193
GSTP1	1.14983e-07	-1.71387	0.097	0.45	0.00327495
SIK3	1.3968e-07	0.0343895	0.167	0.145	0.00397837
CD24	1.40686e-07	-1.83888	0.018	0.32	0.00400703
RAP2B	1.42854e-07	0.621599	0.323	0.178	0.00406877
ARL6IP4	1.47418e-07	-0.601298	0.088	0.185	0.00419876
ZFAS1	1.47754e-07	-0.779881	0.115	0.267	0.00420834
KLF7	1.67216e-07	1.60148	0.341	0.037	0.00476264
TLE4	1.81191e-07	0.896242	0.42	0.223	0.00516069
BIRC6	1.84182e-07	0.81353	0.287	0.144	0.00524588
SEC22B	1.91575e-07	-0.482489	0.062	0.134	0.00545642
RBMS1	1.97338e-07	0.909796	0.431	0.216	0.00562059
DST	2.02685e-07	-0.274539	0.094	0.15	0.00577286
DIAPH1	2.21871e-07	-0.927706	0.016	0.152	0.00631933
CTSC	2.23917e-07	0.871071	0.423	0.319	0.00637759
EP300	2.2456e-07	-0.115699	0.149	0.164	0.00639593
CHPF	2.28386e-07	-0.916012	0.011	0.154	0.0065049
FBN2	2.3283e-07	-2.17605	0.028	0.405	0.00663145
TMEM165	2.4343e-07	0.828333	0.253	0.108	0.00693337
LCP2	2.47459e-07	1.61502	0.545	0.192	0.00704813
SLC38A2	2.47492e-07	0.354648	0.516	0.417	0.00704907
CD36	2.58078e-07	1.04176	0.445	0.195	0.00735058
ARRDC3	2.69131e-07	1.13355	0.515	0.272	0.00766538
HIVEP2	2.73148e-07	1.18473	0.271	0.073	0.00777981
MAFB	2.81156e-07	0.093924	0.512	0.507	0.00800789
LGALS9	2.82309e-07	-0.542734	0.092	0.144	0.00804072
CD109	2.85445e-07	0.967098	0.195	0.055	0.00813003
CAPNS1	2.88723e-07	-0.424329	0.087	0.146	0.00822341
CREBBP	2.91381e-07	0.148863	0.146	0.12	0.00829911
NUFIP2	2.91749e-07	0.103434	0.429	0.384	0.00830961
CTSH	2.92768e-07	-0.511734	0.053	0.106	0.00833862
ADA2	2.94307e-07	-0.93056	0.069	0.192	0.00838244
YWHAQ	2.94972e-07	-0.322465	0.096	0.146	0.00840139
AAK1	3.05224e-07	0.287737	0.331	0.263	0.00869338
NASP	3.08282e-07	-0.7854	0.149	0.297	0.00878049
HIVEP1	3.16391e-07	1.11892	0.241	0.058	0.00901146
TRIP12	3.22216e-07	0.653999	0.278	0.136	0.00917736
TLE3	3.22666e-07	-0.562242	0.064	0.137	0.00919017
IRAK1	3.22914e-07	-0.00385701	0.138	0.119	0.00919724
SRGAP2	3.39787e-07	1.40135	0.325	0.045	0.0096778
ERBIN	3.40182e-07	0.722889	0.24	0.083	0.00968906
ATOX1	3.48772e-07	-0.650491	0.078	0.168	0.00993372
ZNF644	3.48873e-07	0.798229	0.218	0.073	0.00993659
ETS2	3.51238e-07	1.43002	0.661	0.273	0.010004
CCNH	3.54089e-07	1.38067	0.372	0.07	0.0100852
TBL1X	3.6028e-07	-1.11932	0.035	0.232	0.0102615
EIF4A2	3.79936e-07	0.839047	0.52	0.312	0.0108213
PHF20	3.89607e-07	0.384867	0.24	0.159	0.0110968
SLC9A9	3.89629e-07	1.28145	0.315	0.037	0.0110974
HNRNPC	3.94857e-07	0.402045	0.602	0.474	0.0112463
B2M	4.11512e-07	-0.515718	0.831	0.96	0.0117207
PLEKHM2	4.70597e-07	0.134755	0.122	0.091	0.0134035
UBE2N	5.10314e-07	0.133963	0.119	0.101	0.0145348
TRA2B	5.11608e-07	0.742058	0.554	0.359	0.0145716
ELF1	5.26492e-07	0.579553	0.342	0.187	0.0149955
RNF19A	5.30124e-07	0.655066	0.217	0.099	0.015099
IVNS1ABP	5.40852e-07	1.48866	0.486	0.163	0.0154045
ACSL3	5.42755e-07	1.42076	0.429	0.14	0.0154588
CAPZB	5.92282e-07	-0.0636922	0.276	0.268	0.0168694
AZIN1	6.15399e-07	0.109418	0.297	0.27	0.0175278
IMPDH2	6.19992e-07	-0.481806	0.04	0.127	0.0176586
PJA2	6.29632e-07	0.138952	0.189	0.131	0.0179332
HADHB	6.53603e-07	-0.104271	0.097	0.105	0.0186159
ZNF638	6.67393e-07	0.542462	0.179	0.086	0.0190087
DOCK8	6.68802e-07	0.104813	0.148	0.129	0.0190488
CDKN1C	6.93395e-07	-2.21426	0.097	0.473	0.0197493
TSC22D2	6.94288e-07	0.165975	0.233	0.181	0.0197747
RAB11B	6.97673e-07	-0.155641	0.094	0.12	0.0198711
WDR1	7.00989e-07	-0.313695	0.139	0.189	0.0199656
LY6E	7.05266e-07	-1.21053	0.052	0.255	0.0200874
EHBP1L1	7.06655e-07	0.476152	0.198	0.1	0.0201269
DOCK10	7.3558e-07	1.45564	0.277	0.054	0.0209508
CNOT1	7.50548e-07	-0.286518	0.105	0.143	0.0213771
ARIH1	7.93071e-07	0.193818	0.289	0.225	0.0225883
SMC1A	8.11296e-07	-0.368137	0.081	0.133	0.0231073
CCDC88A	8.2513e-07	0.862261	0.356	0.127	0.0235014
ARID1A	8.57335e-07	-0.424159	0.093	0.177	0.0244186
SNU13	8.77275e-07	-0.445974	0.11	0.186	0.0249865
NIPBL	9.28466e-07	0.511344	0.26	0.152	0.0264446
C16orf72	9.5025e-07	0.522818	0.374	0.225	0.027065
ATP6V1B2	9.87494e-07	0.954069	0.391	0.168	0.0281258
ELF3	9.97963e-07	-0.873222	0.007	0.148	0.028424
ESYT2	1.0596e-06	0.786565	0.258	0.111	0.0301795
ZNFX1	1.0615e-06	0.667329	0.171	0.064	0.0302337
RPL7	1.11561e-06	-1.25408	0.281	0.571	0.0317748
SERPINE2	1.13328e-06	-0.396995	0.156	0.173	0.0322781
COL4A1	1.13523e-06	1.1521	0.362	0.136	0.0323337
SAFB	1.13694e-06	0.0171452	0.101	0.101	0.0323823
HMGA1	1.14745e-06	-1.50628	0.09	0.375	0.0326817
VPS53	1.16161e-06	0.937747	0.202	0.062	0.033085
POM121	1.18455e-06	0.265345	0.171	0.102	0.0337383
NUP58	1.19678e-06	0.242287	0.238	0.16	0.0340868
WDFY3	1.21068e-06	1.28675	0.356	0.087	0.0344827
N4BP2L2	1.21398e-06	0.676704	0.297	0.147	0.0345766
ZFC3H1	1.21527e-06	1.23774	0.356	0.102	0.0346133
SP3	1.23177e-06	0.471332	0.209	0.11	0.0350833
IRAK2	1.27302e-06	1.03484	0.242	0.049	0.0362581
IST1	1.28997e-06	0.381292	0.236	0.153	0.0367409
RNMT	1.33949e-06	0.641124	0.212	0.099	0.0381514
NPEPPS	1.40259e-06	-0.19357	0.11	0.144	0.0399487
IL13RA1	1.44918e-06	0.392393	0.176	0.087	0.0412756
EGFL6	1.45161e-06	1.13254	0.225	0.042	0.0413447
CDC14B	1.45744e-06	1.61886	0.272	0.024	0.0415107
TPI1	1.46103e-06	-1.07798	0.127	0.343	0.041613
NOTCH1	1.46225e-06	0.393214	0.127	0.05	0.0416479
CLK1	1.5238e-06	1.28093	0.562	0.23	0.0434008
HLA-C	1.6153e-06	-0.728336	0.313	0.493	0.0460071
PPIF	1.65375e-06	-1.06168	0.078	0.243	0.0471021
BZW2	1.69357e-06	-0.613236	0.026	0.134	0.0482361
LSP1	1.7441e-06	-0.652349	0.035	0.112	0.0496754
SERINC2	1.75764e-06	-1.1441	0.002	0.18	0.0500611
ARHGAP4	1.77046e-06	1.15961	0.381	0.094	0.0504262
JTB	1.87485e-06	-0.558291	0.062	0.141	0.0533996
NCOR1	1.88262e-06	0.158995	0.148	0.126	0.0536208
MAF	1.92023e-06	0.328261	0.347	0.208	0.0546921
SAP30BP	1.9703e-06	0.100842	0.106	0.087	0.0561182
ARID1B	2.01017e-06	0.31116	0.228	0.136	0.0572536
INTS6	2.05251e-06	-0.400029	0.234	0.327	0.0584596
SCN9A	2.07602e-06	1.55669	0.4	0.05	0.0591293
ABCA1	2.08259e-06	1.55547	0.59	0.251	0.0593164
NDEL1	2.17441e-06	0.298219	0.157	0.092	0.0619315
CELF2	2.259e-06	1.01547	0.395	0.164	0.0643407
PITPNA	2.28994e-06	-0.0635761	0.123	0.125	0.0652222
NR4A3	2.30075e-06	0.714185	0.585	0.374	0.0655298
ATP6V1H	2.31283e-06	0.351802	0.166	0.092	0.0658741
HNRNPD	2.34369e-06	-0.423288	0.169	0.248	0.0667529
NCOA3	2.35639e-06	-0.48931	0.157	0.265	0.0671147
ATP6V0A1	2.3584e-06	1.32391	0.406	0.123	0.067172
PTPN1	2.36515e-06	1.42284	0.511	0.199	0.0673642
SORL1	2.46639e-06	-0.493208	0.054	0.119	0.0702476
PLTP	2.48816e-06	1.22677	0.582	0.262	0.0708677
SRSF6	2.49087e-06	0.133376	0.216	0.191	0.070945
MYCBP2	2.57738e-06	0.271541	0.202	0.154	0.073409
UBXN4	2.59439e-06	-0.0218631	0.221	0.213	0.0738934
THEMIS2	2.60432e-06	0.779264	0.219	0.059	0.0741763
CHD4	2.62104e-06	0.279908	0.293	0.226	0.0746526
PTPRA	2.67773e-06	-0.378692	0.07	0.111	0.0762671
CDK13	2.76533e-06	0.213238	0.147	0.111	0.0787621
ATP8B4	2.86714e-06	1.11441	0.236	0.03	0.0816619
NOTCH2	2.8934e-06	-0.0772166	0.112	0.1	0.0824098
TLR2	2.92423e-06	1.99937	0.508	0.068	0.0832879
DAZAP1	2.93576e-06	-0.247707	0.075	0.107	0.0836163
OXSR1	2.98806e-06	0.515476	0.26	0.141	0.0851059
RPL13	2.99234e-06	-1.49244	0.538	0.856	0.0852277
HNRNPM	3.04038e-06	-0.418297	0.234	0.293	0.0865962
FBL	3.19684e-06	-0.553267	0.032	0.12	0.0910525
ST14	3.20826e-06	-0.566338	0.024	0.107	0.0913776
ANKRD11	3.21289e-06	1.13294	0.527	0.295	0.0915095
PSME4	3.21365e-06	0.516439	0.199	0.109	0.0915313
ATP5F1D	3.23815e-06	-0.7615	0.075	0.202	0.0922291
USP7	3.27633e-06	0.394015	0.193	0.117	0.0933165
RCAN1	3.30987e-06	0.854739	0.184	0.042	0.0942719
TIAL1	3.31273e-06	0.0903003	0.113	0.093	0.0943533
RPL41	3.40354e-06	-1.43432	0.574	0.904	0.0969397
FAM129B	3.43377e-06	-0.918402	0.052	0.229	0.0978006
SLC43A2	3.45511e-06	-1.28842	0.162	0.408	0.0984084
CST3	3.56169e-06	-0.941713	0.272	0.523	0.101444
SEC31A	3.56528e-06	0.115687	0.184	0.17	0.101546
PBRM1	3.6211e-06	0.189164	0.146	0.115	0.103136
HIPK3	3.71367e-06	0.622954	0.263	0.112	0.105773
RAPH1	3.77299e-06	1.48882	0.385	0.083	0.107462
ZZEF1	3.78443e-06	0.249231	0.14	0.092	0.107788
BHLHE41	3.80073e-06	1.06924	0.276	0.081	0.108252
KDM5A	3.84414e-06	0.0461317	0.13	0.139	0.109489
KRT18	3.95513e-06	-2.56579	0.054	0.5	0.11265
FCHSD2	3.95889e-06	1.05581	0.295	0.072	0.112757
ZFX	3.96192e-06	0.321796	0.146	0.113	0.112843
ETF1	4.06534e-06	0.0781675	0.275	0.242	0.115789
HNRNPUL1	4.28534e-06	-0.415459	0.113	0.158	0.122055
UBAP1	4.42502e-06	0.06498	0.112	0.087	0.126034
NANS	4.48852e-06	0.592655	0.217	0.103	0.127842
PIK3R5	4.49735e-06	0.173567	0.111	0.05	0.128094
AFF4	4.54278e-06	1.21753	0.551	0.225	0.129388
TUT7	4.56844e-06	1.04598	0.276	0.098	0.130118
AKIRIN1	4.65291e-06	-0.343495	0.058	0.111	0.132524
TYMP	4.68033e-06	-0.264207	0.288	0.28	0.133305
GPBP1	4.78074e-06	0.716273	0.373	0.182	0.136165
RASGRP3	4.82637e-06	0.517342	0.219	0.128	0.137465
TAGLN2	4.94598e-06	-0.703131	0.141	0.292	0.140871
REL	5.56356e-06	1.40188	0.788	0.476	0.158461
BRAF	5.69828e-06	0.93597	0.31	0.118	0.162298
SAR1A	5.98454e-06	-0.115068	0.14	0.154	0.170452
SSH1	6.11921e-06	0.271399	0.137	0.079	0.174287
PHIP	6.35175e-06	0.227556	0.18	0.138	0.18091
ITM2B	6.3893e-06	0.060137	0.47	0.526	0.18198
YTHDF3	6.40051e-06	0.343747	0.266	0.172	0.182299
SRGAP1	6.41361e-06	1.47905	0.373	0.082	0.182672
OGA	6.49604e-06	0.333235	0.186	0.117	0.18502
SEC11A	6.62176e-06	-0.520436	0.112	0.195	0.188601
BPTF	6.76392e-06	-0.0828329	0.185	0.202	0.19265
IMMT	6.76782e-06	-0.364877	0.035	0.103	0.192761
MPEG1	6.90305e-06	0.129401	0.191	0.12	0.196613
ZNF385A	6.91335e-06	-0.767458	0.028	0.14	0.196906
CADM1	6.93621e-06	-0.900538	0.023	0.159	0.197557
RASGEF1B	7.03764e-06	1.50564	0.574	0.179	0.200446
DHX9	7.16839e-06	0.254806	0.132	0.095	0.20417
RBMX	7.2088e-06	-0.300726	0.13	0.175	0.205321
NDUFS6	7.225e-06	-0.665369	0.087	0.197	0.205782
INPPL1	7.29327e-06	-0.139742	0.096	0.113	0.207727
ILF3	7.34375e-06	0.497406	0.292	0.181	0.209165
IFNGR2	7.35815e-06	0.668765	0.275	0.111	0.209575
ARRB2	7.48795e-06	0.027064	0.234	0.17	0.213272
ANXA11	7.49066e-06	0.160066	0.232	0.19	0.213349
SLC44A1	7.49103e-06	-0.503057	0.044	0.118	0.21336
HNRNPH3	7.50408e-06	0.412903	0.236	0.151	0.213731
AC016831.1	7.56075e-06	1.43314	0.459	0.119	0.215345
XRN1	7.63453e-06	0.215896	0.118	0.084	0.217447
EPN1	7.64779e-06	0.00124667	0.099	0.1	0.217824
MACF1	7.67287e-06	1.35207	0.567	0.232	0.218539
SFPQ	7.69435e-06	0.362658	0.546	0.415	0.21915
ACTN1	7.79398e-06	-1.15402	0.055	0.25	0.221988
ERC1	7.82698e-06	-0.124877	0.087	0.11	0.222928
MKNK1	7.83427e-06	1.29693	0.381	0.086	0.223136
WASHC4	7.84452e-06	0.29659	0.15	0.083	0.223428
EAF1	7.92872e-06	0.145942	0.118	0.064	0.225826
LACTB	7.96079e-06	0.253292	0.11	0.059	0.226739
CD163L1	8.03476e-06	1.27885	0.255	0.019	0.228846
FRMD4B	8.09687e-06	0.722684	0.351	0.182	0.230615
PURB	8.17547e-06	0.545656	0.249	0.121	0.232854
AC013394.1	8.22702e-06	0.454352	0.139	0.054	0.234322
NAPA	8.30271e-06	-0.0122226	0.167	0.149	0.236478
TNKS2	8.31132e-06	-0.519774	0.077	0.163	0.236723
CRYBG1	8.31141e-06	-0.847437	0.096	0.267	0.236726
MERTK	8.31472e-06	1.44797	0.284	0.029	0.23682
MDM2	8.34371e-06	0.253724	0.267	0.235	0.237646
AES	8.50407e-06	-0.433948	0.09	0.159	0.242213
ELF2	8.60299e-06	0.882201	0.244	0.075	0.24503
U2AF2	8.70129e-06	-0.290007	0.062	0.116	0.24783
UBA1	8.72113e-06	-0.20088	0.104	0.15	0.248395
TRA2A	8.80789e-06	0.0647219	0.267	0.235	0.250866
NCOA2	8.87225e-06	0.167124	0.114	0.075	0.252699
ITSN2	8.90215e-06	0.570532	0.22	0.095	0.253551
RAPGEF2	9.0476e-06	0.500147	0.209	0.123	0.257694
STX4	9.59615e-06	0.552596	0.231	0.118	0.273317
SEC16A	1.01947e-05	0.0749742	0.111	0.09	0.290367
CEP350	1.02141e-05	1.03194	0.281	0.099	0.290918
PSMA1	1.03807e-05	-0.561378	0.077	0.16	0.295664
LRRC41	1.05413e-05	0.106809	0.107	0.088	0.300238
DTNB	1.05801e-05	0.626619	0.107	0.023	0.301342
PTBP3	1.09235e-05	-0.408841	0.114	0.181	0.311122
CCL3L1	1.10172e-05	1.03015	0.395	0.15	0.313791
SNRNP70	1.10635e-05	0.256312	0.276	0.2	0.315112
GABARAPL1	1.11093e-05	-0.610852	0.198	0.303	0.316414
PSMB4	1.127e-05	-0.53159	0.093	0.186	0.320992
APMAP	1.13744e-05	-0.402897	0.054	0.114	0.323966
EIF4G3	1.15313e-05	1.04618	0.277	0.072	0.328435
KCTD12	1.15968e-05	0.650244	0.4	0.227	0.330301
DENND4A	1.16326e-05	1.51041	0.427	0.1	0.331321
FAM91A1	1.17189e-05	0.0676714	0.115	0.083	0.333778
DDX6	1.174e-05	0.574913	0.232	0.121	0.334377
TOM1	1.17875e-05	0.16276	0.136	0.096	0.335732
RP2	1.19383e-05	-0.118519	0.085	0.1	0.340026
MED13	1.19953e-05	0.11365	0.177	0.15	0.341649
MRPL20	1.22778e-05	-0.657247	0.054	0.148	0.349695
IFRD1	1.23047e-05	0.580108	0.442	0.328	0.350463
RABAC1	1.27996e-05	-0.261704	0.061	0.1	0.364558
HNRNPL	1.29644e-05	0.289228	0.172	0.113	0.369253
TPP1	1.2969e-05	-0.430718	0.251	0.302	0.369384
DENND3	1.3543e-05	2.06615	0.503	0.067	0.385732
EML4	1.36351e-05	-0.202821	0.147	0.189	0.388356
DDX18	1.38034e-05	0.241001	0.162	0.144	0.39315
PTTG1IP	1.38623e-05	-0.137655	0.243	0.255	0.394827
ISG15	1.40603e-05	-0.621504	0.076	0.145	0.400466
HMGN3	1.42768e-05	-0.509808	0.063	0.139	0.406632
ZFYVE16	1.43121e-05	1.04387	0.372	0.151	0.407638
CLEC7A	1.43126e-05	0.807569	0.322	0.136	0.407652
DNAJB11	1.43805e-05	-0.194933	0.122	0.139	0.409586
PNPLA8	1.45788e-05	0.867545	0.381	0.16	0.415233
FGD4	1.45939e-05	1.02579	0.212	0.053	0.415663
ADAP2	1.46627e-05	0.304903	0.195	0.121	0.417623
RRBP1	1.47982e-05	0.168073	0.392	0.357	0.421482
ATP5PD	1.48291e-05	-0.343512	0.073	0.122	0.422363
SSR4	1.48328e-05	-0.675602	0.088	0.181	0.422468
RPL28	1.48362e-05	-1.42934	0.461	0.82	0.422565
WSB1	1.50359e-05	0.409855	0.571	0.447	0.428251
CTNND1	1.55193e-05	-0.0754873	0.192	0.219	0.442021
COPA	1.57449e-05	0.358261	0.262	0.157	0.448447
CBX5	1.602e-05	-0.567759	0.029	0.124	0.456282
TGFBR2	1.60876e-05	0.225639	0.155	0.085	0.458206
TYROBP	1.62278e-05	-0.825206	0.28	0.45	0.4622
C15orf48	1.64255e-05	-1.5007	0.056	0.311	0.467832
UBR4	1.6887e-05	0.754981	0.382	0.207	0.480976
OS9	1.70198e-05	-0.154871	0.156	0.174	0.484757
BRD4	1.71518e-05	-0.723739	0.247	0.4	0.488517
ADAMTSL4	1.76599e-05	-0.940403	0.081	0.237	0.502989
PKN2	1.76913e-05	0.329172	0.142	0.085	0.503884
RTF1	1.77198e-05	-0.649236	0.081	0.2	0.504694
HTRA1	1.78554e-05	-0.70355	0.026	0.108	0.508559
CSF1R	1.78742e-05	0.212686	0.299	0.225	0.509094
DARS	1.79368e-05	-0.1035	0.079	0.103	0.510875
DUSP5	1.82027e-05	-0.422885	0.162	0.244	0.518449
CUX1	1.82288e-05	-0.595563	0.122	0.226	0.519193
S100A4	1.8443e-05	-0.583384	0.129	0.245	0.525293
NUMA1	1.85565e-05	-0.27085	0.131	0.172	0.528527
FKBP2	1.85569e-05	-0.486692	0.087	0.161	0.528538
CSF3R	1.9196e-05	-1.46088	0.053	0.296	0.54674
P4HB	1.93191e-05	-1.23091	0.215	0.453	0.550245
USP12	1.95019e-05	1.02269	0.329	0.093	0.555454
PSEN1	1.95397e-05	-0.150603	0.119	0.118	0.55653
AUP1	1.96241e-05	-0.16757	0.108	0.123	0.558932
TRPS1	1.97989e-05	0.864292	0.232	0.05	0.563911
STK40	1.98739e-05	0.268416	0.134	0.076	0.566049
USP14	2.05767e-05	-0.132751	0.107	0.131	0.586067
CSGALNACT2	2.06682e-05	0.616937	0.174	0.064	0.588672
SUSD6	2.06788e-05	1.04949	0.295	0.062	0.588974
GGNBP2	2.07837e-05	0.598337	0.269	0.138	0.591961
DICER1	2.09235e-05	-0.0345749	0.153	0.148	0.595944
TLK1	2.0957e-05	-0.3954	0.046	0.128	0.596898
BAZ1A	2.12762e-05	1.06413	0.385	0.196	0.60599
USP47	2.13239e-05	0.314338	0.2	0.128	0.607347
DNMBP	2.13297e-05	1.52216	0.331	0.049	0.607512
KPNA4	2.13319e-05	0.30875	0.245	0.166	0.607575
AC058791.1	2.14479e-05	-0.252149	0.142	0.132	0.610879
TBC1D2B	2.15888e-05	0.751453	0.216	0.07	0.614892
BCL2	2.18511e-05	0.464582	0.2	0.105	0.622362
TGM2	2.19492e-05	-2.01802	0.038	0.392	0.625158
STAT3	2.20376e-05	0.325636	0.267	0.15	0.627675
DDX39B	2.21606e-05	0.352998	0.14	0.064	0.631178
RNF115	2.27226e-05	0.376527	0.105	0.048	0.647185
RBBP6	2.27871e-05	-0.341307	0.186	0.248	0.649021
RNF149	2.30097e-05	1.01793	0.458	0.167	0.655362
PSMB6	2.301e-05	-0.741753	0.055	0.18	0.65537
BACH1	2.30315e-05	0.26899	0.202	0.118	0.655982
FOLR2	2.31026e-05	1.08605	0.316	0.124	0.658007
SRSF7	2.32278e-05	0.339432	0.381	0.328	0.661575
GRASP	2.32827e-05	0.719962	0.345	0.14	0.663138
BCAP31	2.33101e-05	-1.13126	0.092	0.281	0.66392
UBR5	2.38971e-05	0.405355	0.194	0.131	0.680637
NEMF	2.41501e-05	0.302659	0.16	0.099	0.687845
BRCA2	2.41637e-05	1.48481	0.269	0.053	0.688231
ZBTB1	2.41927e-05	1.10007	0.285	0.078	0.689056
MAP4	2.42249e-05	0.201866	0.121	0.089	0.689972
BNIP2	2.44702e-05	-0.136735	0.141	0.146	0.69696
BCL2L11	2.45468e-05	0.356333	0.176	0.099	0.699142
ATP2A2	2.46669e-05	0.892189	0.451	0.267	0.702563
KDM4B	2.47057e-05	0.0441612	0.116	0.105	0.703667
CAPZA1	2.47184e-05	0.338441	0.323	0.204	0.70403
CHST15	2.50454e-05	0.389493	0.11	0.045	0.713342
DAPK1	2.52602e-05	0.33723	0.156	0.074	0.719462
USP9X	2.53171e-05	0.678047	0.334	0.189	0.721081
SF3B2	2.53492e-05	-0.359142	0.108	0.165	0.721996
SIPA1L1	2.54004e-05	0.229681	0.115	0.075	0.723454
PSMB7	2.5532e-05	-0.709544	0.061	0.18	0.727203
ZYX	2.56065e-05	-0.629817	0.073	0.159	0.729324
ENO1	2.57482e-05	-0.983719	0.137	0.336	0.733359
MAPRE1	2.5791e-05	-0.373911	0.114	0.154	0.73458
BIN1	2.58387e-05	0.384189	0.137	0.052	0.735937
TGIF1	2.61958e-05	0.70028	0.355	0.202	0.746108
DAB2	2.62024e-05	0.727519	0.69	0.452	0.746297
CEP170	2.64037e-05	1.61753	0.371	0.073	0.752029
RABGAP1	2.67793e-05	-0.182166	0.068	0.102	0.762729
RBM5	2.67958e-05	0.239738	0.225	0.153	0.763197
PSMD2	2.68897e-05	-0.285498	0.08	0.125	0.765872
GNB1	2.68958e-05	0.00518881	0.232	0.225	0.766045
FGL1	2.6958e-05	1.31331	0.206	0.006	0.767817
SOX4	2.69943e-05	-1.64516	0.038	0.323	0.768853
TRIM44	2.71856e-05	-0.697181	0.081	0.192	0.774301
HOOK3	2.72261e-05	0.0355571	0.167	0.159	0.775453
RBBP4	2.72589e-05	-0.390679	0.084	0.136	0.776389
DDX3X	2.73849e-05	0.682651	0.703	0.534	0.779976
MAML2	2.73906e-05	1.12449	0.293	0.074	0.780138
SELENOK	2.76862e-05	-1.18636	0.157	0.346	0.788558
PDE4DIP	2.81013e-05	0.188658	0.306	0.279	0.800381
UQCRC1	2.88011e-05	-0.799056	0.051	0.172	0.820314
DAP	2.90031e-05	-0.263273	0.06	0.105	0.826067
2025-03-07	2.93789e-05	0.28735	0.157	0.094	0.836771
GNA15	2.96295e-05	0.227386	0.103	0.048	0.843908
WDR91	2.98346e-05	1.27738	0.275	0.047	0.849748
CCDC47	2.99492e-05	-0.0789569	0.104	0.116	0.853014
GPR132	3.01217e-05	0.246394	0.14	0.064	0.857928
CMTM6	3.07018e-05	-0.571592	0.191	0.286	0.874448
PA2G4	3.10453e-05	-0.679964	0.08	0.207	0.884232
EWSR1	3.17507e-05	0.792123	0.312	0.139	0.904324
MTCH1	3.17846e-05	0.168366	0.246	0.165	0.905288
TOP1	3.23525e-05	-0.509932	0.179	0.271	0.921463
SAFB2	3.24032e-05	0.118262	0.122	0.093	0.922908
BAZ2B	3.2612e-05	0.882087	0.256	0.104	0.928855
CENPU	3.28263e-05	1.46207	0.241	0.022	0.934958
IDH2	3.30135e-05	-0.777434	0.037	0.153	0.940289
CMIP	3.33463e-05	-0.350772	0.158	0.222	0.949771
RXRA	3.33567e-05	-0.434793	0.037	0.101	0.950065
SYNGR2	3.33932e-05	-0.832889	0.122	0.255	0.951104
DNAJC21	3.36008e-05	-0.419783	0.046	0.111	0.957019
ZFP36L1	3.3971e-05	-0.0504243	0.551	0.592	0.967561
PSAP	3.42193e-05	-1.07865	0.646	0.837	0.974633
CYLD	3.42532e-05	0.727371	0.252	0.09	0.975601
RBM33	3.43606e-05	0.121324	0.116	0.089	0.978658
STK24	3.44933e-05	0.0570802	0.171	0.143	0.982437
UBASH3B	3.45416e-05	0.678414	0.199	0.101	0.983814
RPS13	3.45924e-05	-1.34272	0.302	0.614	0.98526
AHCTF1	3.47559e-05	0.948087	0.238	0.082	0.989918
RBBP8	3.56551e-05	0.897814	0.202	0.066	1
FAM133B	3.59882e-05	1.56592	0.575	0.224	1
ANKLE2	3.65834e-05	1.19696	0.342	0.109	1
GSTO1	3.68318e-05	-0.425397	0.097	0.154	1
PIK3R1	3.71865e-05	1.59606	0.528	0.17	1
FLNB	3.74244e-05	-0.755654	0.019	0.134	1
LMO4	3.75409e-05	-1.43163	0.088	0.325	1
MEF2C	3.75899e-05	0.613195	0.356	0.154	1
ZC3HAV1	3.77252e-05	-0.286368	0.107	0.131	1
GNB2	3.79143e-05	-0.290178	0.095	0.121	1
B3GNT5	3.79233e-05	0.997633	0.344	0.145	1
PGAM1	3.91974e-05	-0.58504	0.059	0.168	1
CDC37	3.93378e-05	1.06377	0.382	0.169	1
SOD2	3.99168e-05	0.709822	0.789	0.651	1
TNFAIP3	4.00789e-05	0.972648	0.723	0.437	1
MYOF	4.02912e-05	-0.351723	0.085	0.153	1
OTUD4	4.0457e-05	0.68662	0.201	0.098	1
ATP6V0D1	4.04772e-05	-0.102193	0.2	0.181	1
MECP2	4.05262e-05	0.301029	0.173	0.089	1
ANAPC11	4.07167e-05	-0.721005	0.059	0.167	1
GPR183	4.10189e-05	-0.874185	0.2	0.364	1
TMEM88	4.14362e-05	0.962923	0.2	0.046	1
EIF2AK1	4.14552e-05	-0.976272	0.041	0.211	1
UBE2J1	4.15739e-05	-0.07	0.119	0.143	1
PHLDB1	4.17907e-05	0.49635	0.147	0.051	1
CHST11	4.19272e-05	0.277744	0.13	0.083	1
NDUFA10	4.19601e-05	-0.398163	0.114	0.187	1
KHDRBS1	4.20418e-05	-0.351624	0.132	0.178	1
COX5B	4.26479e-05	-0.465409	0.094	0.175	1
PLCG2	4.2734e-05	-0.271645	0.467	0.506	1
SRSF3	4.30308e-05	-0.0251493	0.499	0.449	1
ASH1L	4.304e-05	0.544128	0.261	0.153	1
SPPL3	4.30922e-05	-0.137587	0.107	0.121	1
SYF2	4.33094e-05	-0.94528	0.104	0.264	1
PDS5A	4.35939e-05	0.103521	0.116	0.103	1
AC020916.1	4.36626e-05	-0.19567	0.07	0.103	1
TAF15	4.39926e-05	-0.34316	0.082	0.146	1
MBD3	4.42158e-05	-0.841071	0.069	0.197	1
VIM	4.43878e-05	-0.617263	0.475	0.57	1
PHF10	4.46213e-05	0.511802	0.15	0.078	1
CIRBP	4.47418e-05	-0.630828	0.172	0.3	1
RAB5A	4.52096e-05	0.109983	0.137	0.115	1
GALNT11	4.52804e-05	-0.157908	0.154	0.184	1
IDS	4.54461e-05	-0.497294	0.069	0.131	1
RPL35A	4.54562e-05	-1.16222	0.325	0.615	1
AP2M1	4.55269e-05	-0.596204	0.137	0.231	1
HEBP2	4.60957e-05	-0.576623	0.027	0.107	1
VPS35	4.61139e-05	-0.29375	0.12	0.161	1
ITSN1	4.64309e-05	1.3447	0.381	0.088	1
LGALS1	4.6938e-05	-0.777158	0.191	0.296	1
CCT5	4.70066e-05	-0.224806	0.076	0.106	1
GOLGA2	4.70637e-05	-0.581552	0.043	0.124	1
RBM47	4.73666e-05	0.705752	0.554	0.337	1
RBM17	4.74078e-05	0.125443	0.189	0.169	1
TBC1D12	4.74668e-05	0.468067	0.134	0.053	1
FAM198B	4.79112e-05	0.537877	0.261	0.106	1
GLA	4.82497e-05	0.0542129	0.137	0.114	1
JPT1	4.87254e-05	-1.06605	0.055	0.209	1
CD46	4.88688e-05	-0.19676	0.2	0.238	1
LUC7L3	4.94705e-05	0.148403	0.18	0.148	1
ABCF1	4.99537e-05	-0.356328	0.154	0.208	1
FOXP1	5.01753e-05	-0.0571111	0.156	0.145	1
RTN4	5.07136e-05	0.691904	0.586	0.412	1
TANK	5.08184e-05	0.344473	0.212	0.108	1
PSMB3	5.0936e-05	-0.410922	0.062	0.129	1
RCOR1	5.09522e-05	-0.0128924	0.125	0.13	1
RPS3A	5.16486e-05	-1.29916	0.367	0.694	1
RNF10	5.16694e-05	-0.25916	0.119	0.145	1
CUL3	5.18609e-05	0.145887	0.13	0.085	1
CCNL1	5.19213e-05	1.29422	0.693	0.378	1
SIPA1L2	5.20433e-05	0.76633	0.169	0.042	1
PDIA6	5.22027e-05	-0.652661	0.133	0.248	1
BAG1	5.24072e-05	-0.358654	0.077	0.134	1
PRELID1	5.25634e-05	-0.856688	0.07	0.227	1
BRD7	5.34974e-05	-0.264525	0.071	0.129	1
AQP9	5.37498e-05	-0.691281	0.034	0.115	1
STK17A	5.40719e-05	-0.518251	0.051	0.134	1
PSMD12	5.41084e-05	0.822557	0.229	0.076	1
TACC1	5.42128e-05	0.717263	0.428	0.283	1
HNRNPR	5.42477e-05	-0.494191	0.103	0.196	1
FBXO7	5.43303e-05	0.116488	0.105	0.079	1
SMAP2	5.43995e-05	0.561967	0.256	0.108	1
RPS21	5.44438e-05	-1.41893	0.229	0.539	1
TMEM123	5.50095e-05	-0.150358	0.137	0.14	1
WASF2	5.61093e-05	-0.350558	0.132	0.205	1
LGALS3BP	5.61968e-05	-0.632664	0.086	0.182	1
UBE2H	5.6285e-05	-0.459198	0.136	0.214	1
ZNF267	5.64302e-05	0.993639	0.353	0.104	1
SPCS3	5.65041e-05	-0.243729	0.153	0.163	1
SLC11A2	5.66941e-05	1.08208	0.306	0.08	1
CCNDBP1	5.73959e-05	-1.04555	0.027	0.201	1
MORC3	5.74456e-05	0.332154	0.112	0.055	1
OGDH	5.75996e-05	-0.403739	0.053	0.102	1
KMT2E	5.76293e-05	1.24054	0.463	0.172	1
MTPN	5.80126e-05	-0.545136	0.098	0.17	1
C3	5.85705e-05	-1.16635	0.041	0.159	1
CXCR4	5.88333e-05	-0.797954	0.125	0.251	1
GPR108	5.93838e-05	0.734081	0.171	0.048	1
FYB1	6.00241e-05	-0.547003	0.128	0.207	1
TMED5	6.02038e-05	0.341168	0.191	0.107	1
FAAP20	6.04429e-05	-0.331438	0.062	0.103	1
TNS3	6.049e-05	0.680461	0.347	0.175	1
SETD5	6.09407e-05	0.0597797	0.106	0.098	1
NPC1	6.10553e-05	0.469594	0.173	0.099	1
UGP2	6.12363e-05	-0.591151	0.185	0.306	1
MYO5A	6.17842e-05	0.75285	0.22	0.069	1
EIF3G	6.19758e-05	-0.909372	0.087	0.245	1
FNIP1	6.27215e-05	0.328705	0.186	0.098	1
LYVE1	6.27533e-05	1.1517	0.496	0.193	1
OTUB1	6.30725e-05	-0.468178	0.047	0.122	1
RREB1	6.30901e-05	-0.308397	0.068	0.108	1
STX16	6.34572e-05	-0.104459	0.079	0.1	1
LRPPRC	6.3643e-05	-0.515539	0.053	0.135	1
CNBP	6.42025e-05	-0.208862	0.121	0.154	1
ELL	6.44061e-05	0.233089	0.16	0.116	1
HDAC2	6.48012e-05	-0.281445	0.066	0.108	1
CSRNP1	6.51048e-05	0.0191983	0.294	0.23	1
GDI2	6.54057e-05	-0.573482	0.106	0.202	1
CDC42	6.60315e-05	-0.799285	0.234	0.395	1
USP36	6.63447e-05	1.52036	0.641	0.257	1
FTL	6.78363e-05	-1.15316	0.918	0.983	1
USP15	6.81877e-05	1.04017	0.323	0.104	1
MGLL	6.84407e-05	-0.608145	0.058	0.14	1
MEF2D	6.84451e-05	0.0888349	0.113	0.079	1
ARPC4	6.91808e-05	-0.534501	0.081	0.145	1
NDUFB11	7.1244e-05	-0.624107	0.054	0.148	1
SSR1	7.15589e-05	-0.46242	0.096	0.151	1
PICALM	7.20811e-05	0.440945	0.313	0.184	1
EMD	7.22652e-05	0.23532	0.148	0.089	1
PAN3	7.35923e-05	0.374655	0.113	0.049	1
PPFIA1	7.36524e-05	-0.0846393	0.121	0.138	1
2025-03-06	7.37837e-05	0.37974	0.181	0.116	1
SESN1	7.41293e-05	0.922739	0.268	0.09	1
ABR	7.45435e-05	0.292977	0.145	0.068	1
FMR1	7.45774e-05	-0.339721	0.068	0.125	1
GM2A	7.49593e-05	-0.900254	0.063	0.222	1
NIN	7.50372e-05	0.312427	0.125	0.082	1
CCNT1	7.51614e-05	0.772821	0.199	0.076	1
TIMP1	7.53719e-05	-0.746526	0.164	0.241	1
IFI44L	7.59825e-05	0.155822	0.114	0.08	1
SBNO1	7.64725e-05	-0.18702	0.082	0.117	1
NRP2	7.67391e-05	1.51321	0.618	0.295	1
GNAI3	7.69984e-05	0.231855	0.214	0.143	1
SPTAN1	7.72068e-05	0.257091	0.202	0.208	1
VPS37B	7.72876e-05	0.535872	0.21	0.1	1
LAMP1	7.84901e-05	-0.443403	0.236	0.305	1
FAM50A	7.96086e-05	-0.0100026	0.116	0.121	1
RIPOR1	8.03661e-05	0.678826	0.184	0.049	1
DPYD	8.18001e-05	0.154303	0.108	0.06	1
KLHL21	8.20038e-05	0.6585	0.19	0.062	1
FKBP15	8.28482e-05	0.49286	0.124	0.053	1
PPP2R1A	8.34805e-05	-0.569025	0.058	0.131	1
PREX1	8.36808e-05	0.549223	0.217	0.083	1
PSMA3-AS1	8.38883e-05	0.726454	0.242	0.079	1
MYADM	8.38922e-05	-0.191354	0.115	0.112	1
RALGAPA1	8.47791e-05	0.785665	0.203	0.064	1
JARID2	8.52664e-05	0.846809	0.336	0.175	1
COPS9	8.60158e-05	-0.576365	0.044	0.123	1
FAM32A	8.61749e-05	-0.329081	0.045	0.1	1
CR1	8.64431e-05	0.844479	0.225	0.047	1
TRIM28	8.69365e-05	-0.523691	0.078	0.164	1
AP2B1	8.7055e-05	-0.21852	0.081	0.106	1
MED15	8.70823e-05	0.256411	0.13	0.088	1
HNRNPA0	8.71908e-05	-0.686768	0.108	0.221	1
ALOX5	8.80384e-05	0.946636	0.244	0.058	1
CIB1	8.81716e-05	-0.302054	0.085	0.11	1
S100A11	8.8303e-05	-1.52215	0.287	0.676	1
TET2	8.85574e-05	1.05612	0.411	0.189	1
ECH1	8.86614e-05	-0.584552	0.049	0.139	1
ARID5B	8.8927e-05	0.601502	0.294	0.177	1
GNAQ	8.972e-05	-0.0964869	0.203	0.187	1
SLC12A7	9.02194e-05	1.37283	0.27	0.04	1
COX5A	9.17709e-05	-0.483045	0.047	0.12	1
CD37	9.241e-05	-0.445638	0.118	0.138	1
EIF4A1	9.24499e-05	0.223836	0.411	0.357	1
ZSWIM6	9.25754e-05	0.764776	0.302	0.098	1
DDX60L	9.26331e-05	1.47383	0.31	0.051	1
HSPD1	9.29173e-05	-0.494015	0.277	0.38	1
RAD23B	9.31842e-05	-0.552948	0.108	0.19	1
DNAJC7	9.36928e-05	-0.306352	0.097	0.126	1
RHOBTB3	9.38766e-05	-0.527664	0.099	0.191	1
CD68	9.39138e-05	-0.232397	0.294	0.285	1
ANKRD17	9.45954e-05	0.180571	0.167	0.123	1
CDC42SE1	9.5087e-05	0.815087	0.339	0.123	1
DHX15	9.61769e-05	0.590072	0.223	0.123	1
SMCHD1	9.70157e-05	1.06485	0.33	0.13	1
STXBP2	9.7253e-05	-0.340518	0.064	0.105	1
ATXN2L	9.77036e-05	0.294943	0.116	0.06	1
LENG8	9.88204e-05	0.491341	0.295	0.169	1
ENY2	9.88616e-05	-0.517708	0.08	0.15	1
RELT	9.92567e-05	0.390053	0.206	0.103	1
ZFAND6	9.94994e-05	0.0107279	0.124	0.1	1
YTHDC1	0.00010029	-0.0395064	0.195	0.187	1
TXN2	0.000100731	-0.524686	0.046	0.12	1
YWHAB	0.000100845	-0.460561	0.245	0.357	1
OST4	0.000101096	-0.55225	0.11	0.2	1
APOLD1	0.000101191	1.40861	0.316	0.054	1
ABHD12	0.000102459	-0.341338	0.067	0.1	1
ASAP1	0.000103502	0.111731	0.209	0.171	1
USP8	0.000103822	0.0312994	0.168	0.156	1
TPP2	0.000104347	0.304752	0.122	0.074	1
CCNK	0.000105126	0.242326	0.108	0.076	1
FAM102B	0.000105299	0.601875	0.156	0.044	1
DOCK2	0.000105708	0.469662	0.201	0.078	1
ARHGAP26	0.000105776	1.56408	0.417	0.074	1
AGO2	0.000106331	0.700462	0.267	0.156	1
PAFAH1B1	0.000106725	0.225128	0.169	0.11	1
PEAK1	0.000107178	1.40874	0.366	0.072	1
DOCK4	0.000107692	0.406969	0.182	0.072	1
RIF1	0.000107851	0.471819	0.165	0.1	1
DDOST	0.000108253	-0.397695	0.069	0.124	1
SKIL	0.000108294	0.959547	0.424	0.189	1
PCGF3	0.000110659	0.429795	0.114	0.053	1
RRN3	0.000110886	0.25094	0.103	0.058	1
ETV6	0.000111896	0.354256	0.133	0.067	1
HERPUD1	0.000111972	-0.0551136	0.522	0.507	1
RPS12	0.00011201	-1.60082	0.472	0.821	1
EIF3B	0.000112238	-0.115041	0.163	0.18	1
PRDX6	0.000112358	-0.305611	0.144	0.195	1
TMOD3	0.000112574	0.0816598	0.142	0.122	1
PRDX5	0.000112989	-0.965403	0.066	0.219	1
GDI1	0.000113363	0.350216	0.105	0.055	1
WAPL	0.000114018	0.231234	0.153	0.115	1
EIF4EBP2	0.000115551	-0.314632	0.071	0.124	1
SSBP3	0.000115687	-0.608073	0.034	0.134	1
SECISBP2	0.000116268	0.0501107	0.101	0.099	1
MPDU1	0.000117685	0.488962	0.216	0.128	1
H2AFV	0.000117907	-0.298113	0.094	0.126	1
KIF5B	0.000118253	0.120476	0.24	0.178	1
TENT4A	0.000119316	0.464058	0.119	0.053	1
SRSF1	0.000120213	0.00273829	0.102	0.101	1
SKI	0.00012096	0.757026	0.224	0.088	1
SSR2	0.000121214	-0.53522	0.073	0.168	1
GCC2	0.000121709	0.45388	0.175	0.101	1
EIF5	0.000122097	0.629453	0.563	0.399	1
RPN1	0.000123009	-0.0752696	0.149	0.147	1
VAV3	0.00012389	0.154079	0.138	0.131	1
UBE2S	0.000126899	-0.60596	0.047	0.14	1
CBX3	0.0001273	-0.938063	0.088	0.242	1
SMC5	0.000127351	0.392614	0.106	0.061	1
GTPBP4	0.00012813	0.239444	0.113	0.076	1
EDF1	0.000128727	-0.778368	0.095	0.233	1
EPS8	0.000128968	0.287672	0.182	0.101	1
KMT2C	0.000129056	0.44691	0.338	0.219	1
ZMIZ1	0.000130192	0.65713	0.288	0.124	1
ATP6V1C1	0.000130392	0.647143	0.215	0.08	1
GBP2	0.000130444	1.01249	0.28	0.089	1
ACTN4	0.00013074	-1.04378	0.107	0.301	1
SAMSN1	0.000131735	1.55883	0.54	0.202	1
HSPH1	0.000133512	-0.151411	0.197	0.218	1
BRD1	0.000134818	0.540796	0.138	0.056	1
RHOQ	0.00013539	0.179878	0.169	0.104	1
NXF1	0.000137423	-0.0642141	0.215	0.217	1
NPIPB5	0.000139311	1.03894	0.271	0.063	1
SDCBP	0.000140956	0.241459	0.548	0.434	1
HNRNPAB	0.000141265	-0.662946	0.116	0.22	1
SEL1L	0.000141858	-0.059372	0.134	0.125	1
MLEC	0.000142273	-0.467687	0.079	0.148	1
MFSD1	0.000142533	0.521173	0.366	0.169	1
TMEM259	0.00014285	0.799524	0.338	0.157	1
RIOK3	0.00014337	0.17629	0.155	0.122	1
ARHGEF2	0.000144187	0.612587	0.179	0.057	1
IKZF1	0.000144546	0.741176	0.21	0.063	1
DCTN4	0.000145037	0.226774	0.169	0.11	1
SDC4	0.000145895	-0.498883	0.031	0.105	1
NCBP3	0.000146069	-0.280682	0.102	0.149	1
HEXB	0.00014692	-0.151264	0.159	0.196	1
MCRIP2	0.000147939	-0.600975	0.029	0.119	1
PEA15	0.000148259	-0.350472	0.073	0.12	1
STK10	0.000148351	0.845844	0.338	0.143	1
GPAT4	0.000148941	0.652721	0.212	0.088	1
FAM210B	0.000149258	-0.510079	0.019	0.105	1
EIF3D	0.000151427	0.0515223	0.125	0.118	1
FXR1	0.000151444	-0.216998	0.094	0.128	1
IFI6	0.000151562	-1.92446	0.137	0.51	1
SF3B1	0.000151673	0.39846	0.39	0.259	1
SERP1	0.000151943	-0.784125	0.14	0.306	1
COX7A2	0.000152383	-0.844247	0.089	0.238	1
PSD3	0.000153113	0.959001	0.193	0.031	1
FLNA	0.000153332	-0.344383	0.167	0.217	1
RPL9	0.000153924	-1.24002	0.376	0.696	1
GPATCH2L	0.000154231	0.617969	0.218	0.09	1
MLXIP	0.000154521	0.318477	0.15	0.077	1
UBAP2L	0.000154773	0.0230172	0.172	0.147	1
NCSTN	0.000155391	-0.251266	0.081	0.1	1
PTPN2	0.000155745	0.0948481	0.123	0.092	1
EIF3F	0.000157267	-0.512786	0.113	0.203	1
FABP4	0.000157464	0.958811	0.125	0.01	1
QKI	0.00015924	0.95977	0.582	0.333	1
HECTD1	0.000159407	0.451248	0.202	0.14	1
PCSK7	0.000159935	-0.273199	0.103	0.131	1
MANF	0.000159995	-0.646407	0.07	0.174	1
EIF2S3	0.000160825	-0.402947	0.088	0.141	1
EIF4B	0.000161406	-0.53034	0.184	0.277	1
FEM1C	0.000161478	0.235663	0.123	0.067	1
NRP1	0.000161625	0.387646	0.35	0.256	1
CCNL2	0.000161726	0.562937	0.207	0.101	1
LCOR	0.000161991	-0.174379	0.101	0.119	1
SRSF4	0.000163124	0.111835	0.214	0.177	1
CACUL1	0.000167008	0.0978391	0.107	0.103	1
S100A6	0.000168612	-0.998023	0.195	0.446	1
B4GALT1	0.000169768	0.278835	0.478	0.358	1
NDUFA3	0.000169859	-0.349601	0.076	0.118	1
GTF2I	0.000169939	-0.18764	0.184	0.224	1
CALR	0.000170843	-1.61916	0.277	0.615	1
KRT19	0.000171214	-1.26458	0.006	0.197	1
VGLL3	0.000173097	-0.72656	0.016	0.13	1
SNRPG	0.0001736	-0.692415	0.062	0.166	1
TGOLN2	0.000174329	0.35123	0.329	0.232	1
RBM8A	0.000174385	-0.814067	0.099	0.237	1
HUWE1	0.00017456	-0.0426184	0.156	0.159	1
PPP4R2	0.000174737	-0.218287	0.077	0.109	1
MAN2A1	0.000176598	0.484575	0.162	0.089	1
CD53	0.000177341	0.219147	0.211	0.124	1
DHX36	0.000179051	0.107249	0.177	0.159	1
SEMA4A	0.000180496	0.216139	0.141	0.115	1
PSMA7	0.000180746	-0.875357	0.172	0.344	1
MYL6	0.000180852	-0.569911	0.428	0.572	1
ADRM1	0.000181671	-0.319532	0.085	0.123	1
EPB41L3	0.000181943	1.66943	0.566	0.178	1
OLR1	0.000182322	-1.43257	0.171	0.545	1
ETFA	0.000183322	-0.541059	0.036	0.123	1
BCL6	0.000184	0.834392	0.241	0.077	1
FCGRT	0.000184743	0.269549	0.442	0.316	1
TLR4	0.000184911	1.20681	0.27	0.057	1
SH3BP2	0.000186257	0.210806	0.137	0.072	1
GNG5	0.00018643	-0.320806	0.128	0.186	1
STT3B	0.000186526	-0.337988	0.114	0.164	1
PSMC3	0.00018726	-0.634526	0.05	0.155	1
ERGIC1	0.000187338	-0.0419416	0.103	0.101	1
ZC3H13	0.000188258	-0.673557	0.075	0.182	1
ATXN1	0.000189958	0.401812	0.177	0.07	1
LPCAT1	0.000190474	1.57984	0.479	0.117	1
HCK	0.000191856	0.0913105	0.106	0.056	1
ITCH	0.000193332	0.206415	0.115	0.07	1
CXCL16	0.000195543	-0.408049	0.175	0.206	1
UQCRQ	0.000197379	-0.860075	0.079	0.227	1
MORF4L1	0.00019802	-0.724148	0.212	0.341	1
SIAH1	0.000198835	-0.241756	0.141	0.196	1
HECA	0.000199594	0.410761	0.186	0.085	1
ACBD3	0.000199791	-0.393063	0.076	0.16	1
PFKL	0.000199845	-0.154716	0.125	0.145	1
SDF4	0.000203108	0.00476773	0.128	0.119	1
ZNF706	0.000203825	-0.143197	0.128	0.125	1
GNB4	0.000204685	-0.0912114	0.11	0.106	1
STAU1	0.000204829	-0.646495	0.087	0.177	1
UBE2R2	0.000206043	-0.486166	0.087	0.15	1
DNMT1	0.000206124	-1.36485	0.084	0.326	1
UBE2Z	0.000207553	-0.36623	0.087	0.153	1
JDP2	0.000207617	0.466908	0.147	0.043	1
C6orf62	0.000208632	0.0147023	0.307	0.287	1
HGF	0.00020885	0.635586	0.2	0.089	1
RPS27A	0.000210091	-1.41682	0.397	0.738	1
CSNK1A1	0.000210195	0.629253	0.462	0.271	1
CDK11B	0.000210675	0.946647	0.142	0.059	1
RAB13	0.000210902	-0.257326	0.064	0.104	1
CHMP1B	0.0002117	-0.658568	0.226	0.309	1
P2RX4	0.000216267	0.305758	0.175	0.113	1
UQCRB	0.000216552	-0.660779	0.182	0.327	1
SMS	0.00021745	0.0884656	0.395	0.382	1
EIF4H	0.000218107	-0.247268	0.162	0.184	1
GCH1	0.000218372	0.616265	0.181	0.055	1
C4orf3	0.000218546	-0.327628	0.069	0.116	1
EIF3J	0.000218748	-0.734272	0.144	0.282	1
MIER1	0.000218749	-0.11451	0.098	0.101	1
CCDC144A	0.000221229	0.55544	0.123	0.035	1
KCTD20	0.000221733	0.231682	0.192	0.118	1
DNAJB14	0.000221798	0.0643459	0.111	0.094	1
CHMP2A	0.000222727	-0.168382	0.071	0.109	1
PSMC6	0.000223115	0.123737	0.115	0.101	1
REX1BD	0.000224614	-0.0512043	0.092	0.103	1
DENND4C	0.000224816	0.0696649	0.142	0.133	1
COLGALT1	0.000225373	0.608349	0.27	0.11	1
SUPT6H	0.000225917	0.309544	0.194	0.138	1
XRN2	0.000230809	-0.177926	0.113	0.144	1
CD47	0.000231482	0.0215367	0.146	0.125	1
SMG1	0.000233326	0.948654	0.451	0.204	1
SH3GLB1	0.000234076	-0.0414586	0.149	0.149	1
SLC16A3	0.000234287	0.0712782	0.112	0.068	1
SRRM1	0.00023635	0.0334254	0.271	0.24	1
ADAM17	0.000239473	0.715046	0.272	0.107	1
GAA	0.000239707	-0.0476652	0.165	0.156	1
AC007952.4	0.000240566	-0.369303	0.166	0.184	1
PRKCSH	0.000240639	-0.214115	0.092	0.113	1
LFNG	0.000240724	0.273003	0.133	0.055	1
STOM	0.000240838	0.267017	0.267	0.215	1
WAC	0.000241133	-0.101885	0.194	0.181	1
KLHL24	0.000241308	0.257167	0.102	0.058	1
FNBP4	0.000242251	0.556711	0.208	0.114	1
CYB5R3	0.000242396	-0.459233	0.071	0.14	1
LONP2	0.000242713	0.43607	0.154	0.089	1
AC020656.1	0.000243077	-1.0074	0.059	0.226	1
BTAF1	0.000243848	1.07201	0.251	0.059	1
MORF4L2	0.000243969	-0.900998	0.148	0.297	1
PNP	0.000247175	-0.248255	0.305	0.353	1
RPS5	0.000249506	-1.82347	0.198	0.6	1
ENSA	0.000249995	-0.199008	0.096	0.112	1
GRN	0.000251118	-0.895181	0.262	0.506	1
PAXBP1	0.000252152	0.464897	0.137	0.06	1
TRIOBP	0.000252644	-0.726924	0.055	0.175	1
RAP1B	0.000253075	0.2453	0.323	0.222	1
TMEM176B	0.000255187	0.00827859	0.163	0.109	1
COL4A3BP	0.000258878	0.202162	0.122	0.067	1
FLT1	0.00025896	-0.723612	0.134	0.283	1
GAB3	0.000260917	0.481985	0.112	0.034	1
CHURC1	0.000261464	-0.521956	0.037	0.108	1
ANP32B	0.000262196	-0.797442	0.089	0.22	1
PLEKHA2	0.000263943	-0.352402	0.133	0.131	1
EIF1B	0.000264935	-0.515726	0.084	0.135	1
TCF12	0.000266794	0.436767	0.185	0.084	1
RPL31	0.000267056	-1.02409	0.252	0.491	1
RND3	0.00027187	0.136679	0.24	0.246	1
TFDP2	0.000272501	-0.506084	0.106	0.199	1
PSMD11	0.000272645	-0.513975	0.105	0.192	1
RPL22L1	0.000272907	-0.3372	0.066	0.12	1
SIRT1	0.000273816	0.334252	0.136	0.084	1
PTGER4	0.000275596	0.383945	0.186	0.094	1
TUBB	0.000276069	-1.14706	0.157	0.345	1
SOAT1	0.000276275	-0.239861	0.107	0.114	1
TOMM40L	0.000276977	0.932212	0.183	0.028	1
ATRX	0.00027759	0.287816	0.278	0.19	1
WNK1	0.000278447	0.0167284	0.182	0.186	1
BUD31	0.000279416	-0.413217	0.056	0.113	1
GPM6A	0.000279699	-1.0527	0.015	0.123	1
RPS10	0.000280208	0.0121872	0.119	0.115	1
TBC1D9	0.000280502	0.266588	0.156	0.113	1
MAP7D1	0.000281857	-0.217135	0.103	0.134	1
FLOT1	0.000283309	0.319925	0.194	0.128	1
FTH1	0.000283435	-0.821199	0.947	0.978	1
THAP9-AS1	0.000284013	0.976864	0.212	0.047	1
SLC22A23	0.000284798	0.7014	0.141	0.045	1
BRD2	0.000284849	-0.624931	0.348	0.46	1
ADRB2	0.00028577	0.57243	0.155	0.042	1
RPLP1	0.000287151	-1.78668	0.567	0.917	1
GK	0.000288355	0.939939	0.286	0.081	1
FNDC3A	0.00028865	0.140145	0.133	0.079	1
USP4	0.000288762	0.241304	0.115	0.058	1
PRKDC	0.000288912	-0.310243	0.141	0.185	1
CALM2	0.000289796	-1.04274	0.211	0.435	1
ARPC1B	0.000291206	-0.252998	0.108	0.133	1
RPL39	0.000291461	-1.66176	0.446	0.851	1
SOCS3	0.000291477	0.598797	0.308	0.159	1
DYNC1LI2	0.000292898	0.400746	0.168	0.11	1
RNPS1	0.000293134	-0.349244	0.124	0.175	1
DUSP2	0.000296304	-0.546565	0.129	0.17	1
MANBA	0.000298378	1.81746	0.565	0.14	1
NFKB2	0.000300039	0.806526	0.276	0.1	1
SEM1	0.000300044	-0.555029	0.081	0.163	1
PER1	0.000304836	0.702292	0.304	0.14	1
GATAD2A	0.000304871	-0.0344631	0.119	0.124	1
CKS2	0.000305351	-0.470743	0.046	0.131	1
LIMS1	0.00030883	-0.398068	0.19	0.23	1
SUPT5H	0.000309591	-0.0596229	0.171	0.161	1
RACK1	0.000309785	-1.13286	0.327	0.578	1
SERINC5	0.000311331	0.331623	0.201	0.129	1
SOD1	0.000312592	-1.19095	0.086	0.31	1
PDCD4	0.000314694	-0.658943	0.128	0.262	1
CH25H	0.000314971	1.56979	0.246	0.024	1
MAP2K2	0.000315789	-0.43142	0.058	0.115	1
PMP22	0.000317606	0.792407	0.444	0.182	1
PFDN2	0.000317917	-0.253926	0.075	0.118	1
PAG1	0.000321533	0.860109	0.245	0.059	1
TMED2	0.00032264	-0.606547	0.079	0.172	1
IFI44	0.000322718	0.5486	0.107	0.029	1
SERINC3	0.000324122	0.00903979	0.168	0.136	1
THOC2	0.00032432	-3.4484e-05	0.133	0.117	1
CYSTM1	0.000324472	-0.485689	0.059	0.147	1
DDX46	0.000326032	-0.432109	0.09	0.166	1
CAMK2G	0.000326341	-0.297489	0.041	0.1	1
PLXNA2	0.000330431	1.05174	0.205	0.035	1
GDF15	0.000331719	-1.17937	0.009	0.176	1
UBXN1	0.000332759	-0.273005	0.092	0.121	1
DDIT3	0.000333044	-1.84521	0.096	0.4	1
TSC22D3	0.00033357	0.712873	0.351	0.154	1
CSNK1D	0.000334597	0.445214	0.255	0.134	1
MS4A4A	0.000336126	0.762341	0.355	0.163	1
PRR13	0.000338572	-0.660888	0.064	0.149	1
PABPN1	0.000339111	-0.572968	0.147	0.254	1
GSE1	0.000343027	-0.566807	0.059	0.168	1
RABGEF1	0.000343594	0.405748	0.141	0.054	1
HIGD2A	0.000344668	-0.469074	0.045	0.101	1
MKLN1	0.000347212	1.18572	0.275	0.077	1
NAP1L4	0.000348687	-0.245519	0.08	0.119	1
EIF4A3	0.000350093	0.366833	0.292	0.214	1
ITGAV	0.000351622	0.0598989	0.273	0.265	1
ATF3	0.000351793	-1.18665	0.194	0.453	1
TAF1D	0.000351987	0.164587	0.288	0.249	1
NCOA4	0.000352528	-0.0924884	0.214	0.215	1
BMP2K	0.000352537	0.451034	0.215	0.108	1
SEC61G	0.000352712	-0.419496	0.071	0.142	1
TKT	0.000353937	-0.959914	0.076	0.247	1
IDI1	0.000355452	-0.176178	0.208	0.212	1
HADHA	0.000355829	-0.525489	0.09	0.179	1
GNA13	0.000356134	0.527729	0.442	0.238	1
KPNA6	0.000356907	-0.455941	0.07	0.131	1
PPARD	0.000356923	0.496895	0.191	0.084	1
ABCA6	0.000357245	0.733054	0.113	0.008	1
PAPOLA	0.000362401	-0.371899	0.183	0.243	1
CHMP4B	0.000362867	-0.318615	0.153	0.186	1
UQCRH	0.000365975	-0.650217	0.106	0.226	1
SRSF9	0.000367543	-0.07903	0.114	0.123	1
RABGAP1L	0.000367994	0.414112	0.181	0.099	1
SUPT16H	0.000369076	-0.377806	0.059	0.131	1
FGL2	0.000369915	0.450017	0.158	0.082	1
CSNK1G2	0.000370143	0.931065	0.223	0.069	1
SLCO2B1	0.00037146	0.910776	0.381	0.145	1
HDGF	0.000373358	-0.484578	0.078	0.145	1
TES	0.000375598	-0.653507	0.072	0.177	1
NDUFA6	0.000378945	-0.432288	0.068	0.127	1
MAPKAPK2	0.000382948	0.150587	0.131	0.087	1
YWHAG	0.000385463	-0.891342	0.101	0.252	1
RELB	0.000386709	0.323282	0.127	0.049	1
SPG7	0.000388165	0.677823	0.267	0.129	1
TRPM2	0.000388195	0.982352	0.209	0.033	1
CDK6	0.000389086	-0.345777	0.066	0.139	1
UPP1	0.000389964	-0.277404	0.105	0.146	1
FAU	0.000391379	-1.35962	0.296	0.64	1
MSI2	0.000394061	-0.883661	0.049	0.193	1
ARAP1	0.000394643	0.177787	0.128	0.068	1
LCP1	0.000396182	0.0215468	0.279	0.237	1
DAZAP2	0.000396208	-0.500055	0.138	0.189	1
CORO7	0.000396222	0.43434	0.124	0.053	1
TENT5A	0.000396697	-0.252961	0.089	0.149	1
ITGA6	0.000396851	-1.13848	0.082	0.295	1
ACP5	0.000397264	-0.709654	0.041	0.123	1
ARF6	0.000400567	-0.726612	0.136	0.24	1
BRWD1	0.00040081	-0.13858	0.108	0.12	1
PDCD6IP	0.000404339	0.169243	0.137	0.097	1
RAD21	0.000406205	-0.561449	0.166	0.251	1
LYN	0.000407148	0.218753	0.299	0.168	1
PDE8A	0.000407456	1.03732	0.207	0.033	1
MAP3K7	0.000407459	0.543637	0.136	0.038	1
VAPA	0.000408191	0.97019	0.45	0.209	1
DENND4B	0.000409503	0.527585	0.132	0.042	1
GADD45G	0.000409911	-0.0321582	0.241	0.234	1
PNPLA2	0.000411056	-0.52731	0.059	0.142	1
MAP2K1	0.000411274	0.513771	0.141	0.062	1
PTP4A1	0.000415371	-0.441142	0.208	0.28	1
TAX1BP1	0.000416456	-0.00420645	0.177	0.176	1
ZNF141	0.000416843	0.597301	0.108	0.029	1
HERC1	0.000418339	0.816544	0.241	0.09	1
ARHGDIB	0.000421486	-0.610519	0.089	0.16	1
OGT	0.000422495	1.74288	0.449	0.096	1
H1FX	0.000424925	-0.539623	0.087	0.166	1
KDELR1	0.000426477	-0.613617	0.075	0.172	1
SNX2	0.000427742	-0.125174	0.139	0.141	1
AP1B1	0.000430684	-0.0015891	0.241	0.203	1
DNAJC3	0.000431628	-0.0716435	0.138	0.121	1
TNFAIP2	0.0004331	0.630281	0.433	0.215	1
EMILIN2	0.000434511	0.642536	0.266	0.108	1
SNRPB	0.000439161	-0.356851	0.072	0.12	1
LTA4H	0.000440071	-0.705437	0.036	0.108	1
MPHOSPH8	0.000441123	-0.156123	0.088	0.124	1
CCL3	0.000445746	-0.03954	0.55	0.504	1
SEC63	0.000446101	-0.287423	0.084	0.114	1
PET100	0.000446929	-0.34591	0.076	0.127	1
SLC35B2	0.000448238	0.681808	0.142	0.04	1
STAG2	0.000449728	0.0228816	0.171	0.14	1
UBE2D3	0.000450239	0.585555	0.574	0.404	1
UBL3	0.000452155	-0.0494459	0.111	0.083	1
CCDC186	0.000455892	-0.296899	0.059	0.108	1
CD14	0.000458022	1.10106	0.486	0.266	1
RNH1	0.000460029	-0.176363	0.169	0.176	1
TMA7	0.000467562	-0.802763	0.157	0.297	1
SARAF	0.000473232	-0.224921	0.236	0.238	1
GOLIM4	0.000474646	-0.325419	0.076	0.115	1
MED13L	0.000476609	0.530732	0.226	0.108	1
MPZL1	0.000477076	-0.646243	0.044	0.157	1
NDUFA5	0.000477834	-0.390394	0.046	0.1	1
DYNLRB1	0.000477909	-0.399976	0.07	0.141	1
SRA1	0.000478107	0.325788	0.173	0.113	1
SND1	0.000479622	-0.777883	0.079	0.211	1
STARD13	0.000480698	0.67997	0.166	0.052	1
CAST	0.000481146	0.165693	0.371	0.297	1
UBE2A	0.000482554	-0.320162	0.094	0.126	1
ATP5PB	0.000483666	-0.521779	0.078	0.149	1
OSBPL8	0.000485979	-0.0653671	0.125	0.128	1
PPIG	0.000486784	-0.486579	0.147	0.226	1
PPP4C	0.000489772	-0.0902479	0.101	0.094	1
BASP1	0.00049013	-1.45092	0.087	0.345	1
ZNF331	0.000491012	1.69182	0.714	0.354	1
PHF3	0.000494347	-0.22558	0.098	0.128	1
PSMD7	0.000495716	-0.999261	0.103	0.269	1
SNHG15	0.000497804	0.361244	0.122	0.058	1
SUMO3	0.000498551	-0.403335	0.073	0.124	1
M6PR	0.000499329	0.0873827	0.146	0.114	1
PPP1R14B	0.000500615	-0.525296	0.078	0.145	1
ARL6IP5	0.000501852	-0.675304	0.127	0.251	1
FERMT3	0.000503006	0.638096	0.243	0.077	1
CHD1	0.000503664	1.14692	0.471	0.2	1
ZC3H15	0.000504155	-0.244478	0.148	0.187	1
ATM	0.000507218	0.4644	0.167	0.079	1
MGAT5	0.000508329	1.1246	0.268	0.043	1
AC016831.5	0.000508814	0.903701	0.353	0.126	1
SLC25A44	0.000509883	0.489296	0.15	0.052	1
EEF1D	0.00051104	-0.795288	0.258	0.424	1
NPTN	0.000511605	0.0675483	0.112	0.079	1
UBA6	0.000512524	0.11374	0.114	0.079	1
IL6R	0.000514069	0.462255	0.272	0.142	1
NFKBIE	0.000516291	0.57538	0.179	0.064	1
CCT3	0.000519209	-0.55733	0.052	0.137	1
FAM120A	0.000523651	-0.635029	0.125	0.216	1
TBCA	0.000524569	-0.889506	0.103	0.257	1
STIP1	0.000526705	-0.461609	0.043	0.124	1
TFG	0.000531206	-0.222994	0.088	0.131	1
YWHAH	0.000532901	-0.538493	0.081	0.173	1
SEC62	0.000534365	-0.295226	0.197	0.233	1
VSIR	0.00053912	-0.779896	0.045	0.174	1
NCKAP1L	0.0005401	0.272826	0.208	0.101	1
WDR83OS	0.000543291	-0.754707	0.062	0.179	1
DNM1	0.00054543	1.59375	0.298	0.019	1
HLA-E	0.000547446	-0.337004	0.408	0.471	1
PPP3CA	0.000549734	0.053115	0.105	0.077	1
UQCR11	0.000550301	-0.627961	0.084	0.18	1
TUBA1C	0.000550611	-0.742225	0.158	0.287	1
OTULINL	0.000551185	0.825624	0.201	0.042	1
UBC	0.000555528	-0.606762	0.638	0.771	1
EIF3I	0.000555668	-0.195429	0.072	0.101	1
NSD3	0.000559732	-0.229222	0.072	0.116	1
GALM	0.000561264	-0.510314	0.066	0.132	1
HEATR5B	0.000563028	0.838795	0.103	0.028	1
POGZ	0.000564345	0.385581	0.159	0.08	1
KHSRP	0.00056438	-0.288856	0.096	0.141	1
LUC7L	0.000568517	0.291824	0.123	0.079	1
CALM3	0.000569796	-0.491843	0.121	0.187	1
STAT6	0.000570082	0.299744	0.118	0.059	1
GALNT1	0.000571327	-0.382401	0.099	0.141	1
HNRNPDL	0.00057572	-0.881102	0.264	0.431	1
EIF1AX	0.000576084	-0.878182	0.149	0.308	1
ARL5B	0.000576424	-0.611376	0.106	0.2	1
PSMC5	0.000577166	-0.463562	0.051	0.126	1
SKAP2	0.000577341	-0.330397	0.093	0.114	1
NPLOC4	0.000582081	-0.179152	0.099	0.116	1
RASSF5	0.00058277	0.30681	0.137	0.072	1
SH3BP5	0.000584402	1.26658	0.451	0.123	1
QARS	0.000585708	-0.451964	0.04	0.107	1
FUS	0.000587974	0.494031	0.607	0.506	1
SMARCA4	0.000588419	-0.423898	0.066	0.128	1
SHTN1	0.000589667	-0.352259	0.075	0.114	1
RHEB	0.000591971	-0.180989	0.132	0.143	1
BIRC2	0.000598775	0.683589	0.284	0.127	1
PAIP2	0.000606211	-0.494088	0.085	0.154	1
ATRNL1	0.000610842	0.687366	0.108	0.007	1
MAPK13	0.000611353	0.536655	0.149	0.05	1
ITGAX	0.000611556	0.200166	0.247	0.211	1
PLXNB2	0.000613654	-0.173063	0.122	0.119	1
ANXA1	0.000616291	-0.886619	0.275	0.526	1
TMEM41B	0.000620056	0.0991715	0.138	0.1	1
ARHGDIA	0.000620359	-0.0590989	0.217	0.224	1
COX7C	0.00062098	-1.22603	0.136	0.372	1
SESTD1	0.000624451	0.604575	0.177	0.062	1
DMXL2	0.000624894	1.79345	0.481	0.127	1
APOE	0.000630206	-1.90218	0.163	0.456	1
TMIGD3	0.000632468	1.0881	0.199	0.019	1
CSGALNACT1	0.000636259	1.00235	0.198	0.024	1
DBNL	0.000636539	0.107824	0.122	0.101	1
ZNF207	0.000641643	0.385074	0.28	0.19	1
ATXN7L3B	0.000642213	-0.350214	0.043	0.106	1
SETD2	0.000644643	0.301635	0.181	0.124	1
MAPK1	0.000645622	0.09059	0.102	0.095	1
RPN2	0.000647307	-0.812891	0.172	0.32	1
RPL34	0.00064736	-1.50224	0.402	0.763	1
SRSF10	0.000647759	0.836178	0.316	0.138	1
USP22	0.000651159	-0.298594	0.078	0.131	1
SMARCC1	0.000651309	-0.49503	0.073	0.155	1
GANAB	0.000654781	-0.703059	0.081	0.196	1
TXN	0.000654809	-0.511666	0.103	0.167	1
TP53BP2	0.00065695	0.76165	0.174	0.048	1
WDR45B	0.000662158	-0.401582	0.267	0.277	1
PRPF40A	0.000662886	0.0144724	0.189	0.168	1
NR3C1	0.000663485	0.454931	0.277	0.139	1
NGLY1	0.000664319	0.332352	0.144	0.08	1
RELA	0.000664595	0.322038	0.108	0.058	1
CCT8	0.000666205	-0.234832	0.079	0.124	1
ANKDD1A	0.000666269	0.813826	0.181	0.032	1
SERTAD1	0.000667253	-0.811571	0.073	0.205	1
PHF20L1	0.000667535	0.389626	0.165	0.094	1
RPLP2	0.000667727	-1.67534	0.381	0.799	1
GADD45A	0.000668789	-0.00736687	0.171	0.179	1
NACA	0.00066923	-0.935046	0.325	0.575	1
NR2F1	0.000671651	0.143257	0.111	0.058	1
PUM2	0.000672988	-0.0523339	0.113	0.117	1
DGKD	0.000674128	0.0245981	0.12	0.121	1
SMC3	0.000675462	-0.374546	0.053	0.122	1
SNRPB2	0.000677847	-0.357049	0.056	0.114	1
CYBC1	0.000680192	0.15584	0.101	0.063	1
HP1BP3	0.000688403	-0.0760327	0.189	0.191	1
TMEM8A	0.00069044	-0.865225	0.055	0.195	1
AMPD2	0.000693491	0.955551	0.186	0.042	1
ROCK2	0.000695179	0.440937	0.154	0.082	1
ATRAID	0.000697886	-0.452764	0.052	0.101	1
COL3A1	0.000698314	1.00697	0.347	0.099	1
ARHGAP45	0.000698589	0.309189	0.132	0.056	1
Z93241.1	0.000699407	-0.515913	0.06	0.115	1
CD86	0.000699556	0.255776	0.151	0.065	1
RAB11FIP1	0.000701618	-0.828913	0.054	0.185	1
TRIM22	0.000707261	0.565063	0.15	0.046	1
RPL26	0.000709912	-0.667511	0.323	0.501	1
DNM2	0.000713248	0.6916	0.263	0.106	1
ATP11A	0.000717034	0.466796	0.14	0.043	1
LINC00513	0.000719709	-0.396469	0.101	0.106	1
EIF2AK3	0.000726667	1.31893	0.312	0.067	1
PDE4A	0.000727553	0.188189	0.174	0.097	1
TNPO1	0.000733365	-0.393268	0.103	0.151	1
NCL	0.000734324	-1.12431	0.273	0.486	1
MAP3K2	0.000736555	-0.0133626	0.207	0.173	1
EDEM1	0.000737797	0.353838	0.186	0.115	1
TAOK1	0.000740232	-0.314644	0.118	0.145	1
RPL23A	0.000740717	-0.916344	0.296	0.532	1
TRAM1	0.000741836	-0.190231	0.172	0.181	1
ROMO1	0.000743995	-0.874843	0.047	0.184	1
USP48	0.000745262	-0.227626	0.075	0.103	1
RPL30	0.000748762	-1.16815	0.377	0.695	1
HCLS1	0.000748851	0.0379949	0.233	0.182	1
ARPC2	0.000749642	0.0762781	0.553	0.481	1
VAMP3	0.000749955	-0.178734	0.079	0.1	1
AL390728.6	0.000751744	0.54779	0.102	0.015	1
CD2AP	0.000752495	-0.318053	0.056	0.104	1
STAT2	0.00075622	0.214874	0.107	0.069	1
STK17B	0.000760658	0.668339	0.238	0.088	1
MCTP1	0.000761522	0.777272	0.207	0.04	1
CPM	0.000761604	-0.139163	0.168	0.169	1
PDGFB	0.000771205	0.727733	0.25	0.1	1
DENND5A	0.0007724	1.18727	0.373	0.132	1
RGS10	0.000776523	-0.44065	0.092	0.13	1
ATP5F1C	0.000778158	-0.300392	0.082	0.133	1
NMT1	0.000779014	-1.05487	0.042	0.209	1
CDV3	0.000779085	0.221572	0.385	0.296	1
CPNE1	0.000780593	-0.412853	0.05	0.106	1
CD55	0.000782425	0.650631	0.49	0.339	1
S100A10	0.000784148	-0.948491	0.167	0.412	1
ARL6IP1	0.000786353	-0.674276	0.151	0.26	1
MSN	0.000789825	-0.154845	0.232	0.215	1
HNRNPF	0.000790432	-0.291041	0.141	0.19	1
APOC1	0.000792699	-1.59697	0.046	0.263	1
UBE2K	0.000795745	-0.721388	0.066	0.163	1
AGO3	0.000804584	0.289756	0.118	0.062	1
COPE	0.00080567	-0.574285	0.087	0.167	1
DDX5	0.000806843	0.341051	0.779	0.672	1
ATP6V1E1	0.000806892	-0.617545	0.084	0.191	1
SPPL2A	0.000816568	-0.0735475	0.146	0.15	1
ENPP2	0.000818262	0.836293	0.242	0.067	1
MAFG	0.00082076	0.404391	0.147	0.074	1
SRP72	0.000822563	-0.325802	0.08	0.143	1
RBX1	0.000824077	-0.802707	0.076	0.198	1
PTPRC	0.00082998	0.447321	0.412	0.223	1
CITED2	0.000832445	0.291896	0.331	0.257	1
PLEKHG2	0.000833233	1.20788	0.296	0.072	1
NAGK	0.000838496	0.229247	0.172	0.111	1
SLK	0.000850904	0.00774833	0.112	0.132	1
ATP6V1G1	0.000852828	-0.400922	0.12	0.201	1
SWAP70	0.000853726	-0.288087	0.151	0.176	1
WDR74	0.000855392	0.619184	0.273	0.12	1
CELF1	0.000857921	0.146588	0.251	0.2	1
SLC31A2	0.000859254	0.239266	0.107	0.045	1
NORAD	0.000860374	0.115317	0.201	0.17	1
SH3KBP1	0.000861865	-0.187739	0.092	0.115	1
UBALD2	0.000861879	0.00793639	0.101	0.087	1
CD151	0.000862514	-0.424209	0.071	0.141	1
MYH9	0.000871293	-0.1813	0.242	0.27	1
BANF1	0.000879155	-0.536757	0.031	0.106	1
GHITM	0.000880257	-0.657079	0.079	0.166	1
MTUS1	0.000884963	0.361928	0.128	0.077	1
ARHGEF1	0.000889322	0.345259	0.111	0.039	1
AHCYL1	0.000889973	-0.74893	0.099	0.217	1
2025-09-09	0.000890738	-0.0722466	0.158	0.168	1
ENG	0.000899238	0.083493	0.144	0.097	1
SLTM	0.000900291	0.196327	0.179	0.135	1
PRKACA	0.000901826	0.319553	0.172	0.081	1
CEBPD	0.000905604	0.491714	0.538	0.361	1
DDX42	0.000912335	0.353949	0.16	0.097	1
ATP5MC3	0.000916636	-0.677662	0.102	0.23	1
CAP1	0.000917171	-0.773537	0.133	0.258	1
ANP32A	0.000917695	-0.649418	0.088	0.199	1
PGK1	0.000928201	-0.583311	0.151	0.23	1
CLDN4	0.0009376	-1.69725	0.012	0.288	1
OTULIN	0.000939671	0.145753	0.118	0.083	1
DUSP6	0.00095386	0.215165	0.275	0.262	1
NFATC1	0.000957986	0.864266	0.181	0.042	1
RASSF3	0.000963629	-0.0166647	0.114	0.091	1
ENOSF1	0.000965942	0.458019	0.147	0.074	1
NDUFB4	0.000969659	-0.255751	0.078	0.125	1
DPYSL2	0.000970292	-0.642004	0.082	0.16	1
RAB1B	0.000978422	-0.60796	0.051	0.136	1
POU2F1	0.000979941	0.225633	0.104	0.072	1
KDM6B	0.000985997	1.20936	0.707	0.409	1
FBXO11	0.000986426	0.755463	0.216	0.068	1
RPS17	0.000987016	-0.281215	0.102	0.147	1
RBBP7	0.000991926	-0.77622	0.069	0.199	1
GOLGA4	0.000997606	0.436473	0.362	0.271	1
SGMS1	0.000997643	0.381675	0.162	0.062	1
LST1	0.000998148	-0.444439	0.063	0.101	1
ARMCX3	0.000998675	-0.43895	0.054	0.105	1
DOCK11	0.00100138	0.938584	0.209	0.047	1
CCDC93	0.00100779	0.832586	0.193	0.053	1
PAGE4	0.00101386	-3.1293	0.058	0.583	1
GSPT1	0.0010164	0.111282	0.138	0.111	1
SPEN	0.00101715	0.42876	0.167	0.11	1
PPP1R12A	0.00101785	0.241008	0.181	0.135	1
GTF2B	0.00101844	-0.430168	0.053	0.102	1
CD63	0.00101861	-0.242939	0.443	0.498	1
ELMSAN1	0.00102138	0.296807	0.158	0.103	1
SH3TC1	0.00102591	1.21976	0.331	0.064	1
GNA12	0.00102678	0.0149435	0.181	0.177	1
AKAP12	0.00102947	1.53772	0.253	0.072	1
PDGFC	0.00103411	0.545984	0.15	0.048	1
PKM	0.00103486	-1.23585	0.095	0.316	1
2025-09-11	0.00104058	0.790546	0.286	0.153	1
MYL12B	0.0010414	-0.438861	0.188	0.276	1
S1PR2	0.00104229	-0.699029	0.008	0.114	1
MIR222HG	0.00104965	0.788656	0.173	0.04	1
PPP2R5C	0.00105079	0.253334	0.157	0.097	1
UTRN	0.0010526	0.368794	0.31	0.229	1
BLOC1S6	0.00105504	-0.120509	0.139	0.117	1
HMGB3	0.00106228	-0.612405	0.02	0.128	1
PDLIM5	0.00106408	0.176289	0.112	0.074	1
LARP1	0.00106488	-0.335704	0.078	0.138	1
NFKB1	0.00106547	1.18159	0.695	0.415	1
C5AR1	0.00106782	-0.2318	0.417	0.493	1
VCL	0.00107478	-0.571452	0.066	0.172	1
MYSM1	0.0010763	0.365268	0.101	0.038	1
FAM177A1	0.00107719	-0.350685	0.097	0.131	1
MFHAS1	0.00107864	0.692583	0.177	0.047	1
RIPK2	0.00109547	0.388753	0.144	0.067	1
GAB2	0.00109733	0.430277	0.136	0.048	1
BEST1	0.00110287	-0.145796	0.123	0.116	1
LARP4B	0.00111223	0.0437517	0.116	0.101	1
ABHD17A	0.00111278	0.0606016	0.122	0.104	1
ZBTB38	0.00111558	0.419438	0.158	0.075	1
WDR26	0.00111997	0.332828	0.245	0.138	1
FAM49A	0.00112203	0.447853	0.24	0.128	1
NFIL3	0.00112356	-0.160029	0.111	0.113	1
PMAIP1	0.00112425	-1.17661	0.105	0.309	1
APRT	0.0011256	-0.473356	0.061	0.131	1
PNRC2	0.00113074	-0.0978218	0.186	0.203	1
RAB8B	0.00113282	0.19842	0.165	0.083	1
TRAPPC10	0.00114079	0.684233	0.145	0.037	1
CNOT2	0.00114633	1.26499	0.293	0.092	1
ACTR3	0.00115145	0.304465	0.33	0.21	1
PMEPA1	0.00117176	0.592311	0.158	0.046	1
PRDX1	0.00117287	-1.49874	0.182	0.469	1
ZNF800	0.00118042	0.395492	0.119	0.043	1
ADAM10	0.00118369	0.347523	0.353	0.239	1
SLC25A36	0.00119223	-0.0313701	0.108	0.108	1
KIAA1109	0.0012038	0.563925	0.186	0.093	1
TPM1	0.00120839	0.0391231	0.121	0.11	1
NBN	0.00121069	0.266984	0.104	0.055	1
GAPDH	0.00121196	-1.17248	0.303	0.57	1
TCAF1	0.00121675	-1.32173	0.046	0.288	1
SCP2	0.00121688	-0.256666	0.086	0.107	1
RNASET2	0.0012228	0.147052	0.226	0.146	1
PDIA3	0.00123045	-0.531161	0.256	0.353	1
NDFIP1	0.0012319	0.10249	0.132	0.089	1
CHD9	0.00123427	0.575905	0.181	0.072	1
CAPN1	0.00123431	-0.618964	0.044	0.132	1
AP3D1	0.00123463	-0.245839	0.101	0.13	1
TGFBI	0.00123633	0.311665	0.295	0.176	1
WDR55	0.00125253	0.883335	0.148	0.041	1
NARS	0.00125266	-0.404342	0.082	0.144	1
HGS	0.00125389	0.115414	0.121	0.095	1
CORO1C	0.00125598	-0.190555	0.151	0.149	1
CTSD	0.00125853	-1.27664	0.346	0.634	1
MKNK2	0.00126365	-0.320931	0.123	0.161	1
DDX39A	0.00126596	0.367199	0.128	0.075	1
TNFRSF1A	0.00127204	0.0428987	0.151	0.109	1
SEC61A1	0.0012793	-0.156554	0.141	0.167	1
BRI3	0.00128387	-0.904526	0.24	0.416	1
TMEM131	0.00128683	0.517025	0.185	0.085	1
UBAC2	0.00129084	0.104406	0.171	0.124	1
RNF213	0.00129444	1.43668	0.575	0.235	1
CYFIP1	0.00129734	0.377995	0.272	0.172	1
GADD45GIP1	0.00130376	-0.525799	0.049	0.128	1
L1TD1	0.00130575	-0.868865	0.006	0.13	1
HM13	0.00130594	-0.149489	0.147	0.14	1
TTC17	0.00130731	0.0703856	0.104	0.074	1
PPP1CC	0.00131153	-0.249408	0.077	0.109	1
UNC93B1	0.00132268	0.256704	0.132	0.065	1
TXNRD1	0.00132485	-0.0507785	0.144	0.135	1
MCL1	0.0013313	0.525865	0.757	0.598	1
PRMT1	0.00133263	-0.424876	0.045	0.116	1
IQGAP2	0.00133332	0.0527337	0.182	0.169	1
ABCC1	0.00133368	0.445597	0.102	0.023	1
KPNB1	0.00133665	-0.382816	0.134	0.209	1
HIPK1	0.00134203	0.411552	0.194	0.1	1
CCDC82	0.00134679	0.851901	0.188	0.042	1
DSG2	0.00135189	-0.687149	0.001	0.107	1
KIAA0319L	0.00136564	-0.41362	0.05	0.116	1
DIP2C	0.00136719	0.555138	0.101	0.024	1
BRK1	0.00136721	-0.290909	0.089	0.123	1
MDM4	0.00137114	0.335301	0.201	0.131	1
TFEB	0.00137489	-0.669456	0.014	0.116	1
RPL24	0.00138414	-1.13566	0.311	0.578	1
BDP1	0.00139234	0.368992	0.15	0.1	1
RAB1A	0.00139382	-0.0619381	0.281	0.253	1
LSM7	0.00142125	-0.520715	0.077	0.159	1
PFDN1	0.00142223	-0.392544	0.073	0.132	1
NCOA1	0.00142772	0.241255	0.112	0.071	1
MBNL1	0.0014285	-0.0593044	0.184	0.17	1
INSR	0.00143395	0.115904	0.106	0.092	1
N4BP1	0.00144449	0.504753	0.159	0.074	1
BTG2	0.00144693	-0.20705	0.277	0.298	1
CLTC	0.0014508	-0.193185	0.329	0.337	1
DAAM1	0.00145509	0.191315	0.114	0.077	1
HNRNPA3	0.00145743	0.142986	0.409	0.358	1
TULP4	0.00146265	-0.0779781	0.103	0.098	1
TRIR	0.00146408	-0.803502	0.141	0.27	1
SLBP	0.00146426	-0.549909	0.038	0.111	1
EFR3A	0.00146735	0.371862	0.185	0.098	1
PSME2	0.00146996	-0.534423	0.051	0.126	1
GUK1	0.00147131	-0.0985968	0.271	0.267	1
NRDC	0.00147163	-0.0120008	0.119	0.112	1
PTGES3	0.00147242	-0.620524	0.139	0.256	1
IPO5	0.00147316	0.08255	0.115	0.098	1
SIVA1	0.00147723	-0.41299	0.053	0.114	1
AP2S1	0.00148504	-0.771086	0.085	0.222	1
CNPY3	0.0014887	-0.274494	0.081	0.1	1
STK4	0.00149779	-0.0158076	0.128	0.102	1
RDX	0.00151096	-0.459685	0.085	0.145	1
GAPVD1	0.00151695	0.0199109	0.111	0.093	1
MAP2K3	0.00152749	0.842044	0.472	0.249	1
STMN1	0.00152847	-0.656982	0.05	0.148	1
VAMP8	0.00153338	-0.972239	0.111	0.301	1
ATP5ME	0.00153918	-1.4496	0.136	0.433	1
ACOT9	0.00154097	0.485579	0.177	0.067	1
SUCO	0.00154155	0.142474	0.111	0.092	1
POLR2A	0.00154155	-0.173784	0.275	0.265	1
SLC12A9	0.00154727	-0.237114	0.068	0.102	1
POR	0.00155424	-0.231872	0.081	0.105	1
GSDME	0.00155463	-0.342684	0.061	0.121	1
NCOR2	0.00155484	0.0288542	0.18	0.129	1
RHOG	0.00156359	-0.574738	0.07	0.131	1
IQSEC1	0.0015654	0.317009	0.177	0.094	1
TALDO1	0.00156667	-0.750218	0.081	0.203	1
LAPTM4A	0.0015673	-0.182361	0.206	0.215	1
2025-09-02	0.00157294	-0.603798	0.144	0.233	1
ECHS1	0.00157332	-1.1547	0.052	0.233	1
LAMP2	0.00157885	-0.323963	0.164	0.191	1
YTHDF2	0.00159407	-0.220557	0.095	0.131	1
PPP1CB	0.00160291	0.146936	0.374	0.302	1
KRAS	0.00160557	-0.255826	0.073	0.109	1
S100P	0.0016056	-1.87459	0.021	0.311	1
PTMS	0.00160609	-0.740696	0.16	0.3	1
POLR2J3.1	0.00160707	0.468257	0.159	0.082	1
CTSL	0.00160956	0.265402	0.688	0.618	1
C19orf53	0.00160985	-0.445196	0.046	0.105	1
SMARCD2	0.00161283	-0.428621	0.033	0.105	1
C3AR1	0.00161512	0.68546	0.182	0.055	1
COX8A	0.00161637	-0.618438	0.089	0.193	1
ZNHIT1	0.00161686	-0.520547	0.054	0.131	1
RERE	0.00162285	0.392096	0.224	0.154	1
MBNL3	0.00162852	-1.78589	0.054	0.369	1
TCERG1	0.00162928	0.0699224	0.104	0.095	1
SPI1	0.00163164	0.274583	0.255	0.136	1
ATP6V0B	0.00165497	-0.446513	0.228	0.282	1
RTN3	0.00166658	-0.406633	0.092	0.135	1
TRIM33	0.00167057	-0.238126	0.095	0.119	1
BOD1L1	0.00167517	0.124684	0.175	0.137	1
GAS7	0.00167527	1.22433	0.308	0.065	1
ARF5	0.00167828	-0.516682	0.036	0.1	1
BAZ2A	0.00169465	-0.137272	0.111	0.118	1
AURKAIP1	0.00170048	-0.452071	0.062	0.158	1
AKR1A1	0.00171016	-0.442899	0.075	0.12	1
PLEC	0.00172234	-0.0177772	0.186	0.185	1
TM9SF3	0.00173464	-0.0952723	0.209	0.196	1
TAB2	0.00173884	0.197856	0.125	0.073	1
TMED4	0.00174204	-0.355634	0.088	0.157	1
PSMD8	0.00176063	-0.557605	0.079	0.164	1
RAB2A	0.00176167	-0.272629	0.136	0.179	1
C11orf58	0.00177503	-0.324868	0.144	0.187	1
ELMO1	0.00177887	1.03228	0.212	0.03	1
SLC8A1	0.00178056	0.221058	0.134	0.07	1
SELENOF	0.00178175	-0.177175	0.112	0.118	1
PIK3AP1	0.00178265	0.17853	0.115	0.063	1
AP2A2	0.00179096	0.462321	0.263	0.16	1
PAK2	0.00179135	-0.200308	0.155	0.165	1
JMJD1C	0.00179247	1.50533	0.56	0.231	1
DCP2	0.00179565	-0.163128	0.107	0.131	1
TSG101	0.001796	-0.465888	0.038	0.101	1
POLR2L	0.00180618	-1.13238	0.08	0.265	1
C9orf72	0.0018104	0.783435	0.234	0.079	1
SELENOS	0.00181062	-0.00928366	0.15	0.132	1
GOLPH3	0.00181357	-0.29413	0.07	0.106	1
PISD	0.00181494	-0.777372	0.041	0.167	1
LARP7	0.00181745	-0.433456	0.045	0.105	1
BZW1	0.00183415	0.071435	0.207	0.165	1
ANKRD36C	0.00184054	0.843604	0.154	0.024	1
SAMD4B	0.0018459	0.0593091	0.18	0.155	1
BCOR	0.00184612	0.35889	0.106	0.042	1
ADAM9	0.00184728	0.634037	0.336	0.137	1
ARID3A	0.00185272	-0.408429	0.191	0.28	1
EFCAB14	0.00186422	-0.198975	0.086	0.111	1
FRYL	0.00186794	0.861013	0.209	0.075	1
NDUFA2	0.00187687	-0.465805	0.058	0.115	1
ARFGAP3	0.00188236	0.849423	0.305	0.106	1
NDUFA1	0.00188383	-0.593199	0.119	0.202	1
TMEM147	0.00189476	-0.40741	0.047	0.1	1
PNN	0.00190165	0.377903	0.262	0.178	1
MAFK	0.0019022	0.00137262	0.12	0.097	1
SIAH2	0.00190581	-0.263222	0.112	0.165	1
EIF4G1	0.00191134	-0.209633	0.149	0.19	1
NDUFB1	0.00191284	-0.859352	0.075	0.225	1
CBLB	0.00191523	1.58177	0.324	0.069	1
SAT1	0.00191829	0.350679	0.928	0.932	1
DOT1L	0.00193199	0.70179	0.237	0.095	1
TMEM248	0.00194028	-0.284662	0.08	0.113	1
GLIPR1	0.00194316	-0.0744977	0.153	0.119	1
CYTH4	0.00194856	0.444404	0.194	0.081	1
RRAGC	0.00195828	0.0933478	0.133	0.115	1
SF1	0.00196209	-0.213602	0.251	0.265	1
ZFHX3	0.00196449	0.185587	0.32	0.242	1
RPSA	0.00197083	-1.67338	0.22	0.565	1
IL4R	0.00197123	0.797669	0.292	0.105	1
GABPB1-AS1	0.00197574	0.439196	0.124	0.063	1
PCNX4	0.00198132	0.626856	0.195	0.079	1
RNF216	0.00199081	0.205493	0.107	0.058	1
ARHGAP18	0.00199229	0.847079	0.327	0.145	1
SET	0.00199342	-1.21244	0.134	0.389	1
PLEKHB2	0.0020028	-0.0159414	0.212	0.186	1
AGPAT4	0.00200972	0.952359	0.234	0.067	1
ACTB	0.00201137	-1.61786	0.676	0.956	1
RAD23A	0.00201509	-0.25433	0.113	0.152	1
UBE2I	0.00202164	0.0896825	0.176	0.149	1
DVL3	0.00203163	-0.393296	0.067	0.132	1
AC245014.3	0.00203341	-0.955969	0.09	0.21	1
RPL37A	0.00203443	-1.61987	0.473	0.836	1
SMARCA5	0.00204024	-0.0554052	0.123	0.128	1
NFAT5	0.00204505	-0.303607	0.195	0.268	1
NEDD8	0.00205517	-0.655382	0.094	0.195	1
CRTAP	0.00205735	-0.649589	0.094	0.182	1
E2F4	0.00206525	-0.232807	0.061	0.1	1
NISCH	0.00206972	-0.0145427	0.106	0.107	1
HSP90B1	0.00207598	-0.991351	0.482	0.692	1
DMXL1	0.00207947	0.532146	0.139	0.044	1
FARP1	0.00208398	0.994206	0.255	0.066	1
VPS8	0.00209949	0.435341	0.108	0.037	1
EEF2K	0.00211408	0.240609	0.106	0.052	1
ZNF655	0.00212614	0.296108	0.153	0.085	1
RNF168	0.00213144	0.367407	0.16	0.075	1
GOLGB1	0.00213181	0.204627	0.344	0.284	1
NAV1	0.0021728	0.336446	0.101	0.058	1
ECPAS	0.00217725	0.22136	0.104	0.075	1
ATP5MG	0.00217966	-0.984127	0.145	0.334	1
TFEC	0.00218634	0.541618	0.137	0.036	1
NDUFA11	0.00218706	-0.446849	0.055	0.114	1
COX4I1	0.00219356	-1.03559	0.201	0.403	1
TFPI2	0.00220613	0.936731	0.144	0.027	1
ELOB	0.00221902	-0.850142	0.094	0.235	1
PPP3R1	0.00222309	0.0506903	0.113	0.083	1
OTUD1	0.00223004	0.0194273	0.249	0.167	1
ATP6V1F	0.00225634	-0.933572	0.097	0.238	1
FAM20A	0.00225993	1.50174	0.397	0.076	1
CLINT1	0.0022606	0.174378	0.163	0.109	1
TMF1	0.00226416	0.26098	0.131	0.09	1
MAGT1	0.00226431	0.244991	0.155	0.093	1
RASSF2	0.00227054	0.200433	0.119	0.074	1
IER5L	0.00227122	-0.0586573	0.209	0.19	1
SIL1	0.0022726	-0.686367	0.04	0.133	1
RASSF4	0.00227462	0.715033	0.296	0.101	1
GLS	0.002275	1.06815	0.408	0.161	1
NEU1	0.00227922	-0.418722	0.142	0.189	1
MME	0.0022814	-0.843717	0.009	0.147	1
PPP2CA	0.00228518	-0.270835	0.128	0.163	1
SERBP1	0.00229829	-0.931766	0.172	0.359	1
GSK3B	0.00231429	0.122937	0.103	0.074	1
ADD1	0.00233443	-0.292446	0.084	0.113	1
RPS19	0.00236596	-1.64688	0.365	0.762	1
KDM6A	0.00237161	0.262299	0.102	0.053	1
FAM53C	0.00238504	-0.464504	0.113	0.175	1
SGK1	0.00238859	0.872492	0.611	0.43	1
RHBDF2	0.00239427	1.0395	0.341	0.088	1
IGFBP3	0.0024122	0.00512971	0.313	0.203	1
PUM1	0.00243947	-0.393739	0.14	0.208	1
RYBP	0.00243964	-0.60407	0.086	0.18	1
PLCXD1	0.00244526	0.463877	0.153	0.079	1
HSBP1	0.00244818	-0.381121	0.096	0.158	1
AGAP3	0.00246508	0.80845	0.303	0.123	1
HBP1	0.00246981	0.0173793	0.122	0.101	1
REV3L	0.00247388	0.397062	0.129	0.07	1
ATP5F1B	0.00247542	-0.46432	0.163	0.263	1
EFHD2	0.00248249	-0.0751673	0.201	0.154	1
ETNK1	0.00248335	0.119743	0.134	0.087	1
TMBIM4	0.00251574	0.0663378	0.147	0.113	1
ADAR	0.00252823	-0.173116	0.133	0.155	1
TCIRG1	0.00252938	-0.0992435	0.104	0.107	1
ISYNA1	0.0025295	-1.27021	0.08	0.309	1
ATP1A1	0.0025317	-0.0820265	0.212	0.208	1
PPP2CB	0.00253563	-0.223121	0.077	0.1	1
PALLD	0.00255607	-0.02585	0.104	0.1	1
TPR	0.00255693	-0.0651965	0.141	0.158	1
BAX	0.0025832	-0.404752	0.087	0.139	1
UBQLN1	0.00258615	-0.202521	0.101	0.122	1
TPST2	0.00259999	-0.503542	0.068	0.14	1
SPTSSA	0.00261587	-0.290153	0.051	0.101	1
MEPCE	0.0026189	-0.514201	0.063	0.124	1
RPL35	0.00263018	-1.43781	0.334	0.718	1
VAMP2	0.00263973	-0.757459	0.076	0.185	1
ZNF217	0.002651	-0.327889	0.093	0.149	1
TTC19	0.00266183	0.00675117	0.123	0.099	1
LYPLA1	0.00266277	-0.416519	0.06	0.122	1
PRDX3	0.00267182	-0.509797	0.075	0.154	1
EMP3	0.0026771	-0.651593	0.216	0.282	1
BCAT1	0.00269093	0.363948	0.199	0.118	1
MAPRE2	0.0027012	0.144718	0.118	0.06	1
LGMN	0.00270439	0.34302	0.506	0.414	1
SNX29	0.0027115	0.496873	0.174	0.064	1
MSR1	0.00271839	0.601169	0.296	0.18	1
CALM1	0.00271869	0.0196809	0.466	0.449	1
SNX8	0.00273364	0.657243	0.188	0.053	1
PDIA4	0.00273937	-0.931563	0.094	0.223	1
MOB1A	0.00275436	-0.1736	0.158	0.152	1
LIPA	0.00278255	-0.382001	0.134	0.171	1
HIC2	0.00278879	-0.449214	0.036	0.124	1
TACSTD2	0.00279608	-0.608757	0.01	0.104	1
COL6A1	0.00279948	0.746282	0.217	0.065	1
TCEAL9	0.00280573	-1.42124	0.068	0.338	1
DOK2	0.00280826	0.197906	0.123	0.058	1
MYDGF	0.00281129	-0.243769	0.089	0.109	1
MKRN1	0.00282193	0.086036	0.107	0.079	1
SF3B5	0.00282898	-0.642418	0.067	0.156	1
SLC1A5	0.00283527	-1.09819	0.051	0.223	1
MON2	0.00283708	0.484307	0.142	0.069	1
EGR1	0.00285075	-1.38066	0.185	0.476	1
RTRAF	0.00286409	-0.471298	0.063	0.124	1
LASP1	0.00287486	-0.0240772	0.116	0.091	1
ZBTB43	0.0028756	-0.0101218	0.138	0.121	1
EMB	0.00287801	0.129719	0.11	0.074	1
ATP5MPL	0.00287884	-1.01729	0.082	0.244	1
LAP3	0.00288362	0.217661	0.165	0.095	1
ARHGAP21	0.00289457	0.698407	0.311	0.169	1
MRFAP1	0.00291933	-0.647401	0.096	0.2	1
ITGA5	0.00295759	0.29481	0.125	0.067	1
MAP3K12	0.0029742	-0.579384	0.042	0.127	1
SUB1	0.00298101	-0.295133	0.156	0.209	1
WARS	0.00298387	0.175901	0.149	0.093	1
LAMTOR5	0.00299919	-0.462585	0.066	0.143	1
MAP4K4	0.00300521	0.0349712	0.19	0.185	1
PNRC1	0.00300608	-0.0167877	0.616	0.577	1
RAB20	0.00301616	-0.105064	0.139	0.105	1
NEDD4L	0.00302184	-0.646949	0.041	0.137	1
METTL7A	0.00302498	-0.588276	0.078	0.151	1
TNRC6B	0.00304417	-0.0440096	0.119	0.121	1
RAB21	0.00304891	0.154824	0.217	0.163	1
UQCRFS1	0.00309045	-0.557421	0.043	0.129	1
GPR137B	0.00309545	0.815394	0.186	0.041	1
PRRC2C	0.00309966	0.106631	0.519	0.455	1
ERGIC3	0.00311074	-0.669811	0.067	0.18	1
SERPINB1	0.00311787	-0.321068	0.169	0.174	1
CYBB	0.00312374	0.23791	0.277	0.19	1
MLLT1	0.00312544	-1.46036	0.093	0.344	1
EIF3H	0.00312871	-0.45544	0.098	0.171	1
TCEA1	0.00313217	-0.0225379	0.128	0.14	1
DSP	0.00314159	-2.35132	0.019	0.404	1
SLA	0.00316	0.594378	0.219	0.088	1
SPIN1	0.00316172	0.29791	0.102	0.063	1
PLEKHO1	0.0031634	0.402375	0.24	0.118	1
SLC39A10	0.0031641	-0.600976	0.05	0.128	1
JPT2	0.003195	-0.622287	0.014	0.109	1
RNF13	0.00319899	-0.079296	0.139	0.131	1
MAN2C1	0.00321043	0.4399	0.134	0.057	1
GLG1	0.00321785	-0.518268	0.107	0.207	1
ADAMTS2	0.00322671	1.40304	0.249	0.015	1
LDLRAD4	0.00322692	1.07977	0.245	0.038	1
PFN1	0.00322855	-0.587212	0.27	0.377	1
CFD	0.00323129	-0.425875	0.148	0.177	1
MRM2	0.0032567	0.56404	0.118	0.032	1
SPARC	0.00326201	1.01524	0.42	0.143	1
MTR	0.00326691	0.38206	0.137	0.074	1
RAB31	0.00327308	0.240676	0.339	0.257	1
EIF5A	0.00327923	-0.613569	0.088	0.18	1
GABPB1	0.00328511	0.543803	0.101	0.027	1
TGFB1	0.00329465	0.11548	0.177	0.104	1
FBXW7	0.00329971	0.517011	0.14	0.076	1
PHLDA1	0.0033158	-0.785711	0.163	0.277	1
AIF1	0.00335244	-0.541763	0.206	0.307	1
SON	0.00336401	0.635081	0.563	0.356	1
COX6B1	0.00338738	-0.740832	0.102	0.226	1
PFDN5	0.00339765	-0.731994	0.323	0.473	1
PRMT9	0.00340035	0.899391	0.225	0.082	1
JAK2	0.00340312	0.648519	0.142	0.027	1
DSC2	0.0034117	-0.533095	0.06	0.135	1
RB1	0.00341184	0.160051	0.134	0.079	1
RUNX1	0.00341191	1.59949	0.555	0.171	1
ATP5MF	0.00341973	-0.673198	0.112	0.225	1
SYNCRIP	0.00343006	-0.157252	0.189	0.188	1
LUZP1	0.00345164	0.365769	0.139	0.085	1
DPP7	0.00346656	0.370692	0.192	0.083	1
SINHCAF	0.00348904	-0.500445	0.02	0.105	1
ACAP2	0.00350023	0.138422	0.134	0.098	1
NDUFB2	0.00350132	-0.788171	0.087	0.215	1
TUBB4B	0.00352093	-0.511335	0.275	0.364	1
ROCK1	0.00352491	0.660824	0.334	0.172	1
DYNLL1	0.00353245	-0.880077	0.129	0.298	1
S100A8	0.00353666	0.280801	0.028	0.103	1
ABHD5	0.00353912	0.333497	0.133	0.075	1
ADM	0.00354292	-0.13171	0.197	0.175	1
ERH	0.00354578	-0.582682	0.069	0.145	1
GGA1	0.00354612	0.318536	0.169	0.105	1
PSME1	0.00355053	-0.837932	0.06	0.175	1
EPC1	0.00355448	0.0202804	0.133	0.087	1
ELK3	0.00355829	0.431081	0.102	0.035	1
NR4A2	0.00355973	0.643269	0.575	0.387	1
MS4A7	0.00356137	0.412261	0.425	0.251	1
CDK12	0.00359248	0.136668	0.137	0.11	1
PSMD1	0.0035958	-0.378879	0.089	0.141	1
ZRANB2	0.00361395	0.53763	0.183	0.078	1
TENT2	0.00363072	0.39359	0.105	0.045	1
SNRPE	0.00366875	-0.497183	0.043	0.122	1
ST13	0.00367512	-1.04537	0.121	0.319	1
TCF25	0.00367856	0.0258724	0.328	0.286	1
NKTR	0.00369019	0.666669	0.322	0.159	1
SF3B6	0.00369053	-0.445288	0.052	0.108	1
CCDC138	0.00370358	0.841804	0.14	0.013	1
BST2	0.00371308	0.101717	0.176	0.106	1
ITPRIP	0.00372255	0.546092	0.197	0.07	1
NRBP1	0.00372531	-0.372728	0.093	0.156	1
ETV3	0.00372565	0.0974641	0.15	0.092	1
BORCS5	0.00372644	0.93671	0.201	0.048	1
WWP1	0.00373932	0.0790602	0.12	0.098	1
DDX27	0.0037489	0.207541	0.148	0.111	1
APLP2	0.00375576	-1.06016	0.453	0.687	1
TPCN1	0.0037563	0.21809	0.125	0.069	1
CLCN7	0.00377852	0.163571	0.139	0.084	1
YTHDC2	0.00380045	1.09617	0.224	0.038	1
RABGGTB	0.00380417	0.177763	0.101	0.057	1
EPS15	0.0038047	0.38008	0.186	0.1	1
RAPGEF1	0.00382872	0.0786878	0.223	0.203	1
FKBP1A	0.00382986	-0.106669	0.137	0.139	1
PHACTR4	0.003842	-0.203438	0.123	0.13	1
GPX4	0.0038424	-0.603272	0.261	0.364	1
ATAD2B	0.00385744	0.454924	0.112	0.044	1
TP53INP2	0.00385779	0.324912	0.107	0.039	1
PLXDC2	0.0038602	-0.376825	0.198	0.212	1
RAB10	0.00386761	-0.278243	0.11	0.14	1
RPS9	0.00386934	-1.26017	0.403	0.741	1
PLCB2	0.00386978	0.211425	0.107	0.048	1
ATP5PF	0.0038744	-0.794266	0.073	0.21	1
SASH1	0.00387682	0.726571	0.176	0.08	1
CNN3	0.00388573	0.187995	0.098	0.108	1
CDK5RAP3	0.00394071	0.368059	0.148	0.068	1
ARPC3	0.00397818	-0.0289002	0.206	0.212	1
SYAP1	0.00398019	0.250218	0.246	0.178	1
LRPAP1	0.00398023	-0.736106	0.134	0.254	1
GATA2	0.00399494	-0.775309	0.006	0.118	1
CTDNEP1	0.00399988	-0.438478	0.066	0.126	1
SARS	0.00400047	-0.589979	0.041	0.145	1
NF1	0.00401487	-0.0231714	0.123	0.121	1
CTSA	0.00402807	-0.0942408	0.148	0.146	1
B4GALT5	0.0040308	-0.40604	0.103	0.141	1
GNG2	0.00403397	0.809552	0.254	0.063	1
SMARCA2	0.00404085	-0.498926	0.174	0.267	1
VDAC1	0.00404276	-0.691893	0.097	0.22	1
ARGLU1	0.00405412	0.529839	0.351	0.209	1
IPO7	0.00406785	-0.0433198	0.182	0.179	1
KLF6	0.00408725	0.850168	0.75	0.593	1
YY1	0.00408933	-0.466177	0.15	0.215	1
IL1B	0.00409123	-0.777937	0.452	0.525	1
TNFRSF10B	0.0040981	0.362013	0.133	0.068	1
MARK3	0.00409961	0.209668	0.13	0.101	1
AHI1	0.00412612	0.25092	0.146	0.102	1
DIAPH2	0.00413333	0.333279	0.153	0.109	1
SNX17	0.00413806	-0.459493	0.041	0.111	1
PARVG	0.00418785	0.287117	0.13	0.049	1
NAV3	0.00419492	0.826048	0.151	0.016	1
MCM5	0.0042081	-0.662445	0.046	0.143	1
TMEM50A	0.00421021	-0.239196	0.096	0.115	1
CD99	0.00422119	0.571175	0.34	0.161	1
RPL32	0.00424311	-1.27713	0.45	0.75	1
TMSB4X	0.00425117	-0.594962	0.791	0.883	1
SH3BGRL3	0.00425684	-1.09671	0.147	0.341	1
NFKBID	0.00428944	1.04294	0.411	0.138	1
NONO	0.00431642	-0.185221	0.136	0.16	1
RPS6	0.00431666	-1.25219	0.375	0.695	1
RC3H1	0.00433487	0.451266	0.165	0.082	1
ITGB2	0.00433827	-0.146291	0.234	0.244	1
GRK2	0.00435577	0.213556	0.179	0.12	1
ANKRD10	0.00435691	1.06096	0.34	0.109	1
TOB2	0.00435862	-0.303108	0.116	0.164	1
QPRT	0.00437535	-0.877203	0.021	0.158	1
ARF4	0.00437654	-1.07082	0.123	0.296	1
ANKRD9	0.00440826	0.333186	0.123	0.048	1
MYO1E	0.0044282	0.456758	0.105	0.045	1
ALG13	0.00443313	0.674888	0.166	0.052	1
EID3	0.00444335	0.680016	0.145	0.032	1
COPB1	0.00445728	-0.0994415	0.104	0.11	1
SKP1	0.00445983	-0.845481	0.238	0.383	1
CLASP2	0.00446265	0.303849	0.113	0.06	1
VPS28	0.00447075	-0.221634	0.094	0.116	1
MAGED1	0.00447185	-1.46182	0.024	0.267	1
EHD4	0.00447353	0.566227	0.245	0.108	1
SLC38A1	0.00449641	-1.19528	0.002	0.185	1
TBK1	0.00452114	0.514501	0.138	0.049	1
RPL19	0.00452719	-1.42579	0.397	0.738	1
PHACTR1	0.00452947	-0.0993938	0.121	0.117	1
UBB	0.00453878	-0.921606	0.287	0.492	1
VDAC2	0.00454935	-0.260957	0.12	0.16	1
SH3GL1	0.0045733	-0.386081	0.066	0.101	1
SBF2	0.00458568	0.596369	0.174	0.052	1
CTTNBP2NL	0.00459695	0.582054	0.173	0.06	1
GRK3	0.00461271	0.366287	0.119	0.047	1
FAR1	0.00465603	0.167834	0.127	0.095	1
UQCR10	0.00468024	-0.95247	0.099	0.27	1
LAMTOR1	0.00468452	-0.47427	0.062	0.127	1
PRPF4B	0.00472299	0.153244	0.218	0.172	1
CD72	0.00474844	0.464895	0.104	0.028	1
PNISR	0.00475653	0.338466	0.302	0.207	1
PLSCR1	0.00477727	0.468505	0.26	0.116	1
PDXDC1	0.00478336	-0.432845	0.113	0.176	1
HMOX1	0.00480372	-1.07386	0.311	0.502	1
PRDM2	0.00480449	0.147907	0.146	0.123	1
NUPR1	0.00481287	-0.52736	0.061	0.115	1
HSD17B1	0.00482226	-1.5572	0.032	0.283	1
MIR503HG	0.00484559	0.878491	0.115	0.024	1
SSBP1	0.00484607	-0.317627	0.076	0.119	1
RB1CC1	0.00485503	0.667572	0.246	0.105	1
SNRPD1	0.00486098	-0.529874	0.052	0.133	1
SP100	0.0048875	0.485292	0.182	0.078	1
NOP56	0.00490007	0.0468241	0.125	0.136	1
CCDC50	0.00492581	0.0462202	0.107	0.074	1
SLC39A7	0.00497486	-0.446449	0.038	0.109	1
STARD4	0.00499284	0.104862	0.114	0.089	1
GCHFR	0.00500336	-0.970907	0.016	0.125	1
NUDT4	0.00501746	-0.459175	0.14	0.238	1
FOXN3	0.00503255	0.290385	0.254	0.169	1
LRRC59	0.00504663	-0.271018	0.054	0.103	1
ME2	0.0050572	-0.00630679	0.107	0.084	1
H2AFJ	0.00506618	0.0120463	0.151	0.135	1
LARGE1	0.00511875	1.13644	0.21	0.012	1
PABPC4	0.00512206	-0.0645986	0.351	0.344	1
SNHG8	0.00514679	-1.36414	0.07	0.284	1
RPL29	0.00518548	-0.882935	0.363	0.565	1
PYGL	0.00523765	0.522086	0.201	0.083	1
PDXK	0.00534347	0.0314523	0.231	0.185	1
RASA1	0.00535319	-1.17432	0.061	0.26	1
KLF9	0.00537016	0.584026	0.101	0.014	1
CHMP3	0.00538987	-0.364103	0.066	0.113	1
SH3BGRL	0.00540516	-0.206496	0.174	0.182	1
SNAPC1	0.0054073	0.186358	0.105	0.061	1
SLC7A5	0.00544639	0.192572	0.231	0.172	1
MYO15B	0.00545864	0.510473	0.114	0.027	1
VASP	0.00546162	0.199842	0.169	0.103	1
HMGCS1	0.00546249	-0.807569	0.04	0.13	1
TIMP2	0.005463	-0.308615	0.279	0.313	1
TPD52L2	0.00546424	0.234958	0.153	0.108	1
HNMT	0.00547886	0.204893	0.116	0.071	1
AFF1	0.00552079	0.692062	0.262	0.105	1
COL1A1	0.00554352	0.747025	0.275	0.103	1
CLTA	0.00555869	-0.700573	0.21	0.362	1
SNRNP200	0.00560767	-0.125906	0.123	0.135	1
EXOC4	0.00561188	0.545122	0.128	0.048	1
ANP32E	0.00563426	-0.461668	0.035	0.1	1
CHSY1	0.00569549	0.617369	0.297	0.146	1
SNX6	0.0056985	-0.35938	0.174	0.22	1
RPL36	0.00570646	-1.61415	0.385	0.795	1
SURF4	0.00570961	-0.477253	0.105	0.191	1
PDAP1	0.00573963	-0.703999	0.05	0.167	1
PCBP2	0.0057714	-0.384405	0.321	0.383	1
SEC61B	0.00580909	-0.304743	0.142	0.171	1
SREBF1	0.00583599	0.412932	0.146	0.065	1
SERPINB6	0.00589182	0.529202	0.337	0.183	1
HERC4	0.00590049	0.554315	0.154	0.067	1
RSRP1	0.00592532	0.225389	0.292	0.225	1
SENP5	0.00593103	0.392376	0.116	0.052	1
CERK	0.00593216	0.434889	0.111	0.034	1
ATP5MC1	0.00594213	-0.714248	0.034	0.122	1
PSMA3	0.00598017	-0.160584	0.08	0.114	1
TOMM20	0.00599834	-0.638025	0.112	0.206	1
MPC2	0.00603748	-0.555676	0.036	0.112	1
PECAM1	0.00606515	0.589559	0.249	0.109	1
WAS	0.00612198	0.0446943	0.101	0.064	1
LDHB	0.00613391	-1.45751	0.063	0.322	1
YIPF6	0.00615522	-0.423376	0.049	0.121	1
RBM25	0.00615745	0.497598	0.473	0.328	1
CFL1	0.00616084	-1.21327	0.29	0.599	1
UFC1	0.00621606	-0.430213	0.052	0.109	1
PPP1CA	0.00623999	-0.8029	0.067	0.184	1
DNM1L	0.00626358	0.210923	0.156	0.091	1
RPL27	0.00626386	-0.90908	0.266	0.47	1
PRKAR1A	0.00628589	-0.0981317	0.207	0.189	1
PRCP	0.00628887	0.625114	0.264	0.115	1
FMNL2	0.00629576	-0.0139883	0.206	0.185	1
OCIAD1	0.0063166	-0.220293	0.086	0.103	1
SNRPD3	0.00632656	-0.618391	0.046	0.145	1
UGCG	0.00635098	0.377188	0.144	0.073	1
KIAA0930	0.00636165	0.158639	0.112	0.053	1
PPIB	0.00637017	-0.429476	0.169	0.229	1
COX6A1	0.00640743	-0.51101	0.108	0.191	1
ARPC5	0.00641107	-0.714426	0.167	0.335	1
LAIR1	0.00642881	0.720327	0.341	0.133	1
TIPARP	0.00643228	0.0323043	0.267	0.225	1
APAF1	0.00647324	0.80332	0.153	0.021	1
SLC38A9	0.00649077	-0.608666	0.024	0.108	1
NUMB	0.0065017	0.00200789	0.162	0.13	1
DEK	0.00652643	-0.848599	0.133	0.274	1
ABI2	0.00654428	0.18553	0.156	0.095	1
JAK1	0.00654834	0.816377	0.315	0.119	1
FKBP8	0.00660441	-0.29799	0.073	0.109	1
SUZ12	0.00660687	-0.31492	0.055	0.111	1
EIF3A	0.00661466	-0.461564	0.306	0.384	1
JOSD1	0.00661685	0.326966	0.225	0.126	1
TAPBP	0.00677898	-0.452844	0.169	0.224	1
CAPZA2	0.00680318	0.0761866	0.167	0.119	1
PHPT1	0.00681034	-0.649579	0.054	0.15	1
RIT1	0.00681156	0.237975	0.123	0.059	1
GRINA	0.00682108	-0.222241	0.181	0.179	1
BHLHE40	0.00683664	0.352708	0.256	0.17	1
DAG1	0.0068924	-1.19325	0.037	0.237	1
TBC1D15	0.00689294	0.342991	0.128	0.066	1
REV1	0.00689619	0.203594	0.102	0.072	1
PLEKHG5	0.00691583	1.12661	0.242	0.026	1
AL360012.1	0.00693635	-0.423596	0.086	0.1	1
SLIRP	0.00695146	-0.510204	0.053	0.121	1
MS4A6A	0.00695316	0.0512715	0.208	0.176	1
COMMD6	0.00696217	-0.426003	0.073	0.125	1
SAP18	0.0069743	-0.452841	0.124	0.195	1
TENT4B	0.00698945	0.0628406	0.131	0.097	1
TRIO	0.0070016	0.0253906	0.127	0.115	1
ACADVL	0.00704218	0.00967981	0.249	0.232	1
KYNU	0.00710133	0.690973	0.221	0.075	1
TNFRSF14	0.00711606	0.625228	0.24	0.09	1
OGFRL1	0.00712111	0.31666	0.162	0.116	1
KLF10	0.00714528	-0.21485	0.241	0.246	1
PTPRM	0.00716617	0.373226	0.119	0.05	1
EIF3L	0.0072264	-0.870319	0.094	0.245	1
ARL4C	0.00723975	-0.0757217	0.228	0.211	1
INSIG1	0.00724482	-0.70739	0.207	0.329	1
LITAF	0.0072557	-0.0247205	0.341	0.287	1
PHB	0.00725795	-0.494708	0.051	0.116	1
HEXA	0.0072828	0.331751	0.226	0.155	1
DCUN1D3	0.0073066	0.183612	0.101	0.07	1
TBC1D14	0.00733149	0.750263	0.172	0.04	1
EID1	0.00733447	-0.364104	0.101	0.165	1
SNRK	0.00733774	0.278442	0.123	0.069	1
ATG7	0.00734946	0.562263	0.159	0.04	1
XPO1	0.00740738	-0.310616	0.105	0.14	1
HNRNPA1	0.00740896	-0.537265	0.33	0.427	1
CHKA	0.0074177	0.69297	0.148	0.04	1
SLC25A37	0.00743857	0.182697	0.224	0.177	1
MEST	0.00745217	-0.514326	0.131	0.24	1
C12orf57	0.00747024	-0.413147	0.125	0.2	1
CXCL2	0.00747535	-1.37372	0.28	0.495	1
VCP	0.0075012	-0.183074	0.235	0.265	1
MALT1	0.00751083	0.369801	0.214	0.111	1
RGS2	0.00751644	0.850458	0.425	0.217	1
COTL1	0.00755338	-0.638207	0.205	0.297	1
DYRK1A	0.00756996	0.423614	0.219	0.108	1
TRIM8	0.00759457	0.43416	0.132	0.049	1
PRRC2B	0.00762384	-0.0111698	0.165	0.158	1
USP37	0.00763246	0.634311	0.22	0.083	1
TRPM7	0.00769261	0.206186	0.116	0.073	1
SPINT1	0.00770517	-2.19853	0.044	0.438	1
RSRC2	0.0077348	-0.199129	0.261	0.27	1
GAK	0.00782075	0.492024	0.25	0.131	1
SSR3	0.0078318	-0.379096	0.13	0.152	1
PSMD3	0.00785891	-0.402902	0.045	0.101	1
TMEM245	0.00788745	-0.456489	0.05	0.141	1
ALPK1	0.00789965	0.544762	0.111	0.019	1
NAMPT	0.00791027	0.881154	0.774	0.568	1
RPL18A	0.00793933	-1.40087	0.33	0.686	1
NSRP1	0.00796859	-0.357175	0.058	0.111	1
YME1L1	0.00797024	0.127056	0.264	0.216	1
MMP9	0.00798645	-0.380685	0.094	0.1	1
PAPSS2	0.00799964	0.523143	0.18	0.084	1
THUMPD3-AS1	0.00802863	-0.353985	0.082	0.124	1
KPNA2	0.00805294	-0.108553	0.105	0.135	1
CD84	0.00806602	0.281948	0.226	0.132	1
FAM157C	0.00812376	0.947507	0.158	0.009	1
VSIG4	0.00813426	0.713982	0.287	0.13	1
SDHC	0.00816293	-0.42055	0.047	0.101	1
PRDM1	0.00816783	0.383877	0.177	0.095	1
GRB2	0.00817185	0.0110857	0.308	0.247	1
MUC20-OT1	0.00818708	0.743476	0.228	0.081	1
MAP3K8	0.0082248	1.50844	0.71	0.313	1
ANXA7	0.00826463	-0.205483	0.101	0.108	1
DISC1	0.00828197	0.560821	0.124	0.024	1
ARHGAP5	0.00831274	0.264621	0.157	0.101	1
HEATR3	0.00832905	0.468111	0.12	0.038	1
FDFT1	0.00833682	-0.573	0.042	0.133	1
MCTP2	0.0083378	0.581327	0.128	0.039	1
RALGAPA2	0.00835292	0.642684	0.127	0.031	1
SNRPD2	0.00839825	-0.55353	0.081	0.176	1
ZRANB1	0.00843517	0.381326	0.166	0.099	1
SCAF11	0.00845819	0.198324	0.272	0.222	1
RAF1	0.00849485	0.165875	0.101	0.058	1
NQO2	0.0085056	0.310564	0.19	0.101	1
ZBTB10	0.00851642	-0.0651607	0.115	0.141	1
EIF3K	0.00853273	-0.64426	0.101	0.231	1
ATP6AP1	0.0085373	-0.324758	0.188	0.207	1
ABCG1	0.0085417	0.95551	0.276	0.08	1
PARK7	0.00855506	-0.847044	0.066	0.21	1
CRK	0.00855537	-0.217222	0.078	0.114	1
TMEM106A	0.00855978	0.102092	0.108	0.056	1
PCDH12	0.00858613	0.373879	0.115	0.029	1
BCL3	0.00865005	-0.315463	0.116	0.131	1
MGAT4A	0.0086884	0.152653	0.113	0.076	1
RPS3	0.00872007	-1.60308	0.364	0.675	1
RER1	0.00872255	-0.0550355	0.123	0.131	1
[truncated: 1,045 more rows]

## Sheet: Lymphoid_DEG
	p_val	avg_log2FC	pct.1	pct.2	p_val_adj
PAEP	9.28778e-35	-7.50964	0	0.41	2.64535e-30
GPX3	1.3836e-22	-4.30674	0.017	0.554	3.94078e-18
FN1	1.43865e-15	-2.92565	0.138	0.402	4.09757e-11
IGFBP1	5.22753e-14	-3.09956	0	0.33	1.4889e-09
TIMP3	2.36534e-12	-2.19034	0.241	0.644	6.73696e-08
SERPINE1	1.78044e-11	-2.63978	0.069	0.405	5.07104e-07
MTRNR2L12	1.16068e-10	-1.4556	0.793	0.781	3.30584e-06
AOC1	3.79133e-10	-2.5818	0.017	0.245	1.07985e-05
DEFB1	9.11199e-10	-2.48917	0	0.196	2.59528e-05
NOTUM	1.01329e-09	-2.18243	0	0.211	2.88606e-05
PLCG2	2.44122e-09	-1.42641	0.517	0.693	6.95308e-05
MALAT1	2.54801e-09	1.06143	1	1	7.25725e-05
SLPI	4.90881e-09	-2.2237	0	0.183	0.000139813
UBC	6.2178e-09	-0.860841	0.655	0.82	0.000177095
KRT7	2.82336e-08	-2.06789	0.034	0.399	0.00080415
FBLN1	3.62319e-08	-3.1945	0.034	0.531	0.00103196
MIF	4.7885e-08	-2.06047	0.121	0.384	0.00136386
DLK1	6.08875e-08	0.785691	0.431	0.126	0.0017342
CXCR4	8.28281e-08	1.50471	0.638	0.286	0.00235911
NNMT	1.00569e-07	-2.31722	0.086	0.265	0.0028644
SARAF	1.35263e-07	1.69978	0.586	0.229	0.00385257
FOSB	1.44264e-07	-1.26346	0.466	0.82	0.00410891
IGFBP7	1.67133e-07	-1.92621	0.052	0.24	0.0047603
CD69	1.82842e-07	1.95681	0.448	0.131	0.00520769
IGFBP5	1.9782e-07	-2.11859	0.017	0.214	0.0056343
CD24	5.14997e-07	-2.69223	0	0.384	0.0146681
PTPRC	5.38057e-07	1.50836	0.638	0.276	0.015325
KRT19	5.73394e-07	-2.21282	0	0.268	0.0163314
KRT8	8.26714e-07	-2.49318	0.017	0.441	0.0235465
CRYAB	9.08688e-07	-2.00445	0.017	0.178	0.0258812
GNG2	1.25881e-06	1.33398	0.31	0.075	0.0358536
PPP2R5C	2.96981e-06	1.20045	0.379	0.137	0.0845862
DDX5	3.287e-06	0.777626	0.724	0.613	0.0936204
TAC3	3.757e-06	-1.5276	0	0.126	0.107007
ETS1	5.1959e-06	1.30252	0.483	0.201	0.14799
PRG2	6.04998e-06	-1.80348	0.017	0.17	0.172315
CLU	6.32325e-06	-1.6753	0	0.155	0.180099
SMCHD1	6.63179e-06	1.29649	0.414	0.229	0.188887
SMAP2	7.1872e-06	1.43534	0.397	0.121	0.204706
CEMIP2	8.27328e-06	1.20112	0.397	0.304	0.23564
ARL4C	8.63307e-06	1.58332	0.5	0.193	0.245887
EGR1	8.95931e-06	-1.94978	0.086	0.49	0.255179
IGFBP2	9.07228e-06	-1.17124	0	0.131	0.258397
CST3	1.04638e-05	-1.73472	0.052	0.314	0.29803
ISM2	1.43507e-05	-2.5939	0	0.343	0.408738
COL1A1	1.54451e-05	-1.63068	0.207	0.273	0.439906
CDKN1C	1.58438e-05	-2.86265	0.052	0.544	0.451262
IL7R	1.83147e-05	2.30428	0.397	0.095	0.521639
FXYD2	1.92505e-05	-1.61183	0	0.111	0.548293
MUC1	1.92505e-05	-1.57367	0	0.111	0.548293
TGM2	2.35101e-05	-2.22145	0.017	0.353	0.669614
BTG1	3.18793e-05	0.90484	0.759	0.562	0.907985
CD247	3.27857e-05	1.33652	0.414	0.147	0.933801
FOS	3.44121e-05	-0.78058	0.69	0.827	0.980127
ATM	3.77274e-05	1.41448	0.397	0.137	1
PCCA	3.86403e-05	-1.57281	0.017	0.152	1
LGALS1	4.99292e-05	-1.31651	0.121	0.302	1
PIK3IP1	5.35115e-05	1.14787	0.259	0.054	1
NR4A1	5.41097e-05	-1.15958	0.121	0.366	1
MGST1	5.52947e-05	-1.27492	0	0.101	1
HSPB1	5.66413e-05	-0.751087	0.121	0.299	1
SYTL3	5.82699e-05	1.06641	0.345	0.147	1
COL1A2	6.10835e-05	-1.56742	0.155	0.253	1
FKBP11	7.54448e-05	0.955879	0.172	0.026	1
ZFP36L2	8.16965e-05	1.05811	0.672	0.415	1
QSOX1	9.15091e-05	-0.869587	0.052	0.144	1
MEST	9.31711e-05	-0.439026	0.172	0.193	1
MXRA7	9.40882e-05	-1.10174	0	0.113	1
PPP1CB	9.47578e-05	0.540876	0.466	0.237	1
TSC22D3	9.48309e-05	1.32668	0.655	0.304	1
GATA3	0.00010053	-1.45326	0.034	0.307	1
SERPING1	0.000100649	-1.3526	0	0.103	1
NPM1	0.000112834	0.511213	0.534	0.405	1
LY6E	0.000116397	-1.24278	0.103	0.322	1
HNRNPA2B1	0.000122819	0.57121	0.638	0.531	1
G0S2	0.000135798	-1.07722	0.017	0.119	1
NCAM1	0.000151428	-0.969558	0	0.116	1
TLE4	0.000155298	1.08122	0.397	0.198	1
CD3G	0.000162695	0.987132	0.207	0.052	1
STK4	0.000168886	1.18088	0.397	0.157	1
SLC2A3	0.00017383	1.30984	0.534	0.255	1
IKZF1	0.000176623	1.84167	0.397	0.101	1
CRYBG1	0.000189206	0.54579	0.276	0.289	1
LGALS3	0.000191151	-1.74977	0.017	0.232	1
CNOT6L	0.000191747	1.03365	0.362	0.186	1
CLDN4	0.000193968	-2.09257	0	0.289	1
XIST	0.000202644	0.294263	0.448	0.448	1
2025-09-07	0.000204068	0.646896	0.431	0.209	1
FABP4	0.00021857	1.16346	0.121	0.005	1
SRSF5	0.000224431	0.97231	0.621	0.397	1
FUS	0.000225372	0.164732	0.603	0.518	1
JAK1	0.000252255	0.782898	0.448	0.229	1
HNRNPA3	0.000253822	0.739563	0.534	0.358	1
ELF3	0.0002772	-1.47661	0	0.18	1
ASAH1	0.000284367	-1.2074	0	0.162	1
IER3	0.000295104	-1.94704	0.086	0.338	1
PTPN22	0.00029617	1.08033	0.241	0.077	1
SLC44A1	0.00029767	-1.07339	0	0.137	1
AEBP1	0.000321822	-1.4247	0	0.108	1
CD3D	0.000336455	0.966571	0.224	0.041	1
GUCY1A2	0.000341396	0.636121	0.121	0.015	1
FKBP5	0.000346334	1.30955	0.276	0.054	1
KLRG1	0.000354891	0.756444	0.121	0.008	1
RPS4X	0.000374556	1.15763	0.862	0.735	1
TMEM156	0.000389028	1.25469	0.19	0.021	1
GABBR1	0.000415344	0.874522	0.103	0.008	1
NFATC1	0.000415344	0.824581	0.103	0.008	1
COL4A2	0.000458084	-0.593072	0.224	0.216	1
TM4SF1	0.000482215	-1.52731	0.034	0.134	1
IFI6	0.000482621	-2.19455	0.121	0.546	1
S1PR5	0.000567514	0.690601	0.103	0.013	1
RCSD1	0.000592509	0.930183	0.172	0.028	1
IPCEF1	0.000638678	1.01366	0.155	0.028	1
BHLHE40	0.000681439	-0.527466	0.103	0.245	1
MAF	0.000719033	0.44398	0.172	0.057	1
SPP1	0.000723383	-0.639185	0.328	0.302	1
LUM	0.0007346	-1.52893	0.086	0.227	1
SRSF2	0.000767803	0.445693	0.466	0.335	1
TNRC6B	0.000786416	0.981744	0.362	0.168	1
S100A6	0.000798591	-1.22506	0.276	0.474	1
TNFAIP3	0.000844344	1.2954	0.5	0.361	1
KRT18	0.000850811	-2.76654	0.069	0.485	1
GRASP	0.000869851	1.23545	0.259	0.082	1
CYTIP	0.000897691	0.902063	0.345	0.124	1
KANSL1	0.000898394	1.07181	0.397	0.16	1
CHPF	0.000978914	-1.26533	0	0.147	1
MCUB	0.00106413	0.971015	0.19	0.028	1
HLA-F	0.00109393	1.22386	0.31	0.106	1
RGS1	0.00115087	0.867062	0.345	0.147	1
WARS	0.00116512	-1.49692	0.052	0.178	1
CXCL14	0.00118483	-1.49808	0.034	0.139	1
RPL27A	0.00120536	0.842189	0.776	0.719	1
ZNF331	0.00123539	1.09348	0.534	0.255	1
CTSD	0.00127416	-1.60839	0.155	0.402	1
ENPP2	0.0014529	0.608209	0.103	0.01	1
PTPN14	0.00157184	-1.27283	0	0.149	1
RBM39	0.00159115	0.685513	0.517	0.441	1
NFE2L1	0.00162486	-1.04867	0	0.129	1
TMSB4X	0.00162506	1.03362	0.948	0.727	1
CD151	0.00163563	-0.989811	0.017	0.144	1
TIMP2	0.00168582	-1.4986	0.052	0.183	1
MCTP2	0.00169845	1.41309	0.259	0.113	1
RHOB	0.00169997	-1.26554	0.155	0.448	1
MAPRE2	0.00176408	1.14558	0.224	0.059	1
TAGAP	0.00192013	0.97218	0.172	0.052	1
LAMA5	0.0019402	-1.47333	0	0.17	1
CELF2	0.00196793	0.811064	0.31	0.157	1
BCAM	0.00201582	-1.35454	0	0.142	1
DIP2A	0.00203704	1.32348	0.31	0.113	1
TACSTD2	0.00206789	-1.28035	0	0.126	1
LTB	0.00210824	1.51565	0.293	0.072	1
SYTL2	0.0021149	0.477927	0.103	0.023	1
TCEAL9	0.00212899	-1.62129	0.017	0.296	1
PDE3B	0.00218341	0.977414	0.172	0.021	1
PNISR	0.00219419	0.8243	0.483	0.278	1
SAMHD1	0.00225397	0.951556	0.224	0.093	1
RIPOR2	0.00225909	0.866464	0.224	0.062	1
MTRNR2L8	0.00233907	-0.875458	0.207	0.361	1
GSTP1	0.0023429	-1.62282	0.172	0.5	1
CRIP1	0.00246164	-0.594895	0.155	0.206	1
STAT4	0.00259131	0.716446	0.241	0.116	1
CD53	0.00260932	1.10286	0.276	0.108	1
TMEM167A	0.00264257	0.565831	0.172	0.049	1
FBN2	0.00265165	-2.62857	0.034	0.41	1
KRT86	0.00266809	-1.2319	0	0.116	1
NPEPPS	0.00266809	-0.935263	0	0.116	1
CYR61	0.00267847	-2.0921	0.034	0.294	1
CLK1	0.00273699	0.627952	0.5	0.314	1
LEPROTL1	0.00275023	0.727704	0.293	0.134	1
ANXA2	0.00296462	-2.06028	0.052	0.397	1
BACH2	0.0030778	0.824894	0.172	0.036	1
CALM1	0.00316283	0.55497	0.534	0.43	1
PSMC1	0.00320829	-1.09109	0	0.147	1
SON	0.0032189	0.864868	0.5	0.348	1
ANXA5	0.00324583	-1.89055	0.069	0.407	1
LYAR	0.00328972	0.595167	0.103	0.031	1
PDCD4	0.00331869	0.503324	0.5	0.312	1
DDX3X	0.00343841	0.0941715	0.534	0.531	1
RXRA	0.0034454	-0.830072	0	0.106	1
HLA-A	0.00344808	0.535521	0.793	0.544	1
EIF5	0.00346985	0.356624	0.414	0.348	1
HIPK1	0.00350269	0.805598	0.241	0.134	1
IFI16	0.00350867	1.02405	0.293	0.139	1
HLA-C	0.00359338	0.39936	0.707	0.552	1
FGFBP2	0.00361496	1.0601	0.121	0.021	1
ITM2B	0.00367053	-0.535433	0.483	0.526	1
ODF2L	0.00379543	0.990457	0.19	0.062	1
AFF3	0.00384696	0.991178	0.138	0.015	1
BAG1	0.00388819	-0.331285	0.034	0.119	1
DSP	0.00398575	-2.55024	0.017	0.379	1
LIMA1	0.00408761	-1.18298	0	0.142	1
CEBPD	0.00420459	-0.192511	0.207	0.16	1
PNRC1	0.00421906	0.55577	0.586	0.407	1
EVL	0.00437042	0.615016	0.466	0.235	1
MLLT1	0.00440848	-2.18917	0.017	0.317	1
CTSZ	0.00460607	-0.917122	0.034	0.137	1
MT2A	0.00470277	0.149734	0.379	0.345	1
NSA2	0.00485244	0.784631	0.293	0.168	1
ACTB	0.00515465	-0.788785	0.759	0.884	1
CTTN	0.00533143	-1.15013	0	0.121	1
PRDX1	0.00534374	-1.95819	0.069	0.407	1
NDUFA13	0.00535921	-0.90913	0.069	0.178	1
ATP5PB	0.00543794	0.244929	0.155	0.072	1
CBLB	0.00553884	0.865303	0.207	0.139	1
ITGA4	0.00571815	1.296	0.207	0.052	1
AL355075.4	0.00583551	1.79032	0.138	0.046	1
SF1	0.00584348	0.575837	0.431	0.286	1
PERP	0.00595432	-1.38664	0.017	0.209	1
CAVIN1	0.00596593	-1.69025	0.034	0.289	1
RSRP1	0.00604073	0.595175	0.414	0.281	1
PEG10	0.00609528	-4.16255	0.121	0.657	1
PIP4K2A	0.00651759	1.0104	0.224	0.095	1
EFNA1	0.00657424	-1.24561	0	0.137	1
GSAP	0.00661977	0.69991	0.103	0.018	1
DUSP1	0.00663768	-0.868935	0.5	0.619	1
MYL6	0.00665896	-0.942882	0.431	0.642	1
FAM107B	0.00666682	0.412278	0.19	0.137	1
DUSP2	0.00676413	1.08114	0.414	0.232	1
CNST	0.00688937	0.755912	0.138	0.026	1
FLT1	0.00689799	-1.24215	0.155	0.26	1
MTERF4	0.00694911	0.772048	0.138	0.015	1
F13A1	0.00705003	0.168561	0.103	0.054	1
MRPL33	0.00713293	-0.935423	0.086	0.178	1
SS18L2	0.00740724	0.398968	0.103	0.031	1
MYL9	0.00763241	-1.14749	0.017	0.101	1
C1D	0.00774572	0.867589	0.172	0.046	1
TYMP	0.00787362	-0.790304	0.034	0.137	1
IGKC	0.00789714	2.64624	0.121	0.01	1
AC016831.7	0.00793794	0.994786	0.224	0.072	1
RPL19	0.00816448	0.661602	0.69	0.791	1
N4BP2L2	0.00821346	1.09883	0.276	0.131	1
CCNH	0.00830675	0.785282	0.259	0.101	1
CCL3	0.00831185	1.44007	0.19	0.157	1
RNF125	0.00831988	1.22638	0.31	0.124	1
ARPC3	0.00845593	0.190312	0.345	0.186	1
CAMK2G	0.00856424	-0.972443	0	0.116	1
ADM	0.00864126	-1.10401	0	0.111	1
DGKA	0.00870311	0.566669	0.19	0.067	1
MARCKS	0.00873216	-1.1828	0.017	0.116	1
TGFBR2	0.00874465	0.809423	0.19	0.07	1
TINAGL1	0.00878863	-2.67472	0	0.33	1
FAM43A	0.00897764	-0.491629	0.017	0.106	1
FOXP1	0.00901247	0.474805	0.328	0.183	1
ISYNA1	0.00910144	-2.08501	0.017	0.317	1
CHTOP	0.00912019	-0.493297	0.017	0.101	1
INPP5D	0.00918146	1.07505	0.19	0.103	1
CCL4	0.00943597	1.39874	0.293	0.24	1
SPOCK2	0.00946166	0.711934	0.241	0.101	1
KLF3	0.00957413	0.288253	0.155	0.077	1
DYNLL2	0.00962059	-1.74207	0.069	0.289	1
GZMM	0.00963245	1.07794	0.328	0.124	1
RPL15	0.0097276	1.0807	0.81	0.701	1
LY9	0.00991941	1.75268	0.138	0.023	1
ARID1B	0.0102239	0.66485	0.293	0.188	1
CALD1	0.0103501	-1.12443	0.207	0.353	1
POLR2J3.1	0.0104318	0.821558	0.19	0.07	1
MRPS6	0.0104401	-1.14677	0	0.139	1
PDE4DIP	0.0106374	-1.0078	0.034	0.201	1
SELL	0.0106696	1.35713	0.259	0.057	1
BRD4	0.0107689	-1.22816	0.103	0.418	1
EPB41	0.0108171	1.15658	0.259	0.077	1
GPC1	0.0108946	-1.15677	0	0.111	1
TP53INP1	0.0111471	0.646717	0.103	0.018	1
TXNIP	0.0112009	1.40139	0.397	0.17	1
ICAM2	0.0114661	0.547621	0.121	0.026	1
PABPC4	0.0114826	-1.24697	0.069	0.325	1
AC020916.1	0.0115714	-0.377184	0.052	0.121	1
UBR3	0.0117433	1.13177	0.19	0.067	1
PHACTR2	0.0119146	0.0215678	0.172	0.134	1
P4HB	0.0119726	-2.06043	0.121	0.456	1
LAPTM5	0.0119902	0.688097	0.345	0.168	1
CD8A	0.0120114	1.2125	0.207	0.031	1
OXNAD1	0.0121363	1.11	0.207	0.052	1
CCM2	0.0121826	0.336843	0.103	0.031	1
BAG5	0.0123357	0.0547139	0.103	0.039	1
PSAP	0.0124209	-1.54661	0.207	0.534	1
ADAMTSL4	0.0124455	-1.45804	0	0.191	1
H3F3A	0.0124534	0.578866	0.638	0.466	1
GDF15	0.0128889	-1.51054	0	0.157	1
MBNL1	0.0130274	0.726849	0.379	0.219	1
ANKRD44	0.0131167	0.937229	0.19	0.093	1
CTNNA1	0.0131306	-1.31086	0	0.142	1
GAPDH	0.0133173	-0.866503	0.345	0.585	1
ZNF496	0.0133537	0.834093	0.103	0.013	1
AC092069.1	0.0136174	-0.964086	0	0.116	1
H3F3B	0.0136528	0.709953	0.707	0.621	1
DYNLRB1	0.0136532	-0.88581	0.017	0.178	1
RPS28	0.0137905	0.505096	0.759	0.827	1
PCYOX1	0.0138	-0.726583	0.017	0.113	1
IL32	0.0139019	1.09317	0.276	0.129	1
RPL30	0.0140933	1.13689	0.776	0.691	1
C7	0.0141886	-0.137027	0.103	0.072	1
STK17B	0.0142019	0.502944	0.328	0.191	1
PARP1	0.0144312	-0.639449	0.052	0.188	1
ZNF430	0.0145478	0.563903	0.121	0.028	1
RPS24	0.0148777	0.925952	0.879	0.753	1
YBX3	0.0153524	0.533434	0.276	0.196	1
TCAF1	0.0154212	-1.57594	0	0.211	1
DAG1	0.0154566	-1.56905	0	0.209	1
KLF10	0.0155515	-0.184628	0.052	0.137	1
DDX6	0.0156391	0.585149	0.293	0.198	1
JAG1	0.0157619	-0.758869	0.034	0.139	1
CCT8	0.0158157	0.127942	0.172	0.113	1
ACP1	0.0158609	0.422117	0.138	0.07	1
GNG11	0.0159528	0.851369	0.207	0.064	1
A2M	0.0161912	-0.914926	0.052	0.124	1
VGLL3	0.0165674	-1.29187	0	0.142	1
EGFR	0.0166158	-2.53951	0.017	0.374	1
AIF1	0.0166749	0.338819	0.121	0.041	1
HEXA	0.0170344	-1.04911	0	0.121	1
DHRS3	0.0175304	-1.26987	0.034	0.142	1
CLEC2B	0.0177647	1.18287	0.276	0.111	1
ARRB2	0.01801	0.515323	0.155	0.052	1
LIMD2	0.0181185	0.966128	0.276	0.111	1
UBALD2	0.0181476	0.77221	0.241	0.098	1
PARP15	0.0182393	1.05415	0.155	0.057	1
IQSEC1	0.0182576	0.38032	0.155	0.082	1
ELOVL5	0.0183264	0.349607	0.138	0.067	1
SCML1	0.0187044	0.372977	0.103	0.023	1
ISG20	0.0190038	1.21585	0.31	0.111	1
KLRB1	0.0190569	1.67453	0.31	0.155	1
CD74	0.0192815	0.814102	0.379	0.268	1
GZMK	0.0192885	1.48477	0.121	0.064	1
AL357060.1	0.0194918	0.994784	0.103	0.013	1
PTCD3	0.0196443	0.779268	0.155	0.08	1
RHOH	0.0197101	0.875954	0.172	0.077	1
PLEK	0.019745	0.524864	0.138	0.057	1
CD3E	0.0197796	0.729241	0.19	0.082	1
PSD4	0.0198885	0.0248747	0.017	0.106	1
DGKD	0.0199595	-0.26019	0.052	0.175	1
CCL4L2	0.0202531	0.71313	0.121	0.034	1
CD63	0.0204006	-0.716068	0.224	0.438	1
CREM	0.0204412	0.499867	0.293	0.255	1
HMGB3	0.020608	-0.790433	0.017	0.139	1
FYN	0.0209108	0.960115	0.345	0.155	1
COTL1	0.0209121	-0.52522	0.19	0.242	1
PLEC	0.0209837	-0.725592	0.017	0.129	1
TRAPPC6B	0.0213145	0.792165	0.103	0.031	1
VPS37B	0.0214465	0.928533	0.328	0.186	1
SLC22A18	0.0214798	-0.946729	0	0.121	1
CD52	0.0215482	1.12855	0.31	0.119	1
BTAF1	0.0216401	0.984583	0.155	0.062	1
AAK1	0.0216615	0.219757	0.31	0.289	1
SLC16A3	0.0217674	-0.454754	0.052	0.126	1
KIAA1147	0.0218916	0.702101	0.103	0.028	1
SPARC	0.0221608	-0.708078	0.276	0.294	1
RPS10	0.0225206	-0.529093	0.276	0.271	1
ADGRE5	0.0226465	0.634196	0.379	0.24	1
FIS1	0.0230353	-0.494234	0.034	0.131	1
RPL38	0.0231157	0.759807	0.603	0.616	1
CNN3	0.0231666	-1.06987	0.034	0.147	1
PYHIN1	0.0233723	1.35728	0.138	0.057	1
UCP2	0.0234492	0.864461	0.259	0.106	1
ATP5F1B	0.0235255	-0.985581	0.052	0.25	1
SFT2D2	0.0236749	1.03637	0.172	0.085	1
PJA2	0.024013	0.507718	0.19	0.093	1
VIM	0.0240147	-0.191669	0.431	0.441	1
RASA2	0.0241093	0.628758	0.19	0.116	1
RPL13	0.0242649	0.830924	0.828	0.892	1
HSPA1A	0.0244667	0.882924	0.086	0.193	1
MTRNR2L1	0.0246286	-1.02879	0.017	0.173	1
METTL7A	0.0247651	-0.323535	0.052	0.129	1
FAM129B	0.0250599	-1.51964	0	0.191	1
MANBA	0.0252767	0.467781	0.121	0.067	1
CYSTM1	0.0255175	-1.1187	0.017	0.144	1
SIAH1	0.0255675	-1.40241	0	0.17	1
KLF4	0.0255877	-1.02579	0.017	0.219	1
LRP1	0.0257038	-1.33829	0	0.165	1
HNRNPDL	0.0257543	0.277926	0.5	0.425	1
TCEAL4	0.0259541	-1.12513	0.017	0.137	1
CTSA	0.0261344	-0.806697	0.034	0.134	1
ZNF394	0.0262847	0.785306	0.172	0.064	1
TRAM1	0.0263289	0.806531	0.259	0.149	1
GNLY	0.0264189	-0.80561	0.207	0.366	1
CAPZA1	0.0264286	0.557013	0.276	0.142	1
PPP1R14B	0.026497	-0.343642	0.086	0.147	1
ZBTB1	0.0266102	0.787124	0.224	0.095	1
DENR	0.0266884	0.10268	0.138	0.077	1
HSPA8	0.0268571	0.615628	0.534	0.407	1
TIMP1	0.0271571	-1.21536	0.069	0.168	1
VAPA	0.0274012	0.752564	0.31	0.198	1
CLTB	0.0274027	-0.500253	0.017	0.108	1
KPNA6	0.0279768	0.188571	0.138	0.111	1
SMC4	0.0283922	0.811	0.207	0.139	1
NDUFA10	0.0283942	-0.830944	0.052	0.18	1
NDFIP1	0.0284197	0.459252	0.207	0.121	1
RPL36	0.0286356	0.174467	0.672	0.773	1
TECR	0.0288474	-0.978458	0.052	0.165	1
2025-09-11	0.0290115	-0.980385	0.034	0.173	1
DUSP9	0.0292234	-2.20385	0	0.289	1
MAGED1	0.0295785	-1.35001	0.017	0.211	1
HSPA9	0.0299	0.445707	0.276	0.193	1
NME3	0.0299932	-0.585288	0.034	0.106	1
SMIM27	0.0301839	0.727631	0.121	0.026	1
HMGB1	0.0304455	-0.0450921	0.483	0.482	1
DDX24	0.0305622	0.427843	0.379	0.265	1
USP16	0.0309541	0.477409	0.224	0.134	1
PTMA	0.0310368	0.232514	0.862	0.853	1
PRDX4	0.0316128	-1.13223	0.017	0.134	1
IFNGR1	0.0320306	0.970439	0.19	0.098	1
CST7	0.0320673	1.02406	0.259	0.142	1
ID3	0.0322791	-1.0758	0.017	0.142	1
CCNL1	0.0323165	0.157069	0.517	0.461	1
UBXN1	0.032558	0.460556	0.224	0.121	1
PDE4D	0.0326896	0.0800034	0.207	0.108	1
ARCN1	0.032762	0.425086	0.138	0.052	1
C16orf54	0.0328399	0.914486	0.121	0.023	1
RPS7	0.0328443	0.776537	0.81	0.637	1
RBM5	0.0329939	0.257511	0.241	0.191	1
RPS16	0.0332312	0.533702	0.776	0.688	1
GYPC	0.0334145	0.826524	0.241	0.103	1
IFITM3	0.0336482	-0.849011	0.121	0.245	1
RPL21	0.0338019	0.709095	0.672	0.709	1
ITGAL	0.0338371	0.641352	0.19	0.119	1
HNRNPH3	0.0338774	0.405811	0.259	0.17	1
S100A13	0.0342779	-1.13542	0.034	0.119	1
RAI14	0.0342952	-0.839153	0.017	0.108	1
FBN1	0.0343759	-1.87936	0.034	0.284	1
RPL7A	0.0344057	1.05502	0.759	0.652	1
PTGES	0.0346873	-1.12327	0	0.111	1
SFPQ	0.0350261	0.325984	0.483	0.441	1
SLC40A1	0.0351222	-1.44844	0.017	0.271	1
QKI	0.0353172	0.345858	0.207	0.149	1
APLP2	0.0356447	-2.1596	0.155	0.492	1
FAU	0.0356709	0.738872	0.724	0.606	1
PSMD6	0.0358489	0.244747	0.103	0.052	1
ZNF217	0.0361949	-0.975732	0.017	0.142	1
PPWD1	0.0363904	0.347106	0.103	0.028	1
ATG5	0.0366162	0.641016	0.103	0.034	1
PNP	0.0366803	-1.60753	0.017	0.245	1
ISCA1	0.0369677	0.72191	0.207	0.095	1
CAMK4	0.0370635	0.90869	0.138	0.039	1
SERP1	0.0370641	0.198119	0.31	0.232	1
FSTL1	0.0370935	-0.971631	0.121	0.276	1
PRMT2	0.0372509	0.905149	0.276	0.142	1
CD48	0.0375376	1.00362	0.241	0.067	1
DHX36	0.0377346	0.525414	0.31	0.224	1
PPP4R3B	0.0378202	0.511615	0.155	0.059	1
PCGF5	0.0379142	0.647974	0.138	0.034	1
ARID5B	0.0380969	0.244894	0.224	0.149	1
MBD3	0.0381385	-1.15133	0.034	0.209	1
CDKAL1	0.0383064	0.84533	0.121	0.028	1
PPP1R10	0.0383601	0.122427	0.224	0.242	1
CERS6	0.0384057	0.456163	0.121	0.044	1
ERN1	0.0384905	1.20278	0.224	0.098	1
AKNA	0.0385653	0.885161	0.362	0.191	1
SRGN	0.0393342	0.654416	0.5	0.407	1
TACC2	0.0393359	-1.24048	0.017	0.162	1
LRP2	0.0393736	-1.76721	0	0.209	1
PAG1	0.0397573	0.634958	0.172	0.064	1
AC058791.1	0.0399953	0.442074	0.19	0.116	1
OGT	0.0406563	1.05343	0.293	0.17	1
IFRD1	0.0414271	-0.306789	0.155	0.327	1
SERPINF1	0.0414542	-1.43608	0	0.155	1
SRSF10	0.0419937	0.718526	0.31	0.186	1
LGMN	0.0422768	-0.979441	0.017	0.116	1
NFE2L2	0.0425363	-0.12723	0.31	0.26	1
GSN	0.0430297	-0.816802	0.034	0.142	1
TXNRD1	0.0437731	-0.894314	0	0.111	1
RPS25	0.0439374	0.543694	0.707	0.639	1
APP	0.0439473	-1.34516	0.138	0.286	1
TTC3	0.0442305	0.378487	0.293	0.18	1
HEXB	0.044253	-1.25594	0.017	0.152	1
CLDN7	0.0442934	-0.976664	0	0.103	1
PHF10	0.0443293	0.40252	0.121	0.046	1
RPS2	0.0445978	1.06245	0.828	0.812	1
RNASE1	0.0452147	-0.282439	0.138	0.09	1
MED10	0.0455986	0.631708	0.172	0.062	1
CCL3L1	0.0461261	0.353009	0.121	0.046	1
EHD1	0.046171	-1.06982	0.034	0.201	1
CDH1	0.0462439	-1.48612	0.017	0.222	1
GPBP1	0.0467219	0.408523	0.293	0.206	1
DDX39B	0.0467399	0.5065	0.19	0.101	1
ARID4B	0.0472908	0.614685	0.241	0.224	1
IGHM	0.047474	1.81151	0.103	0.013	1
IGFBP4	0.0475597	-1.02252	0.052	0.111	1
CLEC2D	0.0479669	0.631066	0.155	0.057	1
SNU13	0.0480929	0.654025	0.345	0.196	1
POU2F2	0.0488804	0.915011	0.103	0.015	1
ICE2	0.0488812	0.791072	0.103	0.026	1
ATP5PO	0.0490209	-0.647146	0.034	0.147	1
BRD2	0.0490646	-0.378227	0.448	0.526	1
CSF3R	0.0490889	-0.914765	0.017	0.193	1
YWHAZ	0.0492545	0.0312796	0.517	0.472	1
STX16	0.0494679	-0.62879	0.017	0.108	1
BIN2	0.0500229	0.881598	0.172	0.085	1
NSFL1C	0.050048	-0.100907	0.103	0.062	1
NEDD1	0.0501587	0.797573	0.103	0.026	1
EGFL7	0.0502544	-0.698344	0.155	0.129	1
NMT1	0.0512292	-0.393389	0.069	0.183	1
XCL1	0.0513946	-1.05431	0.086	0.178	1
CTSC	0.0514197	0.317588	0.138	0.131	1
HNRNPA1	0.0514573	-0.128556	0.466	0.456	1
ALDH7A1	0.051725	-1.261	0	0.168	1
TRBC1	0.0520629	0.875631	0.138	0.057	1
LCMT1-AS2	0.0524821	-0.844265	0.017	0.121	1
ANXA11	0.0525188	-1.1448	0.069	0.216	1
MYCBP2	0.0525299	0.732017	0.259	0.147	1
UBL5	0.0526791	-0.70659	0.224	0.281	1
MMP15	0.0527207	-0.898458	0.017	0.119	1
ZNF548	0.0531896	0.264637	0.103	0.031	1
PDIA6	0.0532745	0.0303475	0.121	0.196	1
ACTN4	0.0534184	-0.981845	0.121	0.335	1
IL2RG	0.0534587	0.329752	0.224	0.147	1
SLA	0.0538218	0.419741	0.207	0.137	1
GNB2	0.0538519	-0.0747569	0.052	0.106	1
SPINT1	0.0539432	-2.13347	0.034	0.358	1
MESD	0.0539752	-1.04075	0	0.129	1
RPS20	0.054396	0.565773	0.586	0.472	1
BOD1L1	0.054447	0.609208	0.224	0.134	1
CD83	0.0545233	0.990296	0.121	0.108	1
HSBP1	0.0546274	-0.672517	0.017	0.101	1
STS	0.0550856	-1.17431	0	0.113	1
COL6A2	0.0554041	-0.890577	0.069	0.113	1
LMAN2	0.0554142	-0.583018	0.069	0.183	1
YAP1	0.055495	-1.15649	0	0.108	1
FMNL2	0.055495	-1.04727	0	0.108	1
HEATR5B	0.0555238	0.762116	0.138	0.052	1
MORF4L1	0.0558838	0.53562	0.397	0.299	1
PTPRF	0.0559283	-0.966784	0	0.103	1
RPL6	0.0560616	0.386041	0.69	0.603	1
NFATC2	0.0563365	0.653647	0.138	0.064	1
S100A11	0.0566735	-1.66891	0.172	0.469	1
EIF3F	0.0571676	-0.00746946	0.224	0.186	1
RPL36A	0.0574917	-0.618416	0.172	0.235	1
TNFRSF18	0.0578466	-0.335906	0.052	0.121	1
EIF3E	0.0580028	0.920474	0.345	0.162	1
DYNLL1	0.058014	-0.900398	0.121	0.286	1
ATP5PF	0.0583225	-1.04426	0.069	0.191	1
FBXW5	0.0589098	-0.709266	0.017	0.108	1
MAP3K2	0.0591972	0.626534	0.224	0.116	1
FKBP2	0.0592807	-0.960787	0.069	0.175	1
WDR6	0.0595993	-0.850236	0.017	0.101	1
HLA-DRB1	0.0596275	0.821771	0.103	0.103	1
STAT6	0.0597602	0.436431	0.121	0.041	1
GABPB2	0.059894	0.534426	0.103	0.028	1
VAMP8	0.0599598	-1.31707	0.086	0.276	1
SRSF7	0.06014	0.26373	0.397	0.335	1
PABPC1	0.06018	0.368285	0.655	0.564	1
BAG6	0.0602996	-0.789984	0.017	0.106	1
SMIM15	0.0605761	0.403487	0.103	0.031	1
UBB	0.0610025	0.459307	0.638	0.503	1
HLA-DQB1	0.0613673	0.814934	0.103	0.026	1
ATP5MC2	0.061397	0.448206	0.345	0.235	1
LENG8	0.0621013	-0.828589	0.121	0.219	1
CTNND1	0.0630194	-1.46138	0.017	0.165	1
TLE1	0.0630295	0.389695	0.138	0.08	1
ZNF326	0.0631522	0.365238	0.172	0.093	1
SMARCA4	0.0632274	-1.04216	0.034	0.152	1
UBAC2	0.0632846	0.808666	0.138	0.072	1
SOD2	0.0634132	0.0900068	0.207	0.227	1
GCC2	0.0636458	0.803612	0.259	0.188	1
ZFAT	0.0639849	-0.984171	0.017	0.139	1
ELOB	0.0639891	-0.0864947	0.328	0.237	1
HNRNPK	0.0640744	0.049851	0.483	0.454	1
GPCPD1	0.0640892	0.605061	0.241	0.147	1
PLAC8	0.064111	1.28057	0.276	0.093	1
HOOK3	0.0642664	-0.799209	0.052	0.162	1
TRA2A	0.0643243	0.460402	0.379	0.263	1
SNRNP70	0.0643716	0.409494	0.276	0.196	1
HLA-DPA1	0.0644812	0.78343	0.121	0.106	1
SIK3	0.0647159	0.240581	0.19	0.124	1
HSPH1	0.064797	0.873514	0.207	0.09	1
CDC42SE2	0.0649445	0.308086	0.31	0.201	1
GPRIN3	0.0650345	0.451267	0.138	0.062	1
HERC2	0.0652162	0.141112	0.052	0.108	1
GALNT11	0.0657388	-0.620388	0.052	0.191	1
IPO7	0.0661081	-0.919565	0.034	0.173	1
RPS8	0.0663663	0.984066	0.776	0.74	1
NPIPB5	0.0673639	0.405182	0.138	0.07	1
PARP8	0.0674317	0.729963	0.207	0.119	1
IVNS1ABP	0.0675635	0.426347	0.103	0.165	1
MRPL55	0.0677576	0.143162	0.138	0.046	1
RAB2B	0.0677608	0.647653	0.103	0.039	1
ACSS1	0.0679073	-1.39848	0.034	0.284	1
NUP58	0.0684116	-0.089904	0.086	0.106	1
GZMA	0.0688089	1.19831	0.259	0.111	1
ARGLU1	0.0691784	0.477817	0.397	0.33	1
MBTPS1	0.0692323	0.534728	0.172	0.09	1
VCL	0.0692541	0.183921	0.172	0.144	1
ATP6V0B	0.0694213	-1.23072	0.052	0.157	1
QPRT	0.0694231	-1.02049	0	0.116	1
TPI1	0.0696673	-0.786029	0.172	0.343	1
RICTOR	0.0697289	0.650899	0.224	0.101	1
HCST	0.0698943	1.1233	0.345	0.191	1
VPS35	0.0699162	-0.976765	0	0.111	1
ADD3	0.0699991	0.561332	0.241	0.142	1
CAV1	0.0700652	-1.16385	0.017	0.144	1
ORMDL1	0.0703695	0.218767	0.138	0.126	1
NKTR	0.0704219	0.692607	0.293	0.237	1
ANAPC16	0.0705826	0.480362	0.224	0.129	1
IL1B	0.0707073	-1.14273	0	0.103	1
AKR1B1	0.0707386	-1.20237	0.034	0.206	1
MOB1A	0.0710191	0.0662762	0.103	0.168	1
RPS27	0.0712323	0.832743	0.897	0.915	1
WAC	0.0716284	-0.0449607	0.224	0.188	1
SLC38A2	0.0717018	0.249819	0.5	0.472	1
SPG7	0.0729264	-0.0483542	0.121	0.173	1
PHF20L1	0.0729967	0.469049	0.172	0.106	1
THOC7	0.0730598	0.371678	0.138	0.07	1
HMGA1	0.0732677	-1.75237	0.086	0.325	1
GTF3C1	0.0736608	0.690305	0.155	0.062	1
NUFIP2	0.0737564	-0.3363	0.259	0.345	1
ANKRD12	0.0741781	0.0974307	0.293	0.216	1
RPL28	0.0741856	0.598137	0.776	0.851	1
MXD1	0.0745165	-1.01618	0.017	0.155	1
LMNA	0.0745365	-1.13695	0.121	0.363	1
IGF2.1	0.074571	0.0167774	0.138	0.131	1
BSG	0.0750131	-1.31059	0.138	0.366	1
VAMP5	0.0752519	0.930589	0.155	0.036	1
NR4A2	0.0754216	0.422503	0.431	0.325	1
ZCCHC7	0.0755448	0.519546	0.121	0.046	1
VPS29	0.0760443	-0.609931	0.034	0.124	1
AC026979.2	0.076059	0.811578	0.155	0.039	1
NCBP2	0.0761077	0.23918	0.121	0.054	1
KLRD1	0.0762255	0.802454	0.207	0.147	1
UBE2B	0.076534	0.364034	0.224	0.144	1
NCL	0.0770229	-0.194237	0.466	0.515	1
HNRNPD	0.077348	-0.189919	0.31	0.302	1
FTL	0.077371	-0.538334	0.621	0.67	1
RASA1	0.0775515	-0.744193	0.069	0.235	1
CTDSPL2	0.077943	0.370048	0.121	0.049	1
SDCBP	0.0783551	-0.21173	0.259	0.276	1
TRIM44	0.0783725	0.0844842	0.103	0.157	1
ITK	0.0786493	1.08937	0.19	0.064	1
BIRC6	0.0786717	0.21027	0.207	0.183	1
KMT2C	0.0788108	0.44935	0.241	0.229	1
SPINT2	0.0788282	-1.54283	0.052	0.253	1
HNRNPH1	0.0792346	0.450749	0.569	0.456	1
NDUFV1	0.0799452	-0.853922	0.052	0.168	1
RORA	0.0801642	1.08237	0.224	0.121	1
FLOT2	0.0803785	-0.980136	0.034	0.186	1
ITGA6	0.0805692	-0.883486	0.155	0.289	1
F5	0.0807249	-1.54998	0	0.198	1
NOL8	0.0809416	0.526627	0.121	0.059	1
LGALS8	0.0811639	0.599559	0.138	0.09	1
EIF3D	0.0812872	0.717318	0.276	0.149	1
CHMP1B	0.0816142	0.393539	0.207	0.168	1
KDELR1	0.0820441	-1.20888	0.017	0.16	1
BCL11B	0.0821103	0.879502	0.121	0.018	1
VGLL1	0.0822282	-1.49698	0	0.178	1
ZFHX3	0.082653	-1.09104	0.034	0.183	1
EZH1	0.0827695	0.704482	0.103	0.026	1
AKAP13	0.082879	0.154793	0.345	0.273	1
CDC123	0.0830713	0.38564	0.138	0.062	1
MYBL1	0.0833242	0.72483	0.138	0.082	1
ARHGDIA	0.0834898	-0.643984	0.155	0.253	1
NOP10	0.0836339	0.598889	0.172	0.077	1
SNRPA1	0.0836662	0.361408	0.138	0.077	1
GPR183	0.0837525	0.0871526	0.121	0.088	1
KLF2	0.0838781	1.05742	0.414	0.209	1
FXYD3	0.0843341	-1.38985	0	0.152	1
SMAGP	0.0843341	-1.30753	0	0.152	1
RBM28	0.0850345	0.414613	0.103	0.031	1
ECI1	0.0852678	-0.503826	0.017	0.103	1
YWHAG	0.0853369	-1.17634	0.034	0.198	1
SUMO2	0.0854756	0.432475	0.293	0.216	1
EIF3B	0.0858806	-0.211044	0.103	0.193	1
IMP3	0.0859392	0.330685	0.103	0.046	1
PRRC2A	0.0861977	0.44464	0.086	0.116	1
ZBED4	0.0861999	0.880012	0.121	0.046	1
SLC15A4	0.0864982	0.61433	0.121	0.057	1
KLF5	0.0865715	-1.16716	0.017	0.155	1
NRP2	0.0867515	-0.592268	0.052	0.139	1
CLTC	0.086947	-1.63212	0.017	0.235	1
CHORDC1	0.0871558	-0.606826	0.017	0.106	1
RNF10	0.0873162	-0.0951248	0.069	0.144	1
EIF2S3	0.0873365	0.247682	0.207	0.129	1
EVI2A	0.0874304	0.728935	0.121	0.034	1
RPS9	0.0879045	1.00956	0.862	0.696	1
PSMA3	0.0879265	-0.0265775	0.138	0.095	1
MRPL1	0.0882085	0.408777	0.103	0.044	1
KANK1	0.0882534	-0.943879	0	0.113	1
TFCP2L1	0.0885631	-0.9772	0	0.111	1
TMEM18	0.0886011	0.257105	0.103	0.039	1
ELF1	0.0887841	0.728639	0.379	0.198	1
STARD10	0.0888809	-0.895734	0	0.108	1
EGFL6	0.0890313	0.555131	0.121	0.044	1
KPNA1	0.0891098	0.294298	0.138	0.072	1
GPX4	0.089194	-0.37721	0.138	0.255	1
MYOF	0.0892689	-1.10711	0.017	0.116	1
RPS4Y1	0.0897142	1.1131	0.103	0.034	1
FAM96B	0.0901647	-0.433466	0.052	0.137	1
TANC2	0.091286	0.810848	0.103	0.031	1
POMP	0.0916008	-0.582462	0.241	0.222	1
GPSM3	0.0920218	0.853169	0.19	0.072	1
INTS1	0.0922355	-0.22504	0.052	0.108	1
GNL3	0.0923875	0.407185	0.155	0.093	1
RPS11	0.0932053	0.670242	0.776	0.737	1
NUP153	0.0932158	0.508048	0.121	0.095	1
NACA	0.093344	0.981749	0.621	0.554	1
ANXA7	0.0934745	-0.336567	0.034	0.101	1
TMC8	0.0935388	0.950394	0.224	0.098	1
CYBA	0.0939867	1.20101	0.448	0.191	1
CCDC88C	0.094718	0.257012	0.086	0.101	1
MSI2	0.0947331	-0.245011	0.172	0.232	1
CYLD	0.0959001	-0.0285198	0.086	0.16	1
IL6ST	0.0962529	-0.131198	0.31	0.299	1
RPS18	0.0963013	1.0137	0.845	0.851	1
MIDN	0.0964358	-1.07837	0.086	0.278	1
RGCC	0.0966876	-0.293625	0.172	0.222	1
CNDP2	0.0970668	-0.534057	0.052	0.126	1
RPS23	0.097169	0.981221	0.759	0.704	1
MGAT4A	0.0972091	0.403075	0.19	0.075	1
DDT	0.0977333	-0.0860536	0.086	0.124	1
CD47	0.0977764	0.801435	0.259	0.147	1
NEDD9	0.0979365	-0.908602	0.069	0.183	1
RPS27A	0.0987846	0.862971	0.828	0.768	1
SUGP2	0.0989411	-0.348656	0.052	0.131	1
TAX1BP1	0.098947	0.0911038	0.259	0.175	1
MYH9	0.0994733	-0.226309	0.276	0.332	1
SYNE1	0.0995064	0.837824	0.224	0.101	1
NFKB1	0.099735	0.4067	0.31	0.206	1
PHLDA2	0.0998234	-3.40397	0.017	0.446	1
DDX17	0.0999411	0.113947	0.397	0.394	1
ADAR	0.10011	0.0486519	0.207	0.196	1
NAPA	0.100176	-0.903884	0.017	0.121	1
AC245297.3	0.101015	0.89167	0.172	0.075	1
RPL12	0.101715	0.822697	0.707	0.693	1
CTSB	0.102165	-1.02851	0.086	0.247	1
RNF145	0.1022	-0.379837	0.034	0.106	1
UQCR11	0.102289	-0.685273	0.172	0.25	1
PFN1	0.102396	-0.48649	0.397	0.41	1
ITIH5	0.102842	-1.81	0.034	0.273	1
EFEMP1	0.103205	-2.0716	0.017	0.284	1
BAZ1A	0.103355	0.629432	0.276	0.129	1
SMAD2	0.104525	0.384824	0.121	0.088	1
UBR4	0.104775	-1.17525	0.034	0.204	1
EFHD2	0.105148	0.67774	0.224	0.137	1
CHD1	0.105552	0.579346	0.293	0.219	1
GIMAP4	0.105961	0.95776	0.138	0.039	1
CD37	0.106019	0.890122	0.31	0.155	1
C1QBP	0.106694	0.492304	0.155	0.095	1
MYL12B	0.106894	-0.745554	0.19	0.299	1
FDPS	0.106948	-1.03255	0.017	0.129	1
ZC3HAV1	0.106969	0.646065	0.31	0.193	1
BAZ2A	0.107067	0.173966	0.19	0.124	1
KIAA1551	0.107078	0.885355	0.224	0.106	1
WDR55	0.107178	0.671698	0.121	0.041	1
CAST	0.107436	-1.10371	0.138	0.296	1
LARGE2	0.107437	-1.20712	0	0.149	1
MPP1	0.107728	-1.18561	0	0.147	1
PRLR	0.108094	-0.585897	0.069	0.101	1
FAM32A	0.108467	0.530324	0.155	0.064	1
2025-09-01	0.108903	0.747537	0.155	0.044	1
RGS2	0.109009	0.181434	0.138	0.142	1
HNRNPR	0.109353	-0.0631938	0.207	0.201	1
GMFG	0.109911	0.956214	0.241	0.093	1
AC007952.4	0.110119	1.09153	0.328	0.175	1
ADAMTS1	0.110149	-1.24509	0.069	0.312	1
CTBP1	0.11089	0.73491	0.19	0.093	1
BMP7	0.110947	-0.995557	0	0.121	1
RPL10	0.111127	1.03946	0.948	0.907	1
SRP14	0.111293	0.328468	0.414	0.358	1
RPLP0	0.111542	0.165686	0.621	0.601	1
STK17A	0.11172	0.54757	0.293	0.204	1
ENO1	0.111988	-0.655924	0.172	0.273	1
PTGER4	0.112232	0.704554	0.172	0.093	1
CSF2RA	0.112831	-1.03086	0	0.108	1
KMT2A	0.112962	0.744302	0.172	0.085	1
MBP	0.112995	0.500864	0.172	0.121	1
FOXN3	0.11302	-0.704985	0.052	0.175	1
KAT6A	0.11319	0.322159	0.19	0.142	1
MET	0.113236	-0.914371	0	0.106	1
FNDC3B	0.113551	-0.708176	0.086	0.237	1
L1TD1	0.113653	-0.904865	0	0.103	1
LIMK2	0.113653	-0.918376	0	0.103	1
COX6C	0.114267	0.00926997	0.345	0.294	1
GRN	0.114352	-1.35867	0.017	0.168	1
TOB1	0.114734	0.263861	0.155	0.129	1
PCNX1	0.115499	0.653593	0.207	0.095	1
IL2RB	0.116012	-0.394493	0.19	0.211	1
SNX3	0.116688	-0.922609	0.052	0.175	1
CSNK1D	0.117173	0.149129	0.19	0.157	1
GJA1	0.11726	-0.816059	0.086	0.134	1
ID2	0.117501	-0.406729	0.31	0.415	1
FEM1A	0.117527	0.716786	0.103	0.082	1
RAD23A	0.117656	-0.66262	0.034	0.131	1
ITGB5	0.117732	-0.905708	0.034	0.149	1
RPS15A	0.117814	0.978798	0.672	0.693	1
FYB1	0.118008	0.34457	0.259	0.209	1
XRN2	0.118102	0.11419	0.155	0.124	1
BAIAP2	0.118251	-0.217867	0.034	0.103	1
HNRNPC	0.118624	-0.568125	0.328	0.412	1
NF1	0.119384	-0.988129	0.017	0.131	1
POLR2L	0.119399	-1.2557	0.121	0.302	1
SLC38A1	0.119448	0.0255882	0.345	0.286	1
YWHAQ	0.119724	0.337302	0.19	0.124	1
SKAP1	0.11991	0.885376	0.207	0.067	1
SEL1L	0.119968	-0.966455	0.017	0.139	1
RPL23	0.120139	0.347918	0.655	0.66	1
NOP56	0.120291	-0.0976024	0.224	0.204	1
BRD7	0.120354	-0.557739	0.034	0.134	1
DNTTIP2	0.120498	0.347172	0.103	0.129	1
GIGYF1	0.121397	0.0992497	0.103	0.052	1
KLRC1	0.1215	-0.728584	0.052	0.124	1
CFL1	0.123133	-0.257205	0.466	0.5	1
JUN	0.123559	-0.786907	0.534	0.76	1
NR1D2	0.123979	0.182125	0.138	0.075	1
SMNDC1	0.12422	0.580338	0.103	0.046	1
CCDC80	0.124315	-1.52412	0.017	0.17	1
VAMP3	0.124497	-0.0460563	0.103	0.064	1
RAB11B	0.124547	-0.976784	0.017	0.121	1
MAGED2	0.125153	-0.757177	0.034	0.113	1
GPR65	0.125409	0.566181	0.172	0.062	1
RPS19	0.125474	0.237684	0.793	0.776	1
NFKB2	0.125578	0.958531	0.172	0.088	1
SELENOF	0.126316	0.492834	0.19	0.126	1
ARHGAP4	0.12641	0.875499	0.224	0.088	1
ARMCX3	0.126508	0.0881868	0.103	0.08	1
TXK	0.127593	1.23549	0.155	0.059	1
FAM133B	0.128008	0.268034	0.259	0.175	1
RAB8B	0.128063	0.427982	0.241	0.147	1
WDR74	0.128276	0.424736	0.207	0.129	1
HDGF	0.128572	-0.752026	0.034	0.149	1
STK38	0.129202	0.0799567	0.103	0.059	1
NR2F2	0.12932	-0.105912	0.086	0.116	1
HELB	0.129805	0.945919	0.155	0.072	1
RBM17	0.130135	0.0853036	0.121	0.162	1
MACF1	0.131067	0.460706	0.397	0.289	1
RBM47	0.131595	-1.44808	0.017	0.17	1
FCMR	0.131768	0.548721	0.103	0.028	1
CDYL	0.131884	-0.516028	0.034	0.119	1
PRDM1	0.133133	0.277688	0.103	0.067	1
ITGB4	0.133206	-1.43415	0	0.178	1
PRKCZ	0.133441	-1.49304	0.017	0.18	1
SLC25A5	0.134363	0.348629	0.241	0.186	1
SUSD6	0.134659	0.853505	0.155	0.059	1
PIK3R5	0.134788	0.980209	0.103	0.026	1
TM9SF2	0.1348	-0.786315	0.052	0.121	1
GATAD2A	0.135201	-0.225121	0.052	0.142	1
INF2	0.135444	-1.00931	0.034	0.157	1
ZFP36L1	0.135926	-0.789011	0.276	0.5	1
TUBA1A	0.136473	0.788736	0.259	0.103	1
NUCKS1	0.136737	-1.41557	0.086	0.291	1
RPS21	0.136765	0.362692	0.655	0.67	1
CCL5	0.136794	0.831632	0.259	0.219	1
PRF1	0.137116	0.538847	0.241	0.209	1
IKZF3	0.138211	0.505576	0.155	0.088	1
ARIH1	0.138422	-0.179679	0.155	0.24	1
VPS13A	0.138429	0.393847	0.121	0.093	1
SERINC2	0.138799	-1.15111	0	0.137	1
ASH1L	0.139206	0.650207	0.19	0.126	1
MME	0.139605	-1.02362	0	0.131	1
MSL2	0.140223	0.596587	0.138	0.101	1
RPS3A	0.140478	1.10881	0.672	0.704	1
IGF1R	0.140745	-0.888282	0.069	0.144	1
RAP1B	0.141085	0.010981	0.276	0.224	1
SARS	0.141201	-0.642044	0.034	0.134	1
VWA1	0.141313	-1.06595	0	0.121	1
RPL34	0.14217	0.584986	0.707	0.745	1
KRT23	0.142693	-1.07989	0	0.113	1
MAD1L1	0.142784	0.396111	0.121	0.031	1
TOP2A	0.143175	-1.12569	0	0.111	1
TRAF3IP3	0.143331	0.669483	0.155	0.052	1
GPR171	0.143371	0.818488	0.121	0.021	1
CREBZF	0.143457	0.556904	0.121	0.044	1
NRK	0.143669	-1.03656	0	0.108	1
SLC19A1	0.144175	-0.951526	0	0.106	1
IDI1	0.144311	0.180192	0.259	0.201	1
NOLC1	0.144875	-0.467536	0.034	0.111	1
EIF1	0.145721	0.281418	0.724	0.747	1
NRDC	0.146001	-0.977306	0.017	0.139	1
ACTN1	0.146151	-1.19502	0.069	0.206	1
RIMKLB	0.146541	-1.01603	0.069	0.188	1
SRPK2	0.146805	0.352916	0.121	0.067	1
BTF3	0.147157	0.753695	0.431	0.309	1
RPL27	0.147244	0.614163	0.586	0.479	1
HSD17B1	0.14798	-1.57194	0.017	0.216	1
CHD8	0.148031	-0.495847	0.017	0.101	1
RPL9	0.148098	0.808725	0.741	0.66	1
SGF29	0.148277	0.716851	0.103	0.015	1
BTG2	0.149217	-0.0247706	0.31	0.281	1
FAM102A	0.149306	0.44351	0.121	0.041	1
TMBIM6	0.149317	-0.208404	0.397	0.399	1
DENND4C	0.149356	-0.0474547	0.103	0.116	1
DPP9	0.14939	0.754124	0.121	0.08	1
CNBD2	0.149401	0.289018	0.103	0.041	1
FYTTD1	0.150086	0.206291	0.121	0.082	1
APEX1	0.150148	0.282254	0.172	0.098	1
ZFC3H1	0.151112	0.581603	0.155	0.119	1
RPL39	0.151579	0.859341	0.81	0.789	1
RHOC	0.151587	-0.811408	0.069	0.157	1
S100A10	0.151787	-0.978841	0.19	0.374	1
TXN	0.151811	-0.400807	0.103	0.193	1
AP2B1	0.152307	-0.629546	0.034	0.126	1
RDH13	0.152503	0.0169853	0.052	0.106	1
TOMM20	0.1526	0.0321317	0.224	0.191	1
AMD1	0.152833	0.415799	0.276	0.245	1
PEBP1	0.153068	-0.932312	0.172	0.33	1
COL3A1	0.154366	0.250565	0.259	0.16	1
SHOC2	0.154813	0.442876	0.103	0.082	1
GOLGB1	0.156263	-1.33916	0.121	0.335	1
TDG	0.156743	0.856565	0.103	0.095	1
CTSL	0.156821	-2.13763	0.069	0.389	1
S1PR4	0.157092	1.04185	0.121	0.028	1
UBE2I	0.157465	0.0616636	0.207	0.157	1
PSMG2	0.157673	0.268735	0.103	0.044	1
TGIF1	0.159369	-0.776102	0.052	0.103	1
ANKLE2	0.159556	-0.798183	0.034	0.113	1
SAMD3	0.15986	0.801088	0.207	0.09	1
ADD1	0.160082	-0.426575	0.086	0.16	1
PRKCB	0.161059	0.863155	0.121	0.039	1
CARD8	0.161084	0.579473	0.138	0.054	1
IRF1	0.161327	-0.343243	0.259	0.278	1
CAPNS1	0.164021	-0.547248	0.052	0.129	1
PPFIBP1	0.164113	-0.869332	0.017	0.111	1
RPLP1	0.164199	0.567886	0.897	0.889	1
RPN2	0.164406	-1.21346	0.103	0.296	1
ATP5MPL	0.164655	-0.489226	0.138	0.242	1
MYO9B	0.164932	0.126734	0.103	0.157	1
UPP1	0.165437	-0.481954	0.034	0.113	1
MCPH1	0.165862	0.295836	0.103	0.039	1
CDC42	0.1664	-0.0529979	0.345	0.307	1
GSPT1	0.166548	0.896099	0.259	0.126	1
USP24	0.166839	0.81492	0.121	0.07	1
REEP5	0.167025	-0.356147	0.069	0.139	1
MALT1	0.16778	0.1748	0.103	0.077	1
RPL5	0.168815	1.0628	0.724	0.598	1
ECHS1	0.168958	-1.18999	0.017	0.178	1
ATP5F1D	0.16896	-0.407699	0.19	0.237	1
MYSM1	0.169549	0.344499	0.138	0.085	1
ATP13A3	0.169718	-1.2711	0.034	0.173	1
COMMD7	0.170374	-0.714131	0.017	0.106	1
ZBTB10	0.170385	0.0360275	0.172	0.152	1
MPRIP	0.171309	0.373988	0.207	0.113	1
LSM14A	0.171895	-0.173081	0.172	0.149	1
ADNP2	0.172086	0.449973	0.103	0.034	1
DSTN	0.173114	-1.05371	0.224	0.381	1
TFAP2A	0.174705	-1.30725	0	0.152	1
SNX29	0.175133	0.504688	0.103	0.039	1
NCOA7	0.175342	-0.0168702	0.138	0.108	1
NEDD8	0.176156	-0.568848	0.207	0.214	1
BEX3	0.176734	-1.36307	0.052	0.237	1
IMPDH2	0.178185	-0.368676	0.103	0.129	1
PPP1R15B	0.17819	0.378326	0.19	0.139	1
GSE1	0.178461	-0.014072	0.138	0.165	1
SLC13A3	0.180174	-1.11261	0	0.124	1
CSRNP1	0.180914	-0.646938	0.103	0.227	1
LAMTOR4	0.18146	-0.00973655	0.103	0.178	1
MYH10	0.181623	-1.60885	0.017	0.229	1
SPCS3	0.182281	0.503002	0.293	0.17	1
TRIM29	0.182466	-0.943526	0	0.113	1
ATP5IF1	0.182522	0.203604	0.241	0.219	1
STAG1	0.182612	-0.048029	0.069	0.103	1
NR2F6	0.183072	-0.919406	0	0.111	1
GLDC	0.183072	-0.973938	0	0.111	1
PFKL	0.183572	-0.498577	0.052	0.137	1
MAP7D2	0.183692	-0.940188	0	0.108	1
UTRN	0.183732	0.442968	0.241	0.296	1
LAMB1	0.183946	-1.21465	0.017	0.204	1
GSTO1	0.183947	-0.563508	0.034	0.103	1
PRKX	0.184037	-0.320343	0.155	0.193	1
ADRB2	0.184477	0.704717	0.103	0.026	1
PSMD1	0.184722	0.0452652	0.052	0.106	1
HK1	0.185259	-0.978798	0.052	0.149	1
CDK17	0.185617	0.508339	0.172	0.09	1
CD81	0.186176	-0.950745	0.121	0.307	1
STRIP1	0.186584	0.557283	0.103	0.041	1
JMJD1C	0.187017	0.669064	0.293	0.186	1
KIAA0319L	0.187078	-0.787823	0.017	0.106	1
SETD2	0.187554	0.533313	0.207	0.142	1
ZEB2	0.187936	0.26221	0.172	0.198	1
NR3C1	0.188125	0.0237074	0.172	0.173	1
MBD2	0.188265	0.00409186	0.069	0.113	1
CHD2	0.189793	0.310816	0.276	0.253	1
DR1	0.190156	0.327496	0.103	0.108	1
NTMT1	0.19081	0.552526	0.121	0.046	1
STAT3	0.191351	0.1484	0.259	0.157	1
SSR3	0.191834	-0.862996	0.052	0.126	1
CLNS1A	0.192019	0.795981	0.121	0.044	1
ADGRG1	0.192419	-1.81311	0.034	0.284	1
MAP2K3	0.193033	-0.144161	0.069	0.157	1
RPS6KB1	0.193619	0.534174	0.121	0.062	1
SF3B2	0.19374	0.411636	0.224	0.155	1
ENC1	0.193913	0.571052	0.138	0.07	1
ITPKB	0.19407	0.653068	0.121	0.049	1
CCR7	0.194355	0.683677	0.103	0.041	1
SH3GLB2	0.194612	-0.924538	0.017	0.126	1
IFITM1	0.194625	-0.13141	0.172	0.129	1
PAXX	0.195517	-0.222909	0.086	0.147	1
ERRFI1	0.196045	-0.733434	0.052	0.108	1
PRKAA1	0.197011	0.875679	0.121	0.075	1
SECISBP2	0.197215	0.154296	0.086	0.103	1
PNRC2	0.19758	-0.392126	0.207	0.18	1
TNKS	0.197698	0.113359	0.103	0.052	1
AL121944.1	0.197821	-0.976892	0.017	0.162	1
HPRT1	0.198073	0.846845	0.103	0.026	1
MIR22HG	0.198257	-0.461985	0.034	0.121	1
CCSER2	0.19856	0.980034	0.259	0.119	1
MARCKSL1	0.198823	0.0889898	0.103	0.052	1
NGLY1	0.19929	1.22223	0.19	0.062	1
DEGS1	0.199509	-0.894995	0.017	0.124	1
NUP98	0.200362	0.127694	0.138	0.116	1
AGTPBP1	0.202088	0.526947	0.103	0.062	1
CD300A	0.202126	0.626603	0.103	0.059	1
NFKBIB	0.202288	0.216815	0.121	0.067	1
TBX3	0.203434	-1.23248	0.052	0.18	1
USP36	0.20365	-0.0517098	0.259	0.219	1
SNRPD2	0.203883	0.440004	0.276	0.183	1
SERPINH1	0.20478	-1.10233	0.017	0.121	1
SEC14L1	0.205342	-0.0326888	0.121	0.162	1
SURF4	0.205544	-0.614016	0.103	0.219	1
SLC2A1	0.205742	-1.92171	0.034	0.325	1
PCMTD1	0.206015	0.3887	0.138	0.106	1
RABEP2	0.206219	0.442753	0.103	0.041	1
HNRNPUL1	0.207036	-0.383273	0.103	0.186	1
GGNBP2	0.207177	0.00883884	0.069	0.111	1
SEC16A	0.207451	-0.211038	0.052	0.108	1
RBM38	0.207895	0.311635	0.19	0.121	1
MYL12A	0.207985	0.487235	0.259	0.245	1
EPAS1	0.207995	-0.803641	0.19	0.345	1
GRK2	0.208288	0.477039	0.172	0.155	1
PDIA3	0.208473	-0.934537	0.207	0.389	1
SRSF4	0.20852	-0.261817	0.138	0.216	1
MED4	0.208574	0.193937	0.103	0.072	1
COX7A2	0.208602	-0.311368	0.207	0.242	1
RPL14	0.209209	0.37319	0.586	0.595	1
PSMA7	0.209454	-0.299235	0.138	0.276	1
PPP3CA	0.210361	0.646306	0.103	0.085	1
IDH1	0.210439	-0.750127	0.017	0.113	1
USP48	0.211749	0.274987	0.086	0.103	1
ZNF292	0.21193	0.737895	0.19	0.131	1
LARP7	0.212174	-0.781794	0.034	0.119	1
DDX21	0.212293	0.19424	0.207	0.219	1
ZFAS1	0.213039	0.183738	0.259	0.224	1
PLA2G16	0.213368	-0.70707	0.017	0.119	1
AHCYL1	0.213573	-0.166647	0.103	0.142	1
MDM2	0.214275	-1.16901	0.052	0.229	1
ABCA1	0.214405	-0.940167	0.017	0.116	1
PRPF3	0.214415	0.233627	0.103	0.044	1
CLIC4	0.21488	-0.906567	0.034	0.113	1
NDUFB1	0.214892	-0.458855	0.103	0.211	1
KHDRBS1	0.215658	-0.554985	0.069	0.168	1
GPI	0.21569	-0.473007	0.052	0.108	1
ABI1	0.216133	0.358553	0.121	0.095	1
SUMO1	0.21651	0.322102	0.172	0.093	1
CANX	0.217561	-0.430868	0.19	0.343	1
DICER1	0.217823	0.183719	0.138	0.137	1
EEF1B2	0.217827	1.33802	0.603	0.423	1
SPTY2D1	0.217914	0.545675	0.121	0.09	1
SERBP1	0.218301	0.285504	0.414	0.345	1
PREX1	0.218362	0.451512	0.121	0.088	1
MYO1F	0.218664	0.822441	0.138	0.064	1
HERPUD1	0.219009	-0.0240471	0.241	0.366	1
OSER1	0.219073	-0.67518	0.052	0.121	1
PPP1CA	0.219921	-0.600218	0.086	0.201	1
EWSR1	0.22082	0.345055	0.155	0.17	1
IRF8	0.221163	0.756738	0.138	0.09	1
EPC1	0.221698	0.283874	0.207	0.134	1
LCP2	0.222047	-0.543541	0.034	0.106	1
DMAC1	0.222067	0.397811	0.103	0.041	1
CTDNEP1	0.222392	-0.568296	0.017	0.101	1
ERVW-1	0.222538	-1.36156	0	0.162	1
PFDN2	0.223051	0.508796	0.19	0.142	1
RPS17	0.224076	-0.399397	0.172	0.214	1
LARP1B	0.224351	-0.40861	0.034	0.111	1
CGA	0.224786	-1.77565	0	0.152	1
NAA38	0.224962	-0.382791	0.069	0.142	1
Z93241.1	0.225862	0.400929	0.207	0.103	1
GADD45A	0.2265	-0.495462	0.138	0.235	1
IRF2BP2	0.226518	0.507541	0.276	0.178	1
UHRF2	0.227385	0.54588	0.103	0.046	1
RSRC2	0.227615	-0.091378	0.276	0.258	1
YPEL5	0.227696	0.288475	0.414	0.304	1
SNRPG	0.227714	-0.101856	0.19	0.173	1
TMEM165	0.227992	0.144871	0.121	0.095	1
RAB2A	0.227996	-0.0991939	0.155	0.18	1
MTPN	0.228204	-0.0106706	0.224	0.162	1
BZW1	0.228461	0.0970468	0.31	0.229	1
GLIPR1	0.228595	0.618463	0.121	0.041	1
RPL10A	0.228718	0.749201	0.603	0.544	1
DHX40	0.228993	0.141584	0.103	0.07	1
IL4R	0.230109	0.420495	0.138	0.103	1
SSH2	0.230257	0.508149	0.155	0.085	1
PRDX5	0.230549	-0.96945	0.19	0.286	1
ZBTB43	0.230661	-0.250181	0.052	0.103	1
NRP1	0.230799	-0.960437	0.017	0.193	1
TCEA1	0.230815	0.250619	0.172	0.142	1
PSMD2	0.230843	-0.913789	0.017	0.131	1
FAM118A	0.232104	0.47816	0.138	0.067	1
SLC43A2	0.232577	-1.66174	0.034	0.286	1
CD59	0.23274	-0.679902	0.069	0.204	1
LCP1	0.233228	0.633227	0.414	0.24	1
RPS6	0.233339	0.770942	0.69	0.688	1
EIF5A	0.233555	-0.258503	0.103	0.198	1
EBLN3P	0.234227	0.575501	0.138	0.057	1
C9orf78	0.235221	0.41965	0.155	0.113	1
RNF149	0.235513	0.21933	0.138	0.088	1
ZZEF1	0.235843	0.37714	0.103	0.077	1
LGR4	0.236212	-1.02563	0	0.108	1
LAPTM4A	0.23633	0.138286	0.224	0.149	1
TNFAIP8	0.23657	0.0183237	0.155	0.113	1
KRR1	0.237049	0.591246	0.155	0.095	1
PPP2R1A	0.237316	-0.587359	0.052	0.126	1
IQGAP1	0.237337	-0.204394	0.19	0.351	1
TMEM230	0.237477	0.141832	0.121	0.07	1
CDK13	0.238043	0.166287	0.121	0.16	1
KIDINS220	0.238558	0.0605484	0.086	0.113	1
AUP1	0.238823	-0.512224	0.052	0.111	1
PKM	0.238992	-0.787753	0.103	0.24	1
MYADM	0.239157	-0.567001	0.069	0.126	1
SC5D	0.239306	0.79362	0.138	0.052	1
FAM162A	0.240593	0.653346	0.103	0.034	1
ZBTB7A	0.240992	-0.755543	0.069	0.178	1
PRPF40A	0.241015	0.288988	0.224	0.17	1
HSP90AA1	0.241075	0.754788	0.69	0.714	1
SH3GLB1	0.241678	-0.082274	0.155	0.142	1
CCT3	0.241878	0.295339	0.155	0.101	1
JUNB	0.242798	0.630645	0.586	0.492	1
CEBPB	0.243217	-0.155372	0.224	0.281	1
ELL	0.24338	-0.23517	0.052	0.103	1
LMBRD1	0.243949	0.455594	0.138	0.064	1
MLLT6	0.244	-0.528634	0.103	0.168	1
PRSS8	0.244332	-0.887687	0.017	0.108	1
RGS10	0.244819	0.527959	0.138	0.064	1
AKT1	0.244844	0.201654	0.121	0.08	1
TMEM181	0.24579	0.222	0.103	0.059	1
MORC4	0.246449	-1.71523	0.017	0.219	1
PLEKHB2	0.246458	-0.466894	0.069	0.116	1
TYROBP	0.246497	-0.115657	0.172	0.201	1
CLASP1	0.246773	0.741676	0.103	0.064	1
SERPINB6	0.24752	-0.596515	0.052	0.111	1
AC245014.3	0.247929	0.199024	0.138	0.155	1
DNAJC8	0.24837	-0.289736	0.155	0.149	1
TMED2	0.248652	-0.137551	0.138	0.124	1
SBNO1	0.248655	-0.7066	0.017	0.126	1
MAP4	0.248667	-0.00597069	0.086	0.126	1
HLA-DRA	0.249126	0.452032	0.172	0.178	1
SLC26A2	0.249315	-1.53266	0.017	0.193	1
PCNT	0.249552	0.437652	0.121	0.057	1
CDC37	0.249729	-0.360343	0.138	0.201	1
F3	0.250787	0.164986	0.103	0.062	1
MDH2	0.251094	-0.791155	0.034	0.124	1
ETS2	0.251408	-1.07102	0.034	0.152	1
HMOX1	0.251676	-1.20176	0.017	0.162	1
PEG3	0.251739	-2.2183	0.034	0.353	1
INO80D	0.251759	0.472259	0.121	0.103	1
KCNQ1OT1	0.251937	-1.23788	0.069	0.227	1
SNX5	0.251985	-0.12616	0.121	0.129	1
TBL1X	0.252051	-0.399177	0.103	0.17	1
SMAD4	0.252864	0.45093	0.103	0.052	1
LGALS3BP	0.253346	-0.949574	0.034	0.124	1
PECAM1	0.25404	-0.37267	0.086	0.106	1
GRB2	0.25417	-0.00449412	0.138	0.139	1
LSM4	0.254286	-0.208837	0.069	0.113	1
LINC00513	0.254674	0.797051	0.172	0.064	1
PRKCH	0.255065	0.326471	0.241	0.173	1
GOLGA8B	0.255116	0.226882	0.121	0.129	1
NSUN6	0.255709	0.364734	0.103	0.077	1
DUSP5	0.257206	-0.301717	0.086	0.216	1
DMTF1	0.257666	0.543105	0.103	0.054	1
ACTG1	0.258135	-0.377527	0.655	0.722	1
BRD1	0.258244	0.755705	0.259	0.139	1
HLA-E	0.258373	0.40179	0.638	0.51	1
UQCRQ	0.259482	-0.529178	0.086	0.216	1
TRIM38	0.259522	0.727775	0.138	0.077	1
JUP	0.260029	-0.587648	0.034	0.119	1
CASP8	0.260335	0.741668	0.121	0.052	1
EIF4G3	0.260434	0.406732	0.138	0.077	1
ATXN7L3B	0.260669	0.170816	0.138	0.139	1
TENT4B	0.26159	-0.104636	0.086	0.144	1
HES1	0.261948	-1.05264	0.069	0.209	1
PTGER2	0.263213	0.736243	0.103	0.026	1
TBCB	0.263338	0.699083	0.121	0.062	1
TM9SF3	0.263357	-0.436613	0.086	0.186	1
PHF12	0.263937	0.332548	0.155	0.077	1
CUL3	0.264076	0.705763	0.155	0.103	1
CITED2	0.264452	-0.47907	0.121	0.235	1
COX4I1	0.265325	0.0474672	0.397	0.384	1
EZR	0.26536	-0.249342	0.414	0.544	1
ATRX	0.265488	0.659561	0.276	0.227	1
FLII	0.265584	0.0827248	0.103	0.059	1
KIF2A	0.266294	0.358238	0.121	0.052	1
LPIN1	0.26678	0.705436	0.138	0.08	1
TAF15	0.267143	-0.494332	0.069	0.191	1
RASSF5	0.267158	0.257193	0.138	0.108	1
RAP1A	0.267869	0.314254	0.138	0.072	1
GANAB	0.268194	-1.08612	0.034	0.18	1
SLTM	0.268221	-0.609036	0.086	0.196	1
GPATCH8	0.268474	0.453782	0.121	0.077	1
REV3L	0.268482	0.110095	0.121	0.077	1
PRKCSH	0.269468	-0.0120533	0.155	0.116	1
STK26	0.269849	0.0409601	0.103	0.098	1
UQCRC1	0.271304	-1.08504	0.017	0.155	1
C6orf48	0.271704	-0.142858	0.155	0.137	1
SLC5A3	0.272067	-0.257461	0.103	0.175	1
SYNRG	0.272691	0.341426	0.138	0.111	1
ZBTB20	0.273711	-0.445528	0.121	0.16	1
SAT1	0.273874	-1.36635	0.397	0.693	1
TMEM263	0.274213	-0.530466	0.034	0.113	1
SLC35E1	0.274837	0.00714314	0.086	0.119	1
HP1BP3	0.27512	-0.0426121	0.19	0.201	1
SNRNP200	0.275201	-0.543154	0.086	0.18	1
RBMS1	0.275288	0.181079	0.172	0.198	1
MCRIP1	0.276189	0.285249	0.155	0.088	1
BCL2	0.276228	-0.0357243	0.103	0.152	1
WAS	0.276275	0.984039	0.155	0.052	1
SF3B1	0.276443	0.28914	0.379	0.273	1
KDM3B	0.27751	0.0469482	0.103	0.057	1
NRAS	0.277694	0.476787	0.103	0.036	1
PHACTR4	0.278149	-0.580922	0.034	0.113	1
PPA1	0.27815	-0.360282	0.155	0.191	1
WTAP	0.278448	-0.236234	0.172	0.147	1
ELP2	0.278977	0.183609	0.103	0.057	1
IK	0.278982	-0.0641026	0.103	0.134	1
MTCH1	0.279152	-0.757978	0.086	0.168	1
NECAP2	0.280271	0.351143	0.103	0.034	1
SUPT16H	0.2805	-0.383796	0.052	0.129	1
ARIH2	0.281226	0.118176	0.103	0.095	1
HSPA5	0.283545	-0.853957	0.431	0.657	1
COL6A1	0.285008	-0.30517	0.172	0.124	1
TAOK1	0.285116	-0.136605	0.052	0.106	1
DCN	0.285184	-0.523898	0.241	0.268	1
GNAQ	0.285802	-0.184859	0.121	0.142	1
TPD52	0.285804	-0.1168	0.052	0.101	1
ATP5MC3	0.286105	-0.518095	0.207	0.216	1
RRBP1	0.28628	-1.24873	0.103	0.312	1
PDE4B	0.286764	0.351463	0.207	0.139	1
NANS	0.287004	0.701273	0.121	0.064	1
ABLIM1	0.287703	0.440318	0.155	0.098	1
MYDGF	0.288182	0.230058	0.121	0.121	1
RNF115	0.288248	0.468285	0.138	0.103	1
KDELR2	0.288553	-0.19971	0.172	0.178	1
PPHLN1	0.288567	0.0501502	0.086	0.103	1
MRFAP1	0.288786	0.0600531	0.19	0.165	1
LCOR	0.288855	-0.10331	0.069	0.116	1
VAV3	0.289197	0.0267485	0.103	0.134	1
RAN	0.289523	-0.00702787	0.207	0.247	1
SRSF11	0.289983	-0.449167	0.224	0.34	1
SRRM2	0.290555	0.0561363	0.466	0.43	1
RPS3	0.290567	0.910335	0.793	0.673	1
YWHAH	0.291053	-0.867192	0.017	0.103	1
TC2N	0.291188	0.581563	0.103	0.075	1
ARFGEF1	0.291412	0.31795	0.172	0.121	1
ENY2	0.292252	-0.0191841	0.172	0.147	1
ANXA1	0.292914	-0.876315	0.293	0.495	1
BUD31	0.293142	0.823949	0.155	0.077	1
RHOBTB3	0.293228	-0.306534	0.069	0.103	1
TUBB4B	0.293669	-0.347434	0.241	0.358	1
CHST2	0.294469	0.379279	0.121	0.044	1
DAB2	0.294799	-1.07121	0.086	0.216	1
MTR	0.294868	0.170198	0.138	0.111	1
DDX18	0.295169	0.80412	0.207	0.103	1
PSME4	0.295981	-0.175067	0.086	0.149	1
PSMD11	0.297483	-0.404909	0.086	0.17	1
SET	0.298457	-0.196331	0.328	0.374	1
SPON2	0.29846	0.555774	0.138	0.09	1
PKIB	0.298741	-1.05443	0	0.129	1
XCL2	0.298796	-0.825485	0.103	0.149	1
ARPP19	0.299499	-0.120703	0.103	0.168	1
TNFRSF1B	0.30017	0.487255	0.224	0.162	1
PAN3	0.300318	0.528174	0.155	0.085	1
PRPF8	0.3011	-0.086212	0.103	0.147	1
PRDM2	0.301325	0.284665	0.172	0.152	1
NDUFAF8	0.302776	-0.513053	0.034	0.103	1
SLC44A2	0.303138	-0.211579	0.086	0.116	1
PPP3R1	0.303174	0.383298	0.121	0.059	1
SELPLG	0.303224	0.941173	0.103	0.041	1
MCL1	0.303447	-0.24142	0.448	0.49	1
TUBA1C	0.303948	-0.993437	0.034	0.204	1
KHSRP	0.303989	-0.991822	0.034	0.142	1
DOCK8	0.304316	0.113473	0.121	0.186	1
SETD5	0.304638	-0.421568	0.052	0.137	1
DNAJA2	0.304654	0.0943666	0.103	0.108	1
LRRC8A	0.304783	0.208103	0.103	0.054	1
DCP2	0.305434	-0.0708995	0.103	0.106	1
WEE1	0.3056	-1.07521	0.017	0.183	1
USP25	0.307142	-0.308294	0.052	0.119	1
SH3BGRL	0.307328	0.54915	0.172	0.095	1
MSL3	0.307383	0.47225	0.103	0.052	1
HDLBP	0.307413	-0.880551	0.103	0.237	1
WDFY1	0.307994	0.202043	0.103	0.049	1
MYO1C	0.308879	-0.592447	0.034	0.121	1
FUBP1	0.308941	0.418405	0.155	0.111	1
BCAS2	0.308976	0.433347	0.155	0.064	1
TAPBP	0.30943	-0.403142	0.224	0.309	1
RPL18	0.310077	0.708485	0.81	0.729	1
MAP3K8	0.310228	0.224488	0.224	0.196	1
SHISA5	0.311165	-1.34345	0.034	0.188	1
RPL7	0.311166	0.311337	0.603	0.58	1
ARHGDIB	0.311836	0.547153	0.328	0.201	1
TENT2	0.312373	0.482608	0.103	0.054	1
POLR3E	0.312731	0.278411	0.103	0.075	1
CNTRL	0.313164	0.610962	0.138	0.062	1
UHMK1	0.313663	-0.152704	0.069	0.108	1
LMO4	0.313728	-0.83991	0.121	0.309	1
SCAPER	0.314288	0.414401	0.103	0.057	1
TFPI	0.314432	0.556469	0.103	0.036	1
CLDND1	0.314594	0.436006	0.155	0.116	1
ARF4	0.314772	-0.424223	0.155	0.247	1
PPP6R3	0.314853	0.302959	0.138	0.129	1
SEMA6A	0.315174	-1.32224	0.034	0.188	1
PDLIM1	0.315253	-1.22248	0.034	0.198	1
CHCHD2	0.315388	0.248397	0.328	0.237	1
IGFBP3	0.315538	-0.880248	0.19	0.198	1
CSRP1	0.316234	-1.11068	0.017	0.142	1
XPO6	0.317774	0.248309	0.121	0.07	1
BRWD3	0.317776	0.587371	0.103	0.034	1
SATB1	0.318427	0.514914	0.138	0.113	1
CRIM1	0.318502	-1.02871	0.103	0.263	1
RAB14	0.318509	-0.00309684	0.052	0.101	1
ATP6V1G1	0.318751	-0.117914	0.121	0.178	1
DDX52	0.318941	0.0480631	0.121	0.088	1
JUND	0.319143	-0.471155	0.741	0.912	1
EDF1	0.319182	-0.104026	0.276	0.302	1
MTREX	0.319859	0.396817	0.103	0.072	1
NDEL1	0.320266	-0.0813058	0.069	0.111	1
SKI	0.320573	-0.900494	0.086	0.183	1
AGPAT5	0.321237	0.226552	0.103	0.041	1
CCNT1	0.321576	0.185343	0.155	0.124	1
CCNDBP1	0.321779	-0.950919	0.069	0.211	1
MATR3.1	0.322568	0.787746	0.138	0.052	1
ELL2	0.323424	0.226202	0.155	0.139	1
DST	0.323603	-0.963269	0.052	0.149	1
CASC3	0.323624	0.255278	0.103	0.072	1
ZBTB38	0.323708	-0.719302	0.034	0.101	1
FGD3	0.323738	0.625825	0.172	0.08	1
NFKBID	0.323998	0.289519	0.121	0.07	1
GTF2B	0.324429	-0.0794897	0.155	0.119	1
PPP2R2A	0.324835	-0.236599	0.121	0.124	1
FCGRT	0.325719	-0.208431	0.103	0.072	1
TLE3	0.325931	-0.274612	0.069	0.131	1
LNPEP	0.326018	0.621182	0.224	0.149	1
IL10RA	0.327371	0.621842	0.121	0.075	1
EIF4G2	0.327476	-1.00577	0.293	0.49	1
HMGN2	0.327799	-0.0155937	0.276	0.273	1
PLXND1	0.327936	0.0637295	0.103	0.064	1
EMB	0.328203	0.5201	0.172	0.129	1
NUCB1	0.328345	-0.829626	0.034	0.108	1
TCF4	0.328377	0.561616	0.103	0.057	1
NOP53	0.328502	0.642328	0.397	0.26	1
RPS26	0.329752	-0.750829	0.31	0.441	1
CAPN15	0.33029	0.631863	0.103	0.041	1
CUX1	0.330583	-0.68822	0.103	0.173	1
AFG3L2	0.330853	0.0763553	0.103	0.085	1
ZRANB2	0.331103	0.157014	0.207	0.144	1
GTF3A	0.331532	0.621174	0.207	0.124	1
TOP1	0.331699	0.0500312	0.241	0.237	1
CD2AP	0.331943	0.0151514	0.121	0.116	1
GNS	0.332481	-1.01614	0.017	0.103	1
RPS6KA3	0.332487	-0.364366	0.103	0.134	1
COPS9	0.332854	-0.448263	0.172	0.155	1
KLHDC4	0.332902	0.864918	0.155	0.064	1
CTGF	0.333046	-0.57311	0.069	0.124	1
AMOT	0.33327	-0.724315	0.017	0.131	1
KPNB1	0.333334	-0.0300496	0.19	0.196	1
SPAG9	0.333869	-0.877653	0.086	0.255	1
SAMD9	0.334256	0.770237	0.103	0.052	1
GATAD2B	0.334982	0.2265	0.103	0.049	1
MEG3	0.335063	-1.25708	0.19	0.242	1
PTPN4	0.335447	0.615123	0.138	0.08	1
MLXIP	0.336234	0.435907	0.121	0.07	1
NDUFS7	0.336825	-0.240953	0.052	0.108	1
SOS2	0.336861	0.055352	0.103	0.07	1
TOR1AIP2	0.336937	-0.858579	0.052	0.188	1
FERMT2	0.337634	-0.91459	0.017	0.126	1
MAPK14	0.337635	0.175255	0.103	0.077	1
AREG	0.337867	0.62635	0.207	0.198	1
PTBP3	0.338109	0.226677	0.138	0.152	1
DHX15	0.339004	-0.6589	0.052	0.149	1
CALM2	0.339092	-0.598542	0.31	0.366	1
SAMSN1	0.339349	-0.123382	0.103	0.147	1
SLC12A2	0.339769	0.149934	0.103	0.049	1
ENPEP	0.339868	-0.705795	0.017	0.116	1
DRAP1	0.339969	0.688311	0.241	0.116	1
PPDPF	0.340445	0.033833	0.224	0.152	1
SUB1	0.341388	0.197255	0.293	0.242	1
CCNT2	0.341415	0.170997	0.121	0.064	1
EIF1B	0.341511	0.390834	0.19	0.119	1
SSBP1	0.341648	0.176866	0.172	0.116	1
CCNY	0.342968	0.395685	0.121	0.075	1
LUC7L	0.343221	-0.630734	0.069	0.116	1
SLC29A1	0.343544	-0.824207	0.017	0.108	1
TMOD3	0.343823	-0.153241	0.069	0.129	1
SERPINB1	0.344028	0.294042	0.121	0.085	1
SAFB2	0.344081	-0.0872451	0.086	0.142	1
SLC3A2	0.344114	-0.447395	0.138	0.204	1
DEPP1	0.344805	-0.965654	0.017	0.108	1
MAPK1	0.345054	0.183605	0.172	0.149	1
MKNK2	0.345578	0.418313	0.138	0.137	1
CASP3	0.345735	0.346387	0.121	0.095	1
SBDS	0.346526	-0.201031	0.086	0.131	1
TOE1	0.346947	0.853454	0.103	0.031	1
ARL6IP1	0.347349	-0.132691	0.19	0.209	1
BPTF	0.347721	0.376703	0.293	0.284	1
DIAPH2	0.347871	-0.0559797	0.069	0.108	1
RALY	0.34891	-0.673126	0.069	0.116	1
DAZAP2	0.349406	-0.0169476	0.155	0.126	1
WDR1	0.34988	-0.816012	0.052	0.152	1
PRMT9	0.350371	0.153245	0.086	0.111	1
YES1	0.350413	0.309355	0.121	0.116	1
COMT	0.351374	-0.00472347	0.103	0.09	1
LAMTOR5	0.351386	-0.141365	0.172	0.144	1
UQCRFS1	0.351796	-0.254036	0.103	0.101	1
TPR	0.352189	-0.0491439	0.19	0.196	1
EIF4G1	0.35225	-0.187942	0.069	0.137	1
SEC61G	0.352439	-0.140157	0.19	0.175	1
HTT	0.35318	0.480722	0.103	0.072	1
HNRNPL	0.353839	-0.604214	0.069	0.139	1
TRA2B	0.354016	0.0680525	0.397	0.366	1
CCT7	0.356185	0.0799278	0.138	0.085	1
TPST2	0.356416	-0.815866	0.034	0.111	1
CENPX	0.356451	-0.417268	0.086	0.101	1
ARHGAP5	0.356602	-0.755054	0.034	0.106	1
UBTF	0.3582	-0.815704	0.034	0.124	1
TPM4	0.358834	-0.0123676	0.293	0.392	1
PPIG	0.359049	-0.929002	0.103	0.253	1
NUTF2	0.359801	-0.472815	0.034	0.101	1
CCND1	0.360702	-1.06366	0.034	0.165	1
PAGE4	0.361411	-2.84385	0.069	0.51	1
KAT6B	0.361422	0.186615	0.155	0.139	1
CAPN1	0.361589	-0.763116	0.017	0.116	1
MED13	0.361881	-0.018858	0.103	0.134	1
2025-09-06	0.362058	-0.0300684	0.207	0.139	1
RPS14	0.362213	0.646486	0.793	0.825	1
RAB11A	0.363881	-0.605107	0.069	0.168	1
TTC17	0.364539	0.136144	0.155	0.088	1
CD2	0.365059	0.7082	0.224	0.113	1
WIPF2	0.365252	-0.452933	0.034	0.106	1
SMIM26	0.365637	0.127352	0.103	0.08	1
SEC11A	0.365814	-0.529445	0.086	0.165	1
CELF1	0.367155	-0.817448	0.034	0.162	1
GGCX	0.367401	-0.354382	0.034	0.108	1
ALG13	0.367929	0.386035	0.103	0.095	1
PTPN1	0.368137	0.222948	0.155	0.124	1
CHMP4B	0.368235	-0.0507347	0.069	0.116	1
UQCRC2	0.36865	0.258738	0.086	0.111	1
RACK1	0.369308	0.70518	0.638	0.59	1
PLCG1	0.371475	0.371765	0.103	0.031	1
UAP1	0.373026	-0.324184	0.034	0.101	1
ARID5A	0.373068	0.503821	0.224	0.095	1
PSMD8	0.373973	-0.00838642	0.207	0.17	1
RCN1	0.374691	-0.819959	0.052	0.144	1
DYNC1H1	0.375009	-0.274562	0.224	0.33	1
CCNK	0.375237	-0.457307	0.034	0.103	1
MAP3K1	0.37527	0.704683	0.155	0.072	1
GNAI3	0.375288	-0.081454	0.069	0.129	1
IRF3	0.375396	-0.0894435	0.069	0.103	1
RASSF1	0.37615	0.325721	0.103	0.052	1
ITGB2-AS1	0.37625	0.637742	0.103	0.031	1
PPP1R2	0.376366	0.0784243	0.121	0.131	1
PDXDC1	0.377052	-0.527418	0.086	0.186	1
RNMT	0.377096	0.0979286	0.207	0.147	1
NDUFS5	0.377202	0.321879	0.31	0.235	1
CD7	0.377687	0.51659	0.379	0.219	1
TMSB10	0.377953	0.416505	0.707	0.768	1
BRAF	0.378114	0.163822	0.172	0.124	1
UBE2D3	0.378889	0.0330685	0.31	0.312	1
FNBP1	0.379033	0.311187	0.259	0.173	1
FAM89A	0.37994	-0.429369	0.052	0.124	1
SMARCA5	0.380547	-0.210022	0.138	0.17	1
ARPC1B	0.381595	-0.367029	0.138	0.173	1
SNRPA	0.381758	0.0162201	0.103	0.08	1
UBE3A	0.381932	-0.283272	0.069	0.108	1
JOSD1	0.382417	-0.125016	0.224	0.188	1
SRSF1	0.382764	0.0475442	0.138	0.106	1
NAP1L1	0.383277	0.253839	0.345	0.317	1
KIAA2026	0.38412	0.32644	0.103	0.072	1
RANBP1	0.384161	-0.0304278	0.121	0.098	1
NDUFA11	0.384757	-0.516507	0.121	0.168	1
SIL1	0.38478	-0.718814	0.034	0.101	1
COPA	0.385859	-0.139833	0.086	0.149	1
AOAH	0.386245	0.822309	0.121	0.052	1
PNPLA2	0.386325	-0.378766	0.086	0.142	1
RPL31	0.386635	0.0801996	0.552	0.585	1
GNB1	0.386732	-0.143666	0.207	0.183	1
UFL1	0.387281	0.130609	0.103	0.08	1
MAT2B	0.38774	0.620592	0.138	0.07	1
KDM4B	0.388032	-0.161925	0.069	0.134	1
IGF2R	0.388894	-0.0472316	0.069	0.103	1
IDS	0.389051	0.0864221	0.121	0.16	1
GABPB1-AS1	0.390009	0.107357	0.103	0.131	1
KMT2E-AS1	0.390135	0.788266	0.207	0.116	1
PSPC1	0.390246	0.072582	0.121	0.095	1
HMGN1	0.391767	0.171599	0.362	0.299	1
SPTBN1	0.392425	-0.431907	0.207	0.222	1
FAM208B	0.392578	0.249582	0.103	0.088	1
RPL35A	0.394125	0.792824	0.672	0.59	1
IRS2	0.3946	0.0185365	0.172	0.193	1
PIK3C2A	0.395651	-0.453591	0.052	0.129	1
CYTH1	0.395865	0.74345	0.241	0.144	1
TTC39B	0.39623	0.563548	0.121	0.041	1
UBXN7	0.396508	-0.153313	0.103	0.08	1
ERBIN	0.396956	0.553509	0.155	0.088	1
FAM53C	0.397384	-0.660355	0.052	0.144	1
MAPKAPK2	0.398447	0.292475	0.121	0.111	1
FAM84A	0.399049	-1.00979	0	0.113	1
ZC3H18	0.399922	0.604422	0.138	0.103	1
UPF1	0.399953	-0.632669	0.034	0.119	1
RELT	0.400102	0.19285	0.103	0.077	1
PSMA1	0.400523	-0.291902	0.155	0.144	1
CCDC82	0.400576	0.169199	0.103	0.059	1
COX8A	0.400806	0.217685	0.207	0.16	1
NELFCD	0.401063	-0.182356	0.103	0.09	1
BIN1	0.401474	0.0970313	0.103	0.046	1
SRRM1	0.402116	0.0368621	0.241	0.245	1
CALU	0.402191	-0.647491	0.086	0.204	1
GPC3	0.402325	-0.731372	0.069	0.101	1
IQGAP2	0.403122	-0.0704892	0.155	0.149	1
ATP5ME	0.403768	-0.584956	0.259	0.387	1
ARHGAP45	0.404218	0.437685	0.207	0.113	1
NCBP3	0.405099	-0.32623	0.069	0.168	1
ZNF207	0.405408	0.260352	0.241	0.17	1
PDE7A	0.405784	-0.00730389	0.138	0.139	1
THUMPD3-AS1	0.406478	-0.133967	0.103	0.093	1
SFI1	0.406569	0.450648	0.121	0.057	1
TET2	0.408808	-0.123684	0.103	0.134	1
COX6B1	0.410105	-0.0350004	0.207	0.178	1
TCF7L2	0.410154	-0.554601	0.069	0.121	1
SNX9	0.410195	0.424856	0.155	0.088	1
HMOX2	0.411015	0.482722	0.103	0.041	1
CCNI	0.411934	0.170556	0.241	0.258	1
B3GNT7	0.412963	0.291571	0.103	0.082	1
RALGAPA1	0.413311	-0.277207	0.069	0.124	1
TMEM107	0.413392	0.36798	0.155	0.121	1
CAPZB	0.413757	-0.0576637	0.138	0.173	1
ATXN2L	0.414059	0.798594	0.172	0.075	1
YTHDC1	0.414067	0.0776985	0.241	0.201	1
NUDT4	0.41447	-0.681277	0.138	0.26	1
TFG	0.415811	-0.0335223	0.121	0.129	1
RANGAP1	0.415972	-0.841991	0.052	0.111	1
BCL7B	0.416235	0.269481	0.103	0.07	1
LPP	0.416665	-0.00702081	0.155	0.152	1
SEC62	0.417671	-0.38484	0.19	0.237	1
BLOC1S1	0.417933	0.140048	0.121	0.072	1
ZYX	0.418765	-0.310959	0.069	0.108	1
PIM2	0.419033	0.857832	0.103	0.023	1
NFAT5	0.419035	-0.680734	0.19	0.278	1
RUNX3	0.419182	0.305249	0.293	0.253	1
BDP1	0.419899	-0.28828	0.103	0.149	1
RNPS1	0.419903	-0.33796	0.103	0.204	1
KDM2A	0.420204	0.240023	0.207	0.16	1
RB1CC1	0.420231	-0.16374	0.103	0.139	1
ARHGAP21	0.42065	-0.874683	0.017	0.116	1
LAMP2	0.421112	-0.238757	0.086	0.144	1
WDR45B	0.421279	-0.470102	0.103	0.155	1
DCXR	0.421518	-0.625885	0.052	0.124	1
PBXIP1	0.421744	-0.287845	0.103	0.106	1
SIRT2	0.422398	0.540675	0.103	0.082	1
TUSC3	0.422586	-1.19053	0.017	0.165	1
CD46	0.422792	-1.07159	0.138	0.299	1
CFLAR	0.422842	0.250195	0.224	0.242	1
CNOT1	0.42292	-0.187218	0.121	0.175	1
RPS12	0.422961	0.547613	0.828	0.863	1
PURA	0.423519	0.210486	0.086	0.101	1
TPT1	0.424458	0.413107	0.966	0.912	1
ATF7IP2	0.424489	-0.276281	0.103	0.093	1
RABAC1	0.424698	-0.787386	0.103	0.17	1
MAT2A	0.425118	0.256057	0.172	0.144	1
STK10	0.42524	0.405263	0.155	0.129	1
EIF4A2	0.42588	0.327686	0.379	0.356	1
MAX	0.426019	0.38255	0.138	0.072	1
JARID2	0.427255	0.251294	0.138	0.157	1
C9orf16	0.427572	0.0458597	0.19	0.111	1
EID1	0.428038	-0.526136	0.103	0.191	1
TNKS2	0.428495	-0.446676	0.052	0.131	1
FXYD5	0.428671	-0.333212	0.103	0.121	1
TPM2	0.428708	-0.0990722	0.121	0.072	1
CREB3L2	0.4289	-0.749095	0.034	0.149	1
MAZ	0.428983	0.353816	0.121	0.082	1
H2AFY	0.429112	-0.427064	0.155	0.144	1
OSTF1	0.429219	0.35231	0.138	0.075	1
C19orf70	0.429371	-0.208334	0.069	0.103	1
LBH	0.42976	0.316149	0.138	0.101	1
TNIK	0.430046	0.821623	0.103	0.052	1
GFPT1	0.430984	-1.04167	0.034	0.152	1
PITPNB	0.432019	0.269729	0.103	0.067	1
RPL18A	0.432569	0.886024	0.759	0.722	1
PTMS	0.43301	-1.2405	0.052	0.232	1
MAGT1	0.433432	-0.755239	0.034	0.101	1
ITSN2	0.433965	0.32695	0.103	0.08	1
LAMC1	0.43429	-0.918025	0.103	0.211	1
RPL22	0.434948	0.601051	0.621	0.575	1
LASP1	0.435137	0.0224682	0.103	0.129	1
DNAJC1	0.435278	0.466376	0.103	0.075	1
SPTLC2	0.43549	0.423096	0.121	0.064	1
ANKRD11	0.435532	-0.778489	0.207	0.317	1
NDUFV2	0.435536	-0.253722	0.121	0.108	1
C12orf57	0.435907	0.416191	0.224	0.173	1
ANKRD10	0.436554	-0.392616	0.069	0.101	1
CD6	0.437932	0.299082	0.103	0.07	1
CFDP1	0.438368	0.0855518	0.086	0.119	1
PSIP1	0.438603	0.248222	0.086	0.106	1
LSM7	0.439156	0.353489	0.224	0.149	1
DPP4	0.439163	-0.814845	0.086	0.17	1
PHLDA1	0.439509	-0.171779	0.052	0.101	1
CSDE1	0.439796	-0.155395	0.224	0.245	1
OGA	0.441366	-0.0651274	0.155	0.193	1
PGGHG	0.441888	0.904103	0.121	0.062	1
HSPE1	0.442166	0.869109	0.259	0.17	1
S100P	0.442563	-1.64799	0.069	0.268	1
TRIM22	0.443898	0.461433	0.138	0.095	1
TIAL1	0.444253	0.120308	0.103	0.121	1
EML4	0.444687	-0.0984185	0.172	0.245	1
TLK1	0.444743	-0.526669	0.052	0.152	1
DARS	0.445086	-0.208387	0.103	0.111	1
TAOK3	0.44601	0.550691	0.155	0.137	1
CALR	0.446932	-0.667398	0.362	0.523	1
PAFAH1B1	0.447689	0.0982272	0.155	0.129	1
COPB2	0.447732	-0.149085	0.103	0.088	1
RASGRP2	0.447946	0.863297	0.138	0.049	1
USP8	0.447981	0.0784522	0.172	0.168	1
ARL4A	0.448023	-0.629137	0.052	0.162	1
SOCS1	0.448532	0.264287	0.207	0.124	1
ZCCHC2	0.450757	0.402996	0.138	0.085	1
MEF2D	0.450961	0.612871	0.155	0.119	1
GZMH	0.451141	0.486814	0.103	0.07	1
RAD23B	0.452254	-1.1316	0.034	0.178	1
BCL2L11	0.452325	0.0919466	0.138	0.116	1
DENND4A	0.452568	0.132721	0.172	0.144	1
BASP1	0.452933	-1.29106	0.017	0.16	1
SPCS1	0.453624	-0.696559	0.069	0.134	1
POLR2A	0.454176	-0.310169	0.259	0.26	1
H2AFV	0.454787	0.462904	0.207	0.113	1
HNRNPA0	0.454908	-0.0299672	0.241	0.214	1
DBI	0.455125	0.191256	0.207	0.186	1
TIPARP	0.455384	-0.0417249	0.19	0.188	1
CLIP1	0.455429	-0.654238	0.103	0.242	1
STAU1	0.456029	-0.546127	0.034	0.113	1
GNA12	0.456039	-0.259068	0.034	0.108	1
TRABD	0.456169	-0.0708525	0.086	0.106	1
HELZ	0.456663	-0.275715	0.086	0.142	1
RBM33	0.457032	0.168552	0.121	0.108	1
LDHB	0.457129	-0.2753	0.207	0.309	1
ZC3H13	0.457594	-0.28083	0.103	0.168	1
NIN	0.458018	0.742369	0.172	0.082	1
UFC1	0.458227	-0.0675899	0.155	0.113	1
KMT2E	0.458657	0.127236	0.293	0.224	1
PITHD1	0.458665	-0.205655	0.103	0.09	1
ERH	0.460096	-0.202042	0.121	0.131	1
SREK1IP1	0.460979	-0.086447	0.103	0.088	1
USP47	0.461136	0.376192	0.155	0.17	1
INTS6	0.462392	-0.588647	0.207	0.363	1
PDCD6IP	0.462654	0.231217	0.138	0.088	1
LARP1	0.463116	-0.696514	0.052	0.124	1
MINOS1	0.463451	-0.449478	0.086	0.121	1
HIVEP2	0.463716	-0.390428	0.052	0.108	1
RAB21	0.463967	0.314477	0.207	0.124	1
ZNF451	0.465025	-0.333788	0.086	0.155	1
CD55	0.466731	0.0176959	0.241	0.302	1
RIN3	0.466914	0.543109	0.103	0.09	1
TOMM7	0.468436	0.627211	0.448	0.332	1
UBE2Z	0.46884	-0.553384	0.086	0.119	1
CEP350	0.468927	-0.073142	0.086	0.126	1
SEC61A1	0.469014	-0.569249	0.069	0.16	1
CHD6	0.469195	-0.0508822	0.103	0.121	1
PSMC3	0.469302	-0.428972	0.069	0.147	1
ATP5F1A	0.470381	-0.498884	0.086	0.222	1
RTRAF	0.470385	-0.0420956	0.103	0.121	1
HAVCR2	0.470925	0.285841	0.103	0.07	1
TLN1	0.471894	-0.319762	0.224	0.222	1
CHURC1	0.472382	0.509527	0.121	0.064	1
CDC42SE1	0.472623	0.384818	0.19	0.144	1
MYLIP	0.47264	-0.937817	0.052	0.188	1
TENM3	0.47277	-1.1833	0.017	0.157	1
AZIN1	0.474434	-0.715721	0.155	0.232	1
DUSP4	0.474719	-0.244876	0.069	0.124	1
TNPO1	0.475421	0.31192	0.103	0.09	1
PPFIA1	0.475619	-0.6951	0.034	0.124	1
OPTN	0.475911	-0.178817	0.086	0.113	1
ISCU	0.47599	0.511841	0.138	0.085	1
PET100	0.477186	0.0749856	0.19	0.162	1
RBM25	0.477722	-0.606707	0.207	0.34	1
RERE	0.478721	-0.422603	0.138	0.18	1
LITAF	0.478795	0.333674	0.293	0.224	1
PSMD7	0.478981	-0.944359	0.138	0.24	1
PTPN2	0.478984	0.618973	0.103	0.088	1
TPM1	0.479567	-0.521013	0.069	0.119	1
AURKAIP1	0.479744	-0.831805	0.034	0.144	1
PRMT1	0.479868	-0.0943666	0.103	0.106	1
CIRBP	0.479979	0.121818	0.379	0.345	1
PGAM1	0.480181	-0.255783	0.069	0.129	1
MRPL57	0.480547	0.400442	0.121	0.106	1
PRDX2	0.481375	-0.737981	0.121	0.186	1
JPT1	0.481458	-0.284536	0.155	0.201	1
PHB	0.482155	-0.705691	0.034	0.113	1
BAZ2B	0.482532	0.579974	0.121	0.07	1
SSBP3	0.482729	-0.107884	0.103	0.111	1
CIR1	0.48285	-0.0816975	0.086	0.108	1
RPL17	0.483052	0.022081	0.259	0.196	1
TCIRG1	0.483166	-0.484459	0.069	0.113	1
CD99	0.486185	0.432525	0.241	0.17	1
KLF13	0.486485	0.220486	0.172	0.144	1
ARPC5L	0.487209	0.391759	0.138	0.121	1
ANP32E	0.487253	0.117743	0.121	0.121	1
SNHG25	0.487351	0.217499	0.103	0.09	1
FRMD4B	0.487645	-1.03037	0.017	0.139	1
SDF4	0.488957	-0.175073	0.103	0.126	1
ARHGEF7	0.490089	0.438899	0.121	0.085	1
LMAN1	0.490273	-0.753573	0.069	0.168	1
LSM8	0.491134	0.191431	0.103	0.077	1
FAM49B	0.491291	-0.104625	0.103	0.131	1
TMED3	0.492059	-0.224363	0.052	0.101	1
SMS	0.492346	-1.28314	0.086	0.25	1
CCT4	0.492495	-0.223543	0.069	0.124	1
RBM3	0.493012	-0.151215	0.241	0.265	1
METTL26	0.493091	-0.438948	0.052	0.108	1
BCAP31	0.493982	-0.774128	0.069	0.168	1
ARID3A	0.494778	-0.426095	0.052	0.16	1
HSP90B1	0.494943	-0.515007	0.466	0.585	1
SQSTM1	0.496826	-0.646226	0.241	0.412	1
OFD1	0.497178	0.338445	0.103	0.111	1
RNF7	0.497385	0.249186	0.121	0.101	1
NUMA1	0.497905	-0.298653	0.121	0.173	1
PDS5A	0.498763	-0.0387753	0.138	0.126	1
RHOT2	0.498933	0.172491	0.103	0.088	1
RAPGEF1	0.500177	0.461338	0.155	0.165	1
ATP6AP1	0.500361	-0.324776	0.103	0.149	1
DDB1	0.500816	-0.827431	0.138	0.276	1
ATOX1	0.501096	0.180198	0.121	0.101	1
PLK3	0.502184	-0.344322	0.052	0.149	1
CTSS	0.50264	0.784148	0.121	0.077	1
MEPCE	0.502908	0.224735	0.138	0.101	1
TAF7	0.503097	0.220931	0.19	0.129	1
TMA7	0.504576	0.331163	0.431	0.369	1
BUB3	0.504848	-0.0933956	0.069	0.108	1
SCAF11	0.50509	0.0102491	0.172	0.227	1
BAX	0.505486	0.0104385	0.138	0.124	1
TOB2	0.505556	-0.476033	0.086	0.111	1
NARF	0.506989	0.134329	0.138	0.101	1
SVIP	0.506994	0.110926	0.103	0.057	1
MGAT1	0.507786	-0.0294827	0.121	0.103	1
ANXA6	0.507791	0.344552	0.155	0.149	1
ELMSAN1	0.508035	-0.025302	0.069	0.101	1
CDK12	0.508066	-0.179078	0.086	0.116	1
PIM3	0.508736	-0.0873021	0.121	0.101	1
DDX42	0.509232	-0.508231	0.069	0.113	1
CORO1A	0.509612	0.243637	0.276	0.165	1
TMEM245	0.50979	-0.681301	0.086	0.139	1
RAC2	0.510355	0.647693	0.224	0.113	1
ZNF131	0.510445	0.357496	0.121	0.067	1
ZDBF2	0.510897	0.592449	0.155	0.082	1
AGFG1	0.511199	-0.37865	0.052	0.119	1
TARDBP	0.51159	-0.109741	0.086	0.108	1
PIM1	0.512169	-0.146002	0.121	0.165	1
ATP5MC1	0.512655	-0.480807	0.052	0.124	1
ARPC5	0.51299	0.166813	0.207	0.204	1
CALCOCO2	0.513549	0.363689	0.121	0.072	1
OCIAD2	0.514179	0.542097	0.121	0.046	1
HIGD2A	0.514401	-0.0946769	0.121	0.106	1
PSMD13	0.515177	0.272996	0.121	0.113	1
DCTN1	0.515177	0.339078	0.121	0.072	1
SEL1L3	0.516795	-0.420961	0.052	0.137	1
USP34	0.518551	-0.0516525	0.155	0.162	1
ASXL1	0.518905	-0.0098815	0.138	0.116	1
CNOT2	0.519271	0.0865896	0.19	0.178	1
EIF1AX	0.519342	-0.712083	0.207	0.307	1
LCK	0.519499	0.690257	0.138	0.044	1
GLS	0.520587	0.220083	0.155	0.131	1
GNAI2	0.521084	-0.575324	0.207	0.309	1
SECISBP2L	0.522044	-0.474774	0.034	0.111	1
CAPN6	0.522927	-1.01713	0	0.124	1
DOCK2	0.524141	0.242985	0.121	0.095	1
SZRD1	0.524159	-0.0396149	0.121	0.108	1
SOX4	0.524305	0.634109	0.259	0.255	1
NDUFA3	0.52439	-0.428788	0.121	0.149	1
DCTN3	0.525117	-0.561345	0.034	0.103	1
RIOK3	0.525195	-0.0894079	0.155	0.137	1
RPL24	0.526012	0.708484	0.707	0.611	1
KIAA0355	0.526022	-0.0580931	0.086	0.101	1
TKT	0.526739	-0.391315	0.103	0.175	1
VDAC2	0.527046	-0.198219	0.155	0.134	1
CHD4	0.527604	-0.255439	0.172	0.25	1
ZNHIT1	0.528573	-0.376573	0.103	0.149	1
PISD	0.528707	-0.731292	0.017	0.126	1
YPEL3	0.528711	-0.271303	0.103	0.173	1
CREBRF	0.530206	-0.0698151	0.138	0.119	1
SERPINB9	0.530261	-0.625151	0.052	0.155	1
UBR5	0.532877	-0.0811864	0.121	0.142	1
SERTAD1	0.533215	-0.384425	0.155	0.206	1
THBS1	0.533404	-0.467413	0.103	0.121	1
EEF2	0.534838	0.283755	0.534	0.469	1
RNF19A	0.535023	0.449053	0.207	0.183	1
SAP18	0.535068	0.0707479	0.224	0.224	1
RAB5IF	0.53514	0.29135	0.103	0.062	1
CEP152	0.535218	-0.167911	0.052	0.101	1
EMD	0.535442	-0.129029	0.086	0.119	1
SLC9A1	0.53571	-0.46396	0.052	0.139	1
ZFP36	0.535844	0.219951	0.362	0.366	1
ZNF652	0.536497	0.252648	0.121	0.077	1
VMP1	0.536631	-0.221226	0.138	0.201	1
B4GALT1	0.53713	0.0791677	0.207	0.245	1
RAB8A	0.537636	-0.380872	0.103	0.111	1
CHRAC1	0.53848	0.205045	0.103	0.057	1
RSF1	0.538993	-0.086002	0.121	0.134	1
HMGB2	0.539515	0.311883	0.241	0.178	1
NCK2	0.539722	0.793913	0.155	0.075	1
DNAJB12	0.540204	0.173043	0.103	0.064	1
SP100	0.540562	0.3473	0.155	0.131	1
IDH2	0.540617	-0.607348	0.052	0.126	1
RBM23	0.540652	0.115783	0.138	0.098	1
ECH1	0.541153	-0.198444	0.069	0.131	1
YWHAE	0.541418	-1.24277	0.138	0.314	1
NINJ1	0.541856	-0.817101	0.052	0.119	1
ATG12	0.543196	-0.527502	0.052	0.103	1
HBP1	0.543356	-0.132311	0.086	0.131	1
G3BP1	0.544155	-0.0921252	0.138	0.186	1
TTC19	0.544524	0.339956	0.103	0.095	1
HECA	0.545365	0.0816067	0.155	0.116	1
PPIA	0.545407	-0.647187	0.362	0.492	1
UQCRB	0.546972	0.240805	0.345	0.296	1
RBM8A	0.547045	-0.180078	0.241	0.24	1
GOLGA4	0.547389	-0.180478	0.259	0.289	1
SRSF6	0.548025	-0.194165	0.138	0.232	1
TUFM	0.548701	-0.278095	0.052	0.113	1
USP9X	0.548711	0.132056	0.172	0.198	1
RPS27L	0.548724	-0.685121	0.086	0.168	1
ABHD17A	0.548764	0.0955873	0.172	0.193	1
FCER1G	0.548774	0.107341	0.121	0.113	1
SLC1A5	0.54902	-1.22799	0.052	0.214	1
HERPUD2	0.549516	0.0587997	0.103	0.082	1
KIAA1109	0.55039	-0.30256	0.103	0.152	1
TCF25	0.550888	-0.472903	0.259	0.278	1
COX14	0.551334	-0.136317	0.103	0.08	1
UBE2V2	0.551503	0.221357	0.103	0.067	1
PSMA3-AS1	0.552236	0.285793	0.138	0.126	1
HM13	0.554351	-0.566249	0.052	0.108	1
SSRP1	0.554624	-0.105102	0.103	0.088	1
EEF1A1	0.5551	0.0921616	0.948	0.966	1
ETV6	0.555277	0.40107	0.103	0.057	1
CIB1	0.558985	0.355901	0.259	0.162	1
WBP11	0.559049	0.259202	0.138	0.124	1
FKBP1A	0.559102	-0.16102	0.086	0.121	1
RBPJ	0.560055	-0.634432	0.069	0.196	1
ATP8A1	0.561469	0.617614	0.103	0.049	1
ARL8A	0.561963	-0.112783	0.103	0.09	1
ID1	0.562348	-0.808244	0.052	0.121	1
PPM1B	0.563022	-0.0262096	0.103	0.126	1
PRPF38B	0.564247	-0.0625638	0.172	0.268	1
TRIR	0.564349	0.0928079	0.259	0.276	1
PTCH2	0.564897	0.126809	0.121	0.072	1
RTF1	0.56511	-0.0868716	0.172	0.216	1
TRIM56	0.565128	-0.263022	0.086	0.126	1
RABGAP1L	0.565161	-0.318551	0.069	0.111	1
DDIT3	0.565922	-1.7485	0.086	0.335	1
NDUFB4	0.566114	-0.59677	0.103	0.139	1
APOL6	0.566235	0.614666	0.155	0.119	1
SMAP1	0.566483	0.619913	0.121	0.049	1
SLC25A36	0.567509	-0.21134	0.086	0.121	1
CHST12	0.567649	-0.0591136	0.121	0.137	1
PPP2CA	0.567661	0.0320598	0.103	0.131	1
YY1	0.567708	-0.889285	0.069	0.173	1
UPF2	0.567839	0.0427442	0.138	0.147	1
KLF6	0.568852	-0.27805	0.431	0.518	1
WIPF1	0.569063	0.435359	0.207	0.16	1
PHF3	0.569952	0.349608	0.19	0.16	1
ITCH	0.570443	-0.0564397	0.103	0.08	1
HNRNPF	0.571127	-0.0399927	0.155	0.165	1
LRMP	0.571702	0.569336	0.103	0.059	1
COL4A3BP	0.572458	0.0911496	0.103	0.07	1
PITPNC1	0.57318	0.0541296	0.103	0.07	1
PLEKHA1	0.57325	-0.527975	0.052	0.108	1
GOLGA3	0.573821	0.303732	0.121	0.095	1
GNPTAB	0.5744	-0.109546	0.19	0.16	1
HCG18	0.574659	0.594333	0.103	0.08	1
DAD1	0.576046	0.226474	0.121	0.103	1
UBE2M	0.576843	-0.451136	0.069	0.124	1
SRSF9	0.576889	0.212072	0.138	0.101	1
NBEAL1	0.577043	0.108871	0.121	0.095	1
TPM3	0.577069	0.233872	0.379	0.317	1
RAB5A	0.578014	0.0559264	0.155	0.111	1
PDCD5	0.578089	0.0306143	0.138	0.108	1
VPS13B	0.578219	0.680336	0.103	0.064	1
ITGAV	0.578841	-1.08466	0.034	0.17	1
CKS2	0.578863	-0.372465	0.052	0.103	1
CMTM6	0.578939	-0.174571	0.121	0.191	1
TRBC2	0.57931	0.417344	0.19	0.108	1
SMC1A	0.580577	-0.18728	0.138	0.149	1
DBNL	0.581613	-0.00336614	0.103	0.072	1
UBAP2	0.581922	-0.461148	0.052	0.119	1
SETX	0.583416	0.0231024	0.155	0.149	1
LUC7L3	0.583472	0.0260256	0.224	0.211	1
BCL9L	0.583632	0.558324	0.172	0.106	1
RCC2	0.583665	0.638068	0.103	0.067	1
SACM1L	0.584937	0.123117	0.121	0.111	1
TMEM8A	0.585559	-1.13423	0.017	0.126	1
UBAC1	0.585761	-0.779964	0.017	0.103	1
ATP5MD	0.585864	-0.0717726	0.138	0.152	1
SLC7A5	0.586467	0.59472	0.19	0.18	1
BST2	0.587496	-0.340849	0.155	0.155	1
CD44	0.588408	0.604561	0.362	0.276	1
CLIC3	0.589799	0.210412	0.121	0.173	1
FEM1C	0.590184	0.390807	0.103	0.059	1
TLK2	0.590432	0.0154227	0.121	0.098	1
NXF1	0.590946	-0.38567	0.103	0.201	1
GOLGA2	0.59107	-0.439079	0.052	0.106	1
ZNF638	0.592249	0.504172	0.19	0.119	1
ITGB2	0.592757	0.439487	0.224	0.134	1
TCOF1	0.592775	0.340941	0.103	0.095	1
SPPL2A	0.593203	-0.344385	0.069	0.129	1
NDUFB9	0.593539	-0.0861366	0.138	0.121	1
FBXW7	0.594514	0.196735	0.138	0.111	1
PNPLA8	0.594776	0.188907	0.19	0.139	1
SELENOH	0.595694	-0.042779	0.103	0.111	1
EMP3	0.595713	0.55761	0.31	0.178	1
ACIN1	0.595851	-0.606646	0.103	0.157	1
CCDC69	0.597117	0.274699	0.103	0.095	1
ELOC	0.597766	-0.518813	0.069	0.101	1
ATP6V0E1	0.598155	-0.409902	0.172	0.214	1
RBBP4	0.599119	-0.155765	0.121	0.147	1
PGRMC2	0.599931	0.0387856	0.155	0.119	1
ZMYND8	0.600169	0.211384	0.103	0.09	1
EHMT1	0.600718	0.119652	0.069	0.101	1
HGF	0.601088	-0.0979085	0.103	0.088	1
IFI27	0.601154	-0.194657	0.121	0.126	1
MICU2	0.601659	0.299623	0.103	0.054	1
PPP1R7	0.602346	0.634782	0.121	0.064	1
CAP1	0.602453	-0.864843	0.086	0.214	1
UBA2	0.603239	0.434095	0.121	0.088	1
RPSA	0.603434	0.413204	0.741	0.616	1
OS9	0.603809	-0.876163	0.069	0.178	1
CYC1	0.605024	-0.31113	0.103	0.103	1
OCIAD1	0.60581	-0.0889674	0.103	0.108	1
COX7B	0.605874	0.271026	0.207	0.168	1
REL	0.607226	-0.0773883	0.345	0.369	1
OTULIN	0.608489	-0.528828	0.086	0.139	1
TMEM259	0.608945	-0.115945	0.155	0.152	1
WNK1	0.609005	-0.0251205	0.207	0.196	1
MATK	0.609034	0.414535	0.121	0.098	1
SKP1	0.610895	-0.0707519	0.379	0.356	1
SMG6	0.611525	0.758275	0.103	0.046	1
RPL29	0.611804	0.746975	0.707	0.619	1
NDUFA6	0.612365	-0.693671	0.069	0.134	1
DDX27	0.612608	0.0430464	0.138	0.16	1
OLR1	0.613087	-1.1922	0.052	0.204	1
JPX	0.613571	-0.0534554	0.103	0.08	1
SLC13A4	0.614095	-1.35436	0.017	0.209	1
C6orf62	0.614955	-0.9269	0.103	0.216	1
COMMD6	0.615227	-0.0725778	0.224	0.198	1
NPC2	0.61552	-0.477845	0.052	0.119	1
SUN2	0.615574	-0.065768	0.121	0.121	1
TAGLN2	0.615726	0.4378	0.362	0.309	1
SEC63	0.616025	-0.327348	0.052	0.108	1
BCLAF1	0.616427	0.252463	0.31	0.291	1
ERP29	0.616451	-0.229612	0.155	0.18	1
GATA2	0.616885	-0.778219	0.017	0.106	1
UBE2J1	0.61762	-0.606771	0.052	0.119	1
KTN1	0.61975	-0.570984	0.138	0.245	1
PRCP	0.620043	0.277248	0.121	0.064	1
PAFAH1B2	0.620255	-0.403465	0.034	0.101	1
RPL35	0.620326	0.465364	0.707	0.706	1
GMCL1	0.620478	0.353382	0.103	0.064	1
ZNF644	0.620522	-0.0237243	0.121	0.116	1
NONO	0.62167	-0.308791	0.155	0.168	1
SERPINE2	0.621704	-0.862483	0.121	0.193	1
MORF4L2	0.622067	-1.37576	0.103	0.276	1
TNRC6A	0.622663	-0.614966	0.052	0.126	1
PCBP1	0.623437	-0.599258	0.207	0.353	1
CSNK1A1	0.623608	-0.0895821	0.172	0.214	1
ACOX1	0.623832	-0.867529	0.034	0.119	1
ATF3	0.62387	-1.42528	0.138	0.379	1
UBE2A	0.62441	0.419978	0.138	0.09	1
UGP2	0.625223	-0.89459	0.138	0.286	1
TIA1	0.626026	0.17589	0.103	0.075	1
TMED9	0.627186	-0.614403	0.069	0.152	1
CREBBP	0.627216	-0.0976211	0.19	0.162	1
TRIP12	0.627468	-0.404505	0.121	0.175	1
NDUFA5	0.627621	-0.218823	0.103	0.106	1
EP300	0.627708	-0.479097	0.103	0.16	1
UBE2S	0.627771	-0.333969	0.155	0.18	1
ALKBH7	0.627885	0.128135	0.103	0.064	1
POLR3GL	0.628706	0.904223	0.121	0.044	1
CSNK1G2	0.629453	1.0006	0.155	0.067	1
DNM1L	0.630054	0.102684	0.103	0.113	1
EFCAB14	0.630324	-0.15092	0.069	0.108	1
AFF4	0.630635	-0.157109	0.172	0.173	1
PRPF4B	0.631399	-0.127634	0.259	0.255	1
COL4A1	0.631597	-0.00033921	0.19	0.206	1
SELENOP	0.632632	-0.838956	0.034	0.106	1
ATP5F1E	0.633907	0.0397073	0.552	0.593	1
MAML2	0.63391	0.240764	0.103	0.062	1
PRRC2C	0.634453	-0.479645	0.345	0.428	1
MAPK1IP1L	0.634515	-0.0633103	0.138	0.142	1
TRMT112	0.634686	-0.214928	0.155	0.193	1
TMEM123	0.63542	-0.599944	0.103	0.152	1
NCOR1	0.636272	0.18353	0.138	0.152	1
RPL23A	0.63652	0.723944	0.603	0.593	1
SIGIRR	0.636816	0.381757	0.138	0.093	1
PSMB4	0.638951	-0.38753	0.138	0.178	1
HIPK2	0.639063	0.421165	0.121	0.095	1
2025-03-07	0.639063	-0.137662	0.086	0.111	1
RPS5	0.63921	0.270826	0.655	0.649	1
EIF3A	0.639741	-0.506451	0.19	0.335	1
HIST2H2AC	0.639807	0.17557	0.103	0.064	1
MYO1G	0.640208	0.39493	0.103	0.062	1
CCND3	0.641736	0.247495	0.207	0.17	1
OSTC	0.642601	0.0613359	0.103	0.088	1
FOXO4	0.643173	-1.47223	0.017	0.214	1
TXN2	0.644077	-0.325823	0.069	0.101	1
PCNP	0.644337	0.255101	0.121	0.103	1
RHOA	0.645749	-0.398224	0.241	0.281	1
REX1BD	0.645944	-0.583413	0.069	0.142	1
NCOA2	0.646476	0.299443	0.103	0.095	1
CPNE1	0.646643	0.25845	0.155	0.121	1
PTGES3	0.646734	0.0267012	0.19	0.24	1
DERL2	0.646932	0.598294	0.103	0.039	1
PPP1R12A	0.647795	0.172224	0.172	0.168	1
LDHA	0.64789	-0.214293	0.293	0.327	1
[truncated: 774 more rows]

## Sheet: Extravilloustrophoblast_DEG
	p_val	avg_log2FC	pct.1	pct.2	p_val_adj
MEG3	7.31383e-96	1.97915	0.437	0.306	2.08313e-91
HGF	1.07702e-95	2.65957	0.41	0.081	3.06757e-91
DLK1	3.24636e-94	2.44899	0.427	0.183	9.24627e-90
PHACTR2	3.40436e-92	1.66856	0.424	0.227	9.69628e-88
PLA2G2A	1.52957e-83	1.79937	0.359	0.033	4.35652e-79
C7	6.24304e-83	1.46739	0.373	0.105	1.77814e-78
COL3A1	4.07812e-80	1.52345	0.414	0.241	1.16153e-75
FABP4	7.598e-80	1.91625	0.346	0.007	2.16406e-75
NR2F1	1.07851e-78	1.40309	0.363	0.088	3.07182e-74
EGFL6	1.26552e-78	2.12378	0.383	0.067	3.60444e-74
COL4A1	6.77008e-76	1.56099	0.769	0.643	1.92825e-71
CEBPD	6.69666e-73	1.4543	0.576	0.453	1.90734e-68
RPL27A	1.38269e-72	0.353681	0.722	0.703	3.93818e-68
PDK4	6.2254e-72	1.49431	0.376	0.086	1.77312e-67
VIM	4.87384e-70	1.90791	0.431	0.237	1.38817e-65
CSH1	1.48858e-68	3.0983	0.702	0.135	4.23978e-64
PLAGL1	2.20899e-68	1.51619	0.366	0.116	6.29166e-64
BMP5	2.41542e-68	1.51564	0.322	0.021	6.87961e-64
CNN3	5.36799e-68	1.14025	0.376	0.146	1.52891e-63
SAT1	5.48357e-68	-0.676297	0.969	0.917	1.56183e-63
TFPI2	1.76775e-67	1.57673	0.41	0.102	5.03489e-63
SPARCL1	8.24855e-67	1.35528	0.359	0.053	2.34935e-62
IGFBP3	1.62868e-66	1.29998	0.668	0.627	4.63881e-62
PECAM1	2.90829e-66	1.66571	0.38	0.07	8.28339e-62
SPP1	1.02021e-64	0.671661	0.41	0.193	2.90576e-60
SELENOP	1.26025e-64	1.00846	0.359	0.16	3.58945e-60
GNG11	2.6365e-64	1.74093	0.356	0.035	7.50929e-60
CD93	1.88968e-63	1.43465	0.342	0.04	5.38217e-59
DCN	2.90864e-63	1.60243	0.42	0.246	8.2844e-59
COL6A1	4.81412e-61	0.982999	0.39	0.163	1.37116e-56
RPS24	5.06868e-61	0.143552	0.685	0.731	1.44366e-56
TPT1	1.13952e-59	0.030963	0.773	0.93	3.24557e-55
RPS8	2.43181e-58	-0.300484	0.695	0.754	6.92629e-54
RPS18	4.44429e-58	-0.11913	0.712	0.757	1.26582e-53
COL15A1	2.04783e-57	1.33859	0.342	0.074	5.83262e-53
LAMA2	2.05449e-56	1.12182	0.298	0.026	5.8516e-52
RPS23	2.89625e-56	-0.205617	0.603	0.638	8.2491e-52
PRLR	5.03659e-56	1.25503	0.353	0.176	1.43452e-51
TMSB4X	6.39634e-56	0.941901	0.495	0.376	1.82181e-51
RPL15	1.38247e-55	0.0824488	0.671	0.71	3.93756e-51
GPC3	1.10311e-54	1.12871	0.393	0.174	3.14188e-50
TXNIP	2.76401e-54	1.19382	0.359	0.142	7.87245e-50
TCF4	5.13612e-54	1.30247	0.356	0.132	1.46287e-49
RPL37	1.41281e-53	-0.0275235	0.705	0.749	4.02395e-49
CD36	1.95297e-53	1.24263	0.302	0.07	5.56246e-49
FABP5	2.60842e-53	1.20221	0.332	0.077	7.4293e-49
RPS14	2.88238e-53	-0.155769	0.668	0.738	8.20959e-49
CCND2	5.71634e-53	0.752058	0.281	0.084	1.62813e-48
PLCG2	7.47159e-52	-1.5614	0.695	0.817	2.12806e-47
COL6A2	6.15637e-51	0.975933	0.339	0.141	1.75346e-46
EEF1A1	8.64175e-51	-0.155627	0.834	0.961	2.46134e-46
IL1RL1	1.14288e-50	0.695251	0.302	0.1	3.25514e-46
F3	6.83755e-50	1.38453	0.336	0.095	1.94747e-45
PDGFRA	2.11918e-49	1.10837	0.285	0.049	6.03586e-45
MEG8	3.65529e-49	1.10104	0.281	0.037	1.0411e-44
IGFBP5	5.19323e-49	0.431455	0.363	0.123	1.47913e-44
RPL23	5.23127e-49	-0.00295409	0.607	0.661	1.48997e-44
ENPP2	1.40767e-48	0.932101	0.275	0.04	4.00934e-44
ENPP1	1.98564e-48	0.993518	0.315	0.109	5.65549e-44
RPL32	5.10377e-48	-0.0683028	0.634	0.692	1.45366e-43
COL1A1	6.34826e-48	0.297675	0.393	0.257	1.80811e-43
HSD17B2	9.04145e-48	1.16337	0.278	0.03	2.57519e-43
RPL34	1.08754e-47	-0.0612112	0.681	0.692	3.09754e-43
RPL23A	1.55973e-47	0.125178	0.573	0.545	4.44241e-43
CAV1	2.37139e-47	1.09003	0.525	0.348	6.75419e-43
NID1	2.50097e-47	0.77723	0.295	0.095	7.12326e-43
COL14A1	2.6714e-47	0.410026	0.275	0.141	7.60868e-43
SPARC	4.89537e-47	0.883394	0.756	0.749	1.3943e-42
IGF1	9.06819e-47	1.00021	0.261	0.026	2.5828e-42
COL6A3	1.58245e-46	1.08735	0.329	0.06	4.50715e-42
RPS11	1.70357e-46	-0.148381	0.722	0.729	4.8521e-42
NRP1	1.90863e-46	0.350026	0.278	0.162	5.43615e-42
CAVIN2	2.62149e-46	1.15096	0.241	0.007	7.46653e-42
IFITM2	3.86845e-46	0.977064	0.353	0.083	1.10181e-41
APOLD1	4.064e-46	1.10502	0.264	0.03	1.15751e-41
FCGR2B	5.16549e-46	0.853343	0.268	0.028	1.47123e-41
RPL37A	6.46221e-46	-0.293529	0.698	0.717	1.84057e-41
RPLP1	8.49229e-46	-0.24361	0.756	0.875	2.41877e-41
SOCS3	9.85264e-46	1.35855	0.58	0.325	2.80623e-41
GUCY1A2	1.44348e-45	0.906885	0.244	0.014	4.11132e-41
RAMP2	5.29969e-45	0.812209	0.244	0.011	1.50946e-40
RPL30	5.65566e-45	0.041064	0.631	0.629	1.61085e-40
JAM3	8.25495e-45	0.912077	0.241	0.014	2.35118e-40
RPS29	1.03173e-44	-0.627099	0.685	0.766	2.93858e-40
CCND1	1.06017e-44	0.620042	0.312	0.163	3.01957e-40
RPL39	2.63018e-44	-0.312638	0.671	0.717	7.49127e-40
RPS4X	4.18517e-44	-0.15707	0.664	0.696	1.19202e-39
TCF21	5.46993e-44	1.04757	0.247	0.019	1.55794e-39
MT2A	5.69294e-44	0.282046	0.39	0.36	1.62146e-39
RPS6	5.99508e-44	0.164431	0.678	0.742	1.70752e-39
IL6ST	1.03265e-43	1.56766	0.892	0.735	2.94119e-39
APLNR	1.43607e-43	0.7564	0.247	0.019	4.09022e-39
RPS7	3.72459e-43	0.137208	0.559	0.61	1.06084e-38
RPS28	7.39198e-43	-0.572437	0.719	0.749	2.10538e-38
SYT8	1.35911e-42	-0.134128	0.247	0.415	3.87102e-38
LUM	5.33826e-42	0.448776	0.38	0.204	1.52044e-37
ANGPTL1	5.79599e-42	0.702245	0.231	0.023	1.65081e-37
ADRB1	7.48045e-42	0.66588	0.258	0.084	2.13058e-37
RPS2	8.6355e-42	-0.178183	0.739	0.764	2.45956e-37
RPL38	1.39384e-41	0.0665342	0.563	0.582	3.96994e-37
MATN2	3.0698e-41	0.672643	0.237	0.042	8.7434e-37
CDH5	5.27539e-41	1.14833	0.319	0.083	1.50254e-36
SLC38A2	9.52332e-41	0.547363	0.542	0.641	2.71243e-36
ADAMTS5	1.81799e-40	0.792816	0.241	0.04	5.17799e-36
RPL3	2.09779e-40	0.213224	0.753	0.772	5.97494e-36
UTRN	2.59614e-40	0.394096	0.288	0.151	7.39432e-36
RPL11	3.01318e-40	-0.00855835	0.729	0.747	8.58215e-36
RPL6	6.17872e-40	0.0283997	0.583	0.624	1.75982e-35
RPL10	7.97899e-40	-0.0821049	0.783	0.916	2.27258e-35
RPL18	8.23787e-40	-0.402044	0.671	0.747	2.34631e-35
WNT2	1.77524e-39	0.760001	0.207	0.019	5.05623e-35
RPL5	2.45914e-39	0.10077	0.59	0.599	7.00411e-35
TMSB10	3.56584e-39	0.742103	0.79	0.872	1.01562e-34
CD34	3.80391e-39	0.789957	0.268	0.046	1.08343e-34
SPTBN1	5.36633e-39	0.853518	0.417	0.32	1.52844e-34
RPS16	8.01933e-39	-0.215628	0.654	0.733	2.28407e-34
RPL21	1.07925e-38	-0.0889561	0.617	0.666	3.07392e-34
RPS27A	1.17175e-38	-0.0792451	0.675	0.68	3.33736e-34
GJA1	2.84091e-38	0.511138	0.38	0.276	8.09149e-34
RPS12	5.2063e-38	-0.366397	0.695	0.812	1.48286e-33
IFITM3	1.01471e-37	0.921911	0.492	0.253	2.89009e-33
TPM1	1.01794e-37	-0.117776	0.885	0.701	2.89929e-33
RPLP2	1.03201e-37	-0.307366	0.681	0.749	2.93937e-33
AREG	1.57702e-37	0.57859	0.237	0.047	4.49168e-33
CORO6	2.20532e-37	-0.523295	0.451	0.518	6.28119e-33
CADM3	2.41604e-37	0.78132	0.2	0.012	6.88136e-33
THBS1	8.60035e-37	0.726731	0.325	0.181	2.44955e-32
APOD	9.27215e-37	0.433422	0.247	0.065	2.64089e-32
RPL7A	1.08748e-36	0.0431413	0.651	0.659	3.09735e-32
A2M	1.52113e-36	0.704514	0.302	0.084	4.33248e-32
PCDH10	1.57938e-36	0.865537	0.2	0.012	4.49838e-32
RPL14	1.69536e-36	0.106892	0.603	0.582	4.82871e-32
EDNRB	3.66025e-36	0.975297	0.353	0.188	1.04251e-31
RPS3A	6.35973e-36	-0.0273504	0.637	0.738	1.81138e-31
PTEN	6.6046e-36	0.841468	0.322	0.2	1.88112e-31
HLA-A	8.26762e-36	0.260682	0.353	0.204	2.35478e-31
EGFL7	8.50625e-36	0.43945	0.298	0.088	2.42275e-31
RPS3	9.40009e-36	-0.263548	0.685	0.738	2.67733e-31
MEST	9.94505e-36	-0.25438	0.258	0.23	2.83255e-31
COL1A2	1.15034e-35	0.23727	0.386	0.243	3.27639e-31
RPL9	1.87384e-35	0.00288801	0.634	0.728	5.33707e-31
RPS27	2.72093e-35	-0.603368	0.759	0.909	7.74974e-31
SVEP1	3.5893e-35	-0.055169	0.258	0.213	1.0223e-30
RPL19	4.76209e-35	-0.221869	0.634	0.626	1.35634e-30
MAP1B	8.44766e-35	0.774384	0.207	0.028	2.40606e-30
LAMA3	1.04788e-34	0.132907	0.281	0.392	2.98457e-30
VCAN	1.07003e-34	0.510121	0.308	0.098	3.04765e-30
SRGN	1.11816e-34	0.37158	0.302	0.139	3.18473e-30
MTUS1	1.39935e-34	0.713886	0.285	0.107	3.98564e-30
WARS	1.57539e-34	0.650053	0.329	0.118	4.48702e-30
CTGF	1.95651e-34	0.581197	0.573	0.471	5.57253e-30
ADGRL2	3.45649e-34	0.763496	0.2	0.012	9.84476e-30
IDO1	4.23663e-34	0.772582	0.186	0.004	1.20668e-29
LAMC3	4.61058e-34	0.702935	0.21	0.028	1.31319e-29
FSTL3	5.74965e-34	0.337584	0.864	0.712	1.63762e-29
ADGRG6	6.9085e-34	0.479039	0.234	0.091	1.96768e-29
CTHRC1	7.57663e-34	0.629652	0.2	0.037	2.15798e-29
EMP1	7.85475e-34	0.88123	0.295	0.104	2.23719e-29
NNMT	1.27423e-33	-0.940693	0.247	0.167	3.62926e-29
RPS25	1.46552e-33	-0.13594	0.566	0.627	4.1741e-29
RPL41	1.52554e-33	-0.30518	0.712	0.863	4.34505e-29
STOM	2.22259e-33	0.623612	0.346	0.258	6.33038e-29
PMP22	2.59051e-33	0.7157	0.227	0.053	7.37829e-29
NR2F2	2.71548e-33	0.293023	0.275	0.213	7.73423e-29
RPS15A	2.75038e-33	-0.281507	0.573	0.569	7.83364e-29
PAPPA2	3.15807e-33	0.719566	0.953	0.591	8.99483e-29
FILIP1L	3.16518e-33	0.565779	0.197	0.028	9.01506e-29
FKBP5	5.2266e-33	0.652672	0.19	0.018	1.48864e-28
COL5A2	9.09844e-33	0.597471	0.227	0.042	2.59142e-28
SERPINF1	9.23096e-33	-0.0758192	0.247	0.202	2.62916e-28
LINC01949	9.42469e-33	-0.482422	0.088	0.353	2.68434e-28
RPL24	1.22181e-32	-0.023017	0.566	0.636	3.47996e-28
GLUL	1.47146e-32	0.407376	0.417	0.406	4.19101e-28
ZEB2	1.59867e-32	0.531462	0.234	0.074	4.55332e-28
HPGD	2.69452e-32	1.33019	0.814	0.589	7.67454e-28
ADGRF5	3.3299e-32	0.658648	0.2	0.019	9.48421e-28
KDR	3.53187e-32	0.635121	0.186	0.018	1.00595e-27
ZBTB16	3.5454e-32	0.678984	0.186	0.012	1.0098e-27
RPL27	5.6379e-32	0.0477298	0.542	0.529	1.60579e-27
COX4I2	1.16904e-31	0.44871	0.193	0.03	3.32965e-27
RPL13A	1.39854e-31	-0.335023	0.661	0.822	3.98331e-27
DAB2	2.02025e-31	0.0263591	0.261	0.236	5.75407e-27
PDPN	2.02662e-31	0.717441	0.183	0.018	5.77223e-27
RPS15	2.32166e-31	-0.0822031	0.651	0.656	6.61256e-27
RPS19	2.4526e-31	-0.281695	0.661	0.677	6.98549e-27
MBNL3	2.92989e-31	-0.414638	0.302	0.325	8.3449e-27
CCL2	3.38433e-31	0.574724	0.193	0.021	9.63924e-27
F13A1	8.34194e-31	0.463032	0.176	0.033	2.37595e-26
CALD1	1.29927e-30	0.277594	0.62	0.726	3.70057e-26
PTGDS	1.52935e-30	0.479295	0.336	0.163	4.35589e-26
RPL13	2.27205e-30	-0.392084	0.759	0.821	6.47126e-26
AC211486.5	2.40906e-30	-0.587327	0.125	0.344	6.86148e-26
MTRNR2L1	3.41679e-30	-1.77231	0.054	0.559	9.73169e-26
RNASE1	3.76293e-30	0.280366	0.224	0.081	1.07176e-25
MSN	3.84375e-30	0.375582	0.2	0.053	1.09478e-25
MMRN1	5.36882e-30	0.628011	0.169	0.005	1.52915e-25
IGF2.1	5.70941e-30	1.17977	0.79	0.578	1.62615e-25
CCL4	5.7632e-30	0.394678	0.193	0.053	1.64148e-25
ANXA1	1.0271e-29	-1.05204	0.641	0.8	2.92538e-25
B2M	1.16376e-29	0.741687	0.902	0.921	3.31463e-25
PLPP3	1.38069e-29	0.931568	0.431	0.213	3.93247e-25
2025-09-07	1.48246e-29	0.600874	0.383	0.341	4.22235e-25
PNRC1	1.67431e-29	0.176474	0.366	0.418	4.76876e-25
RPL12	1.70687e-29	-0.392503	0.576	0.701	4.8615e-25
UBB	1.90583e-29	-0.170936	0.553	0.51	5.42819e-25
COL4A2	2.05782e-29	0.526266	0.715	0.714	5.86109e-25
RPS13	2.81165e-29	-0.0685027	0.6	0.631	8.00814e-25
PCAT19	4.36625e-29	0.640673	0.163	0.007	1.24359e-24
EPS8	7.79458e-29	0.605428	0.214	0.072	2.22005e-24
LAMA4	9.34874e-29	0.692787	0.227	0.051	2.66271e-24
KCNK3	1.23126e-28	0.534575	0.173	0.012	3.50687e-24
ITGA5	1.43277e-28	-0.0155182	0.715	0.62	4.0808e-24
NFIB	1.62025e-28	0.621087	0.234	0.074	4.61479e-24
LAMC1	1.81482e-28	0.30961	0.366	0.422	5.16897e-24
SLC16A10	1.91958e-28	0.63273	0.176	0.025	5.46735e-24
RPL18A	2.46169e-28	-0.265467	0.644	0.692	7.01138e-24
RPL29	2.70825e-28	-0.0287039	0.603	0.622	7.71365e-24
WFDC1	3.13576e-28	0.634709	0.176	0.016	8.93127e-24
AOC1	4.65268e-28	0.0788374	0.939	0.745	1.32518e-23
FAM162B	5.52276e-28	0.641787	0.149	0.002	1.57299e-23
RARRES2	8.8741e-28	0.562549	0.166	0.025	2.52752e-23
TNS4	1.11146e-27	-0.734457	0.085	0.323	3.16565e-23
RPL26	1.13178e-27	-0.0770917	0.512	0.529	3.22353e-23
TM4SF1	1.21135e-27	0.260071	0.254	0.086	3.45018e-23
MGP	1.79272e-27	0.275289	0.21	0.095	5.10602e-23
NFIA	2.7078e-27	0.591293	0.203	0.039	7.71234e-23
RBMS3	2.75203e-27	0.406198	0.197	0.069	7.83832e-23
SORBS2	3.9163e-27	0.501421	0.197	0.063	1.11544e-22
JAG1	4.98404e-27	0.401798	0.2	0.083	1.41955e-22
ARHGEF6	6.37053e-27	0.454662	0.146	0.019	1.81445e-22
FOXF1	6.92081e-27	0.611934	0.153	0.005	1.97119e-22
RPL22	7.38948e-27	-0.0534225	0.546	0.541	2.10467e-22
NRP2	7.94764e-27	-0.130266	0.166	0.169	2.26365e-22
NLRP2	8.08637e-27	-0.650888	0.064	0.373	2.30316e-22
RPL35A	9.1608e-27	-0.105553	0.566	0.583	2.60918e-22
ZNF440	1.259e-26	-0.928056	0.037	0.36	3.58588e-22
KCTD12	1.29929e-26	0.924202	0.403	0.228	3.70065e-22
ITGB1	1.67483e-26	0.741005	0.844	0.794	4.77024e-22
POTEI	2.47222e-26	-0.674671	0.017	0.274	7.04139e-22
GAS6	3.92845e-26	0.510544	0.166	0.018	1.1189e-21
ALS2CL	4.97913e-26	-0.74651	0.051	0.329	1.41815e-21
KL	6.16248e-26	0.590821	0.156	0.007	1.7552e-21
CD14	1.03721e-25	0.513486	0.156	0.025	2.95418e-21
MYH11	1.06398e-25	0.435531	0.163	0.025	3.03043e-21
TANC2	1.25121e-25	-0.472121	0.092	0.355	3.56369e-21
VWF	1.32312e-25	0.524429	0.22	0.051	3.76852e-21
FLNB	1.37856e-25	0.131613	0.644	0.638	3.92642e-21
TNNI2	1.85835e-25	0.0797422	0.119	0.302	5.29294e-21
FGF7	1.91807e-25	0.602736	0.156	0.011	5.46304e-21
RBMS1	2.1034e-25	0.456543	0.431	0.453	5.99091e-21
TSC22D3	2.15576e-25	0.810595	0.38	0.23	6.14005e-21
MMRN2	2.18632e-25	0.453997	0.153	0.014	6.22708e-21
SMAD5	2.34663e-25	0.552449	0.268	0.139	6.68366e-21
CALM2	2.74357e-25	-0.0570421	0.481	0.464	7.81424e-21
KLF2	2.78922e-25	0.420627	0.329	0.195	7.94425e-21
MAPK8IP3	3.10783e-25	-0.454295	0.153	0.395	8.85172e-21
SLC35A3	3.48414e-25	-0.527937	0.21	0.424	9.92353e-21
JUN	3.53433e-25	-0.611522	0.597	0.726	1.00665e-20
LRRC1	3.75006e-25	-0.358613	0.068	0.33	1.06809e-20
RPLP0	4.51153e-25	-0.294847	0.668	0.763	1.28498e-20
AEBP1	4.97365e-25	-0.0947103	0.173	0.086	1.41659e-20
ASPSCR1	5.72021e-25	0.844105	0.366	0.48	1.62923e-20
LDLRAD4	5.942e-25	0.455782	0.136	0.009	1.6924e-20
XIST	6.35872e-25	-1.37712	0.393	0.659	1.81109e-20
LDB2	7.06352e-25	0.54348	0.156	0.011	2.01183e-20
HYAL2	7.19908e-25	0.669077	0.224	0.067	2.05044e-20
NEURL1	7.25487e-25	0.201578	0.217	0.353	2.06633e-20
CCDC102B	7.97017e-25	0.593689	0.159	0.011	2.27006e-20
ANTXR2	9.14804e-25	0.732565	0.292	0.178	2.60554e-20
S100A6	9.2198e-25	0.802238	0.786	0.715	2.62598e-20
PPP1R14A	9.30669e-25	0.486629	0.146	0.018	2.65073e-20
IRAK3	1.07086e-24	0.548857	0.142	0.007	3.05002e-20
PCOLCE2	1.07859e-24	0.421006	0.149	0.04	3.07205e-20
TBX2	1.08601e-24	0.519052	0.193	0.035	3.09317e-20
RPL28	1.14058e-24	-0.180951	0.705	0.847	3.24859e-20
H3F3A	1.21471e-24	0.0506356	0.583	0.622	3.45974e-20
SLIT2	1.2309e-24	0.630169	0.176	0.028	3.50586e-20
STXBP6	1.4427e-24	0.540512	0.169	0.025	4.1091e-20
MEOX2	1.57319e-24	0.404313	0.153	0.018	4.48075e-20
RCAN1	1.63509e-24	0.462543	0.271	0.123	4.65705e-20
DOCK5	1.68344e-24	-0.498739	0.363	0.527	4.79479e-20
ADGRA2	1.71832e-24	0.577778	0.159	0.019	4.89413e-20
SLC9A3R2	2.47651e-24	0.503553	0.166	0.025	7.0536e-20
PDGFRB	2.72871e-24	0.553031	0.18	0.039	7.7719e-20
HIGD1B	3.42726e-24	0.487564	0.129	0.004	9.76152e-20
CD81	3.70297e-24	-0.130068	0.349	0.341	1.05468e-19
MXRA5	3.87873e-24	0.467781	0.129	0.005	1.10474e-19
FHL1	3.9373e-24	0.327754	0.186	0.074	1.12142e-19
TGFBR2	4.42926e-24	0.714853	0.302	0.127	1.26154e-19
SERPINE1	4.44563e-24	-0.618149	0.956	0.856	1.2662e-19
UNC13D	5.76244e-24	-0.166299	0.119	0.337	1.64126e-19
RAPGEF5	5.93337e-24	0.437615	0.146	0.014	1.68994e-19
EBF1	6.00243e-24	0.391649	0.139	0.023	1.70961e-19
LYVE1	6.25105e-24	0.581266	0.139	0.016	1.78042e-19
LAMB3	6.63087e-24	-1.1749	0.044	0.288	1.8886e-19
LPCAT1	7.68153e-24	0.0307531	0.264	0.439	2.18785e-19
ABCA8	8.19211e-24	0.46578	0.139	0.009	2.33328e-19
LRRC75A	9.30688e-24	0.3419	0.18	0.105	2.65079e-19
IFI16	1.11747e-23	0.565111	0.166	0.028	3.18277e-19
NACA	1.19904e-23	0.0713909	0.617	0.589	3.4151e-19
CXCL14	1.37401e-23	-0.00432716	0.21	0.091	3.91344e-19
HLA-G	1.52876e-23	0.735093	0.715	0.538	4.35422e-19
ACTA2	1.53081e-23	-0.0923783	0.153	0.058	4.36005e-19
SYNPO2	1.55403e-23	0.390311	0.166	0.035	4.42618e-19
FBLN5	1.56153e-23	0.619663	0.163	0.025	4.44756e-19
TBX5	1.84278e-23	0.470724	0.125	0.005	5.24862e-19
HIF3A	1.98073e-23	0.558418	0.183	0.035	5.64151e-19
INPPL1	2.80273e-23	-0.789204	0.115	0.445	7.98272e-19
PLTP	3.47622e-23	0.482928	0.186	0.06	9.90098e-19
NAV1	4.18137e-23	-0.612121	0.315	0.503	1.19094e-18
DAGLB	4.54501e-23	-0.397276	0.166	0.38	1.29451e-18
SH2D3A	4.54987e-23	-0.70627	0.081	0.337	1.29589e-18
AGTR1	5.1082e-23	0.737159	0.176	0.023	1.45492e-18
PRCP	5.34196e-23	0.984374	0.502	0.244	1.5215e-18
MARCKS	5.70935e-23	0.518854	0.424	0.316	1.62614e-18
MYO7B	5.71309e-23	0.00869788	0.095	0.274	1.6272e-18
NDNF	5.85174e-23	0.540979	0.122	0.002	1.66669e-18
CTSL	8.17522e-23	1.07125	0.749	0.636	2.32847e-18
EPS8L2	9.43647e-23	-0.467818	0.153	0.415	2.6877e-18
SLC40A1	1.09559e-22	-0.902952	0.153	0.239	3.12045e-18
BMP4	1.11268e-22	0.498694	0.132	0.019	3.16914e-18
PROM1	1.2501e-22	0.22251	0.146	0.035	3.56054e-18
HIPK2	1.27374e-22	0.506417	0.207	0.07	3.62787e-18
GPR78	1.43577e-22	-0.00104544	0.071	0.293	4.08936e-18
DEPP1	1.44598e-22	0.560031	0.281	0.169	4.11844e-18
TNS1	1.45756e-22	0.152536	0.146	0.053	4.15142e-18
IFI27	1.98756e-22	1.62663	0.529	0.239	5.66096e-18
HES2	2.25491e-22	-0.53396	0.139	0.316	6.42244e-18
GOLGA8A	2.35369e-22	-0.949084	0.047	0.332	6.70377e-18
EGLN3	2.52655e-22	0.670419	0.264	0.308	7.19611e-18
NOTCH3	2.67509e-22	0.40209	0.19	0.07	7.6192e-18
RPS9	3.25467e-22	-0.0824106	0.705	0.747	9.26996e-18
P2RY1	3.95381e-22	0.731725	0.19	0.033	1.12613e-17
INF2	4.02664e-22	-1.04634	0.186	0.548	1.14687e-17
SOX5	4.05076e-22	0.440294	0.119	0.005	1.15374e-17
PDE3A	4.33355e-22	0.403562	0.129	0.011	1.23428e-17
RPL35	4.45109e-22	-0.295241	0.658	0.678	1.26776e-17
UPK1B	4.5619e-22	-0.684509	0.054	0.264	1.29932e-17
DLC1	5.29119e-22	0.428257	0.237	0.107	1.50704e-17
FOSB	5.38535e-22	-0.517675	0.932	0.944	1.53385e-17
CCL4L2	6.15071e-22	0.448811	0.132	0.019	1.75185e-17
FOXO3	6.41379e-22	0.622914	0.346	0.285	1.82678e-17
LDLR	6.82355e-22	-0.880762	0.319	0.589	1.94348e-17
MYO1B	7.49694e-22	0.582076	0.176	0.026	2.13528e-17
PALMD	8.09757e-22	0.439298	0.139	0.016	2.30635e-17
UQCRB	8.33205e-22	0.388199	0.403	0.308	2.37313e-17
CLMP	8.61421e-22	0.38752	0.125	0.023	2.4535e-17
JUNB	1.40042e-21	0.415001	0.627	0.652	3.98868e-17
CDH11	1.4124e-21	0.43929	0.183	0.051	4.02279e-17
MEF2C	1.53962e-21	0.676453	0.217	0.077	4.38515e-17
PSG2	1.58746e-21	1.00226	0.349	0.139	4.52141e-17
CLIC3	1.76837e-21	-0.889947	0.207	0.496	5.03667e-17
IER3	1.79591e-21	-0.0046578	0.461	0.446	5.11511e-17
HMGB1	1.87637e-21	-0.225906	0.447	0.534	5.34429e-17
BIRC7	2.43926e-21	-0.811741	0.017	0.237	6.94751e-17
TNFAIP2	3.05767e-21	-0.525579	0.393	0.522	8.70885e-17
FAU	3.11216e-21	-0.547565	0.542	0.578	8.86404e-17
SPRY1	3.43651e-21	0.230583	0.129	0.047	9.78786e-17
RPL10A	3.59697e-21	-0.0603384	0.566	0.58	1.02449e-16
CFD	3.96411e-21	0.137543	0.176	0.107	1.12906e-16
NFASC	4.00265e-21	0.474456	0.18	0.046	1.14004e-16
BAIAP2L1	4.33495e-21	-0.487386	0.136	0.367	1.23468e-16
SIK1	4.57994e-21	-0.896289	0.044	0.318	1.30446e-16
PLVAP	5.40909e-21	0.411824	0.122	0.011	1.54062e-16
MROH1	5.42324e-21	-0.454673	0.078	0.364	1.54465e-16
RPL8	6.46831e-21	-0.206775	0.732	0.742	1.84231e-16
PLEKHG6	7.10152e-21	-0.527138	0.044	0.309	2.02266e-16
CDK6	7.56127e-21	0.175332	0.183	0.127	2.1536e-16
SERINC3	7.57629e-21	0.619285	0.4	0.343	2.15788e-16
PAPSS2	1.48074e-20	0.309449	0.18	0.042	4.21745e-16
LMCD1	1.5332e-20	0.603553	0.241	0.093	4.36685e-16
EXOC6	1.694e-20	0.387834	0.146	0.033	4.82485e-16
VCAM1	2.12656e-20	0.428055	0.132	0.011	6.05686e-16
POTEE	2.17671e-20	-0.209295	0.027	0.207	6.19971e-16
PTGER2	2.23639e-20	0.38832	0.129	0.016	6.36968e-16
EIF3E	2.84375e-20	0.445323	0.302	0.262	8.09957e-16
MMP2	3.4258e-20	-0.248219	0.261	0.179	9.75736e-16
HES1	3.56675e-20	-0.270038	0.264	0.272	1.01588e-15
PIK3CB	3.64382e-20	-0.339588	0.2	0.424	1.03783e-15
TLE6	4.0668e-20	-0.606425	0.041	0.281	1.15831e-15
ARHGAP45	4.4554e-20	-0.113197	0.115	0.339	1.26899e-15
COL11A1	4.96119e-20	0.722269	0.159	0.019	1.41305e-15
KSR1	5.08206e-20	-0.535573	0.105	0.392	1.44747e-15
YBX1	5.58879e-20	0.540016	0.515	0.448	1.5918e-15
FLT1	6.07851e-20	0.810983	0.969	0.815	1.73128e-15
FKBP1A	6.80363e-20	0.615295	0.403	0.276	1.93781e-15
ARID5B	7.40513e-20	0.357458	0.373	0.364	2.10913e-15
ZNF83	7.91983e-20	-0.587455	0.095	0.341	2.25573e-15
ADCY7	9.31523e-20	-0.333012	0.085	0.309	2.65316e-15
TMEM184A	1.001e-19	-0.368806	0.068	0.281	2.85105e-15
KIRREL1	1.05474e-19	0.431924	0.105	0	3.0041e-15
FAM133B	1.06058e-19	0.324871	0.278	0.234	3.02074e-15
MYO6	1.51035e-19	-0.476591	0.078	0.343	4.30178e-15
PEAK1	1.5676e-19	0.534607	0.169	0.051	4.46485e-15
USP43	1.6902e-19	0.015502	0.132	0.343	4.81403e-15
SET	1.76145e-19	-0.291448	0.346	0.429	5.01695e-15
FLI1	1.87144e-19	0.421055	0.122	0.005	5.33023e-15
GIMAP4	2.10494e-19	0.395183	0.119	0.007	5.99528e-15
COL27A1	2.17938e-19	-0.428881	0.217	0.432	6.20732e-15
HSPA5	2.29236e-19	-1.45628	0.641	0.845	6.52909e-15
SRP14	2.54876e-19	0.193045	0.508	0.475	7.25939e-15
LPAR6	2.59406e-19	0.46695	0.132	0.014	7.3884e-15
ASAP3	2.62058e-19	-0.200329	0.234	0.408	7.46395e-15
AC020916.1	2.95055e-19	-0.956203	0.108	0.374	8.40374e-15
RACK1	3.08815e-19	-0.203707	0.634	0.699	8.79566e-15
SLC25A37	3.13766e-19	-0.08692	0.383	0.49	8.93667e-15
SAMD5	3.24797e-19	0.364894	0.125	0.011	9.25087e-15
ITGB4	4.7224e-19	-1.10006	0.061	0.402	1.34503e-14
ATF3	4.85734e-19	-0.55839	0.732	0.787	1.38347e-14
LVRN	4.95414e-19	0.0409039	0.79	0.548	1.41104e-14
MYL9	4.96399e-19	0.0599514	0.173	0.072	1.41384e-14
RPL36	5.27364e-19	-0.635025	0.607	0.698	1.50204e-14
ISM2	5.33555e-19	0.482741	0.841	0.814	1.51967e-14
PPIC	5.42893e-19	0.906724	0.437	0.272	1.54627e-14
MYL12A	5.5841e-19	0.486565	0.431	0.337	1.59046e-14
FTL	5.63306e-19	0.55856	0.763	0.812	1.60441e-14
RPL7	5.67939e-19	-0.400476	0.556	0.622	1.6176e-14
GRHL1	5.81197e-19	-0.628367	0.105	0.378	1.65537e-14
COL18A1	5.85562e-19	0.212703	0.166	0.047	1.6678e-14
FBLN2	6.49635e-19	0.510336	0.251	0.084	1.85029e-14
PRKG1	7.23461e-19	0.493431	0.122	0.011	2.06056e-14
NPM1	7.59307e-19	-0.0197116	0.508	0.562	2.16266e-14
PALLD	8.83787e-19	0.341241	0.407	0.387	2.5172e-14
INMT	1.01521e-18	0.367115	0.102	0.014	2.89152e-14
CTDSP1	1.10112e-18	-0.346241	0.336	0.471	3.1362e-14
PNCK	1.11248e-18	-0.281786	0.047	0.213	3.16858e-14
TUBB4B	1.11902e-18	-1.17949	0.295	0.64	3.18719e-14
KRT8	1.20854e-18	0.462523	0.868	0.882	3.44217e-14
ANGPT1	1.39013e-18	0.483259	0.136	0.021	3.95937e-14
ID4	1.57565e-18	0.547924	0.231	0.134	4.48777e-14
TIAM1	2.17423e-18	-0.444824	0.122	0.373	6.19265e-14
TIMP1	2.50159e-18	0.0852842	0.386	0.248	7.12502e-14
DNAH11	3.46644e-18	-0.581324	0.047	0.285	9.87312e-14
RGL3	4.23149e-18	-0.367507	0.044	0.281	1.20521e-13
SOD2	4.5418e-18	0.126868	0.369	0.274	1.2936e-13
VWCE	4.55352e-18	0.0583951	0.153	0.293	1.29693e-13
ST3GAL6	4.7385e-18	-0.21901	0.129	0.35	1.34962e-13
RPS20	5.46917e-18	-0.308242	0.536	0.668	1.55773e-13
TGFB2	5.8102e-18	0.702709	0.298	0.127	1.65486e-13
ZFP36	7.42064e-18	0.353942	0.444	0.446	2.11355e-13
AC108062.1	8.56457e-18	-0.373815	0.02	0.183	2.43936e-13
PLSCR4	1.21524e-17	0.454737	0.129	0.014	3.46125e-13
SERF2	1.32274e-17	0.260745	0.732	0.754	3.76742e-13
CCDC68	1.32307e-17	0.443296	0.139	0.019	3.76838e-13
RPS5	1.35013e-17	-0.644479	0.539	0.569	3.84544e-13
GSE1	1.38051e-17	-0.580622	0.281	0.534	3.93198e-13
ADCY3	1.5501e-17	0.329049	0.119	0.021	4.41499e-13
SERINC1	1.60491e-17	0.55342	0.397	0.337	4.5711e-13
TRAM1	1.73803e-17	0.428782	0.403	0.351	4.95025e-13
TAC3	1.79807e-17	0.436604	0.159	0.286	5.12125e-13
FCGRT	1.8438e-17	0.334784	0.197	0.058	5.25152e-13
YPEL5	1.92271e-17	-0.750741	0.292	0.55	5.47626e-13
CDA	2.02691e-17	-0.283546	0.068	0.236	5.77304e-13
APOE	2.13962e-17	-0.211393	0.169	0.116	6.09406e-13
CYYR1	2.3456e-17	0.366585	0.112	0.011	6.68073e-13
TFAP2C	2.43647e-17	-0.584218	0.078	0.374	6.93957e-13
THBD	2.58041e-17	0.463316	0.153	0.04	7.34951e-13
SLC7A1	2.58586e-17	-0.180142	0.2	0.378	7.36505e-13
C3orf58	2.6439e-17	0.40008	0.115	0.007	7.53036e-13
PVR	2.73279e-17	0.0971028	0.288	0.404	7.78353e-13
ABHD11	2.75802e-17	-0.416948	0.037	0.239	7.8554e-13
ERG	3.12594e-17	0.387935	0.102	0.002	8.90329e-13
EID1	3.15049e-17	0.125763	0.298	0.23	8.97322e-13
CXorf36	3.29139e-17	0.295484	0.115	0.009	9.37454e-13
KRT17	3.66211e-17	-1.17316	0.037	0.197	1.04304e-12
PTPRD	3.74367e-17	0.477123	0.112	0.002	1.06627e-12
ZBTB20	4.19968e-17	0.590878	0.268	0.162	1.19615e-12
ARPC2	4.2112e-17	-0.508728	0.586	0.749	1.19943e-12
PRICKLE2	4.3507e-17	0.320733	0.102	0.009	1.23917e-12
MYO9B	4.39372e-17	-0.216058	0.254	0.469	1.25142e-12
TGFBI	4.79823e-17	0.299393	0.241	0.155	1.36663e-12
PLCL2	5.32999e-17	0.252879	0.22	0.343	1.51809e-12
GNAI1	5.58123e-17	0.525475	0.227	0.158	1.58965e-12
CFH	6.2071e-17	0.365707	0.105	0.007	1.76791e-12
TMEM123	6.46345e-17	0.415188	0.197	0.107	1.84092e-12
NXF1	6.79173e-17	-0.731369	0.105	0.429	1.93442e-12
EEF1B2	6.96759e-17	0.204653	0.481	0.452	1.98451e-12
TMEM176A	7.15017e-17	0.0733192	0.105	0.037	2.03651e-12
CAMK2G	7.32835e-17	-0.869287	0.092	0.413	2.08726e-12
MAN1A1	7.73702e-17	0.45967	0.261	0.183	2.20366e-12
MBD3	8.75155e-17	-0.669062	0.278	0.599	2.49262e-12
DDR2	9.74113e-17	0.509733	0.125	0.014	2.77447e-12
MCC	1.03936e-16	0.409549	0.122	0.014	2.96031e-12
AKAP12	1.11241e-16	0.249179	0.203	0.084	3.16836e-12
INPP5B	1.3801e-16	-0.262213	0.095	0.318	3.93079e-12
FOXJ3	1.42863e-16	-0.313304	0.251	0.425	4.06903e-12
LAMB1	1.5466e-16	0.211842	0.393	0.415	4.40503e-12
PGPEP1	1.5879e-16	-0.282166	0.115	0.306	4.52266e-12
SPRY4	1.61196e-16	0.299262	0.115	0.021	4.59119e-12
FASN	1.61967e-16	-0.777598	0.217	0.45	4.61314e-12
NEDD9	1.62765e-16	0.468133	0.407	0.387	4.63586e-12
CYP11A1	1.6384e-16	-0.118799	0.231	0.424	4.66648e-12
CCL3	1.93363e-16	0.0261651	0.112	0.037	5.50736e-12
PDZRN3	1.98436e-16	0.435997	0.112	0.007	5.65186e-12
IGF2BP2	2.03132e-16	-0.0399334	0.169	0.334	5.78561e-12
IER2	2.23566e-16	-0.498762	0.658	0.845	6.36761e-12
CNTNAP3	2.28803e-16	-0.466285	0.037	0.232	6.51676e-12
EZR	2.2923e-16	-0.0327176	0.759	0.819	6.52893e-12
GCN1	2.44211e-16	-0.282905	0.129	0.355	6.95562e-12
PTPRG	2.48589e-16	0.476133	0.156	0.037	7.08031e-12
ENAH	2.54689e-16	0.331329	0.183	0.107	7.25405e-12
MYLK	2.84276e-16	0.28418	0.125	0.033	8.09674e-12
RSPO3	2.88244e-16	0.268808	0.102	0.016	8.20977e-12
ANKLE2	2.92744e-16	-0.620083	0.153	0.431	8.33794e-12
LIMD1	3.02448e-16	-0.281419	0.068	0.26	8.61431e-12
IL17RE	3.12924e-16	0.0626055	0.081	0.218	8.91271e-12
SLC1A6	3.28997e-16	-0.0341439	0.054	0.169	9.37049e-12
KIFC2	3.32365e-16	-0.050562	0.034	0.195	9.46643e-12
IRF3	3.39763e-16	-0.178342	0.159	0.381	9.67713e-12
YWHAE	3.7525e-16	0.190378	0.563	0.547	1.06879e-11
RBP1	3.89368e-16	-0.125233	0.122	0.06	1.109e-11
GAS1	3.90558e-16	0.220396	0.149	0.046	1.11239e-11
WSB1	3.91047e-16	-0.435227	0.671	0.752	1.11378e-11
XAGE2	4.27371e-16	0.955412	0.525	0.399	1.21724e-11
TRIML2	4.30265e-16	-0.602849	0.034	0.26	1.22548e-11
BRD2	4.49764e-16	-0.862317	0.481	0.735	1.28102e-11
SLC19A3	4.93349e-16	-0.0604769	0.146	0.125	1.40516e-11
SFXN3	4.98526e-16	0.2138	0.163	0.29	1.4199e-11
IDO2	5.01585e-16	0.294057	0.108	0.011	1.42861e-11
ZSWIM6	5.05993e-16	0.282138	0.125	0.039	1.44117e-11
TRIO	5.26711e-16	-0.283438	0.247	0.492	1.50018e-11
IL32	5.33611e-16	0.399945	0.122	0.018	1.51983e-11
RPL4	6.80025e-16	-0.136716	0.525	0.619	1.93685e-11
PAPPA-AS1	7.07412e-16	0.929512	0.241	0.044	2.01485e-11
ANKRD10	7.1699e-16	-0.363441	0.119	0.36	2.04213e-11
IGFBP7	7.28067e-16	-0.698726	0.21	0.134	2.07368e-11
KCNC3	7.32606e-16	-0.449382	0.01	0.195	2.08661e-11
NFKBIA	7.39325e-16	-0.241161	0.756	0.747	2.10575e-11
TOMM7	7.45148e-16	0.342145	0.386	0.299	2.12233e-11
PTPRF	7.85033e-16	-0.215228	0.712	0.719	2.23593e-11
AC015849.5	8.16031e-16	-0.564346	0.034	0.176	2.32422e-11
PRKAR1A	8.34032e-16	0.440813	0.288	0.267	2.37549e-11
SOCS2	8.74247e-16	0.328393	0.149	0.069	2.49003e-11
PFKFB4	8.8169e-16	-0.212333	0.054	0.223	2.51123e-11
SERBP1	9.09504e-16	0.00723826	0.431	0.452	2.59045e-11
PAEP	1.06502e-15	-6.36577	0	0.156	3.0334e-11
ESAM	1.13148e-15	0.496847	0.319	0.123	3.22267e-11
SAMHD1	1.22989e-15	0.293445	0.166	0.06	3.50298e-11
PHLDA1	1.39056e-15	0.402295	0.244	0.097	3.9606e-11
AL161431.1	1.44084e-15	-0.690674	0.02	0.195	4.10379e-11
PHKA2	1.77917e-15	-0.493419	0.047	0.26	5.06742e-11
PHLDB2	1.92826e-15	-0.621994	0.407	0.54	5.49206e-11
HIPK3	2.16026e-15	0.501825	0.363	0.344	6.15286e-11
IGFBP4	2.21066e-15	-0.000474098	0.197	0.105	6.29641e-11
DGKZ	2.38602e-15	-0.178889	0.176	0.388	6.79588e-11
MYC	3.12339e-15	0.313056	0.186	0.098	8.89604e-11
VSIG10	3.26035e-15	-0.435068	0.061	0.302	9.28613e-11
NPEPPS	4.10248e-15	-0.736227	0.18	0.489	1.16847e-10
FAM160B2	4.12227e-15	-0.311401	0.119	0.339	1.1741e-10
ELF3	4.2027e-15	-0.496717	0.292	0.517	1.19701e-10
RRAD	4.2641e-15	0.135686	0.732	0.594	1.2145e-10
RPL36AL	4.83782e-15	0.1808	0.427	0.383	1.37791e-10
NECTIN4	4.96951e-15	0.00688609	0.166	0.309	1.41542e-10
CMTM4	5.0514e-15	0.0693486	0.102	0.26	1.43874e-10
SLC27A1	5.1725e-15	-0.241831	0.088	0.264	1.47323e-10
TARBP1	5.20014e-15	-0.764168	0.088	0.362	1.4811e-10
ARHGEF5	5.48061e-15	-0.141504	0.064	0.246	1.56099e-10
ZCCHC24	5.72696e-15	0.180912	0.102	0.021	1.63115e-10
LDHB	5.77032e-15	-1.10933	0.115	0.257	1.6435e-10
C1QA	5.99283e-15	0.125571	0.136	0.067	1.70688e-10
RPS21	6.3863e-15	-0.591157	0.502	0.547	1.81895e-10
GRHL2	7.14129e-15	-0.458917	0.047	0.255	2.03398e-10
SH3BGRL	7.20343e-15	0.392321	0.142	0.033	2.05168e-10
HIST2H2BE	7.83951e-15	-0.393809	0.044	0.25	2.23285e-10
GOLGA8B	8.05494e-15	-0.292435	0.054	0.269	2.29421e-10
FBN2	8.1054e-15	-1.91282	0.092	0.536	2.30858e-10
ITGA1	9.20859e-15	0.554166	0.356	0.243	2.62279e-10
INSIG1	1.02746e-14	-0.622751	0.149	0.399	2.92642e-10
AP1S2	1.03143e-14	0.335322	0.112	0.023	2.93772e-10
PRSS22	1.12645e-14	-0.165377	0.122	0.257	3.20834e-10
CENPT	1.17159e-14	-0.234797	0.047	0.23	3.33693e-10
DDX60L	1.19561e-14	-0.576594	0.356	0.429	3.40535e-10
TCF7L2	1.28002e-14	-0.333133	0.505	0.608	3.64575e-10
CD163	1.28928e-14	0.329494	0.102	0.016	3.67212e-10
SLC25A6	1.38246e-14	-0.511481	0.315	0.385	3.93752e-10
HERC4	1.4793e-14	-0.596863	0.102	0.36	4.21333e-10
RASA4	1.499e-14	0.369745	0.129	0.021	4.26945e-10
PXN	1.58926e-14	-0.333528	0.298	0.49	4.52652e-10
ELK3	1.72311e-14	0.475782	0.159	0.051	4.90776e-10
CD44	1.76774e-14	0.219509	0.217	0.135	5.03488e-10
S100A10	1.81074e-14	0.044039	0.559	0.587	5.15736e-10
KRT14	1.83285e-14	-0.256566	0.119	0.239	5.22031e-10
ZMIZ1	1.89387e-14	0.339708	0.193	0.098	5.39411e-10
PRKCZ	1.93937e-14	-0.90752	0.071	0.38	5.52373e-10
LIFR	2.21217e-14	0.183526	0.292	0.221	6.3007e-10
KHDRBS1	2.28534e-14	0.1323	0.319	0.332	6.50912e-10
RCOR1	2.33653e-14	-0.261968	0.139	0.418	6.6549e-10
KIAA1551	2.47683e-14	0.44728	0.156	0.072	7.0545e-10
SLC4A7	2.62467e-14	-0.198172	0.251	0.425	7.47559e-10
PRKAR2B	2.64578e-14	0.472947	0.149	0.026	7.53572e-10
WASHC1	3.02207e-14	-0.457438	0.095	0.336	8.60745e-10
CCNL2	3.08945e-14	-0.535459	0.173	0.429	8.79937e-10
ZEB1	3.12912e-14	0.34755	0.129	0.032	8.91235e-10
NREP	3.18898e-14	-0.217116	0.125	0.144	9.08284e-10
MAF	3.36124e-14	0.254719	0.166	0.084	9.57348e-10
TRIB2	3.41393e-14	0.309631	0.102	0.025	9.72354e-10
ID1	3.56715e-14	0.995134	0.553	0.385	1.016e-09
RHOT2	3.6047e-14	-0.0197153	0.088	0.285	1.02669e-09
IL1R2	3.89488e-14	-0.363628	0.169	0.315	1.10934e-09
MFHAS1	3.9586e-14	0.416932	0.153	0.07	1.12749e-09
SDC2	4.05945e-14	0.362303	0.2	0.083	1.15621e-09
ANKRD37	4.09402e-14	-0.317926	0.075	0.239	1.16606e-09
PLK3	4.1431e-14	-0.0745212	0.234	0.422	1.18004e-09
EGFR	4.37453e-14	-0.93333	0.312	0.657	1.24595e-09
NOSTRIN	4.38915e-14	0.355028	0.108	0.025	1.25012e-09
ADAM12	4.69082e-14	1.43817	0.847	0.518	1.33604e-09
CDC42	4.92008e-14	0.168727	0.485	0.499	1.40134e-09
PTMS	5.02104e-14	-0.0491056	0.329	0.411	1.43009e-09
COX7C	5.36418e-14	-0.122496	0.359	0.348	1.52782e-09
TMEM176B	5.60282e-14	0.190313	0.136	0.065	1.5958e-09
C4orf3	6.37936e-14	0.320305	0.241	0.163	1.81697e-09
KLF9	6.76104e-14	0.663132	0.183	0.051	1.92568e-09
NRN1	7.33342e-14	0.475996	0.18	0.063	2.0887e-09
ACKR2	8.21857e-14	-0.167626	0.156	0.367	2.34081e-09
ARHGEF16	8.33709e-14	0.295027	0.108	0.234	2.37457e-09
CACNA1A	8.58595e-14	-0.0915102	0.024	0.151	2.44545e-09
NKAIN4	9.45117e-14	-0.228734	0.017	0.146	2.69188e-09
PADI1	9.57802e-14	-0.38256	0.051	0.151	2.72801e-09
TBX3	9.60994e-14	-0.336933	0.244	0.255	2.7371e-09
GPC1	1.02534e-13	-0.255491	0.186	0.406	2.92038e-09
HECW2	1.07147e-13	0.490443	0.132	0.035	3.05175e-09
CEBPB	1.13461e-13	0.725853	0.729	0.626	3.2316e-09
ZFP36L1	1.15069e-13	0.69377	0.837	0.794	3.2774e-09
PNKD	1.15215e-13	-0.44115	0.231	0.45	3.28155e-09
SLC25A16	1.16808e-13	-0.527236	0.044	0.265	3.32693e-09
TNFAIP3	1.21165e-13	-0.285611	0.539	0.627	3.45103e-09
MISP	1.24935e-13	-0.32619	0.024	0.174	3.5584e-09
PSIP1	1.36114e-13	0.192152	0.136	0.093	3.87681e-09
CDC42EP4	1.36481e-13	0.0921219	0.146	0.121	3.88726e-09
AL353770.4	1.42821e-13	-0.379328	0.02	0.167	4.06783e-09
TNKS2	1.53188e-13	-0.312994	0.298	0.529	4.36311e-09
LENG8	1.53883e-13	-0.469457	0.214	0.471	4.38288e-09
UCA1	1.55742e-13	-0.557198	0.017	0.142	4.43585e-09
KIAA0040	1.56119e-13	0.14992	0.142	0.118	4.44659e-09
ST13	1.57114e-13	0.334223	0.414	0.397	4.47491e-09
SUMO2	1.57186e-13	0.363895	0.397	0.323	4.47697e-09
THBS3	1.58182e-13	-0.37105	0.037	0.207	4.50535e-09
TTLL3	1.58458e-13	-0.161657	0.058	0.223	4.51321e-09
PRRG4	1.60605e-13	-0.529373	0.102	0.332	4.57435e-09
SERPINH1	1.7873e-13	0.806998	0.61	0.478	5.09058e-09
MDFI	1.79493e-13	0.103961	0.061	0.174	5.11231e-09
COL17A1	1.92698e-13	-0.588283	0.42	0.464	5.48844e-09
NCKAP5L	2.08673e-13	-0.442834	0.132	0.346	5.94344e-09
JARID2	2.14145e-13	-0.222438	0.163	0.402	6.09927e-09
SMURF1	2.20357e-13	-0.37811	0.058	0.29	6.27621e-09
RALGAPA2	2.20379e-13	0.292398	0.163	0.062	6.27685e-09
UBA52	2.23551e-13	-0.54477	0.593	0.668	6.36718e-09
CADM1	2.27151e-13	-0.202102	0.115	0.123	6.46972e-09
HSPE1	2.28965e-13	-0.0951446	0.224	0.253	6.52139e-09
ARHGAP27	2.38077e-13	-0.368545	0.041	0.23	6.78092e-09
ALPP	2.38757e-13	-0.469904	0.003	0.142	6.80027e-09
TNK2	2.46328e-13	-0.170926	0.064	0.246	7.01591e-09
SLC38A5	2.46661e-13	-0.610305	0	0.134	7.02541e-09
TRIP10	2.46943e-13	-0.307464	0.183	0.39	7.03342e-09
SERINC2	2.51566e-13	-0.702838	0.169	0.467	7.16511e-09
PNPLA3	2.53809e-13	-0.218634	0.02	0.163	7.22898e-09
ARAP1	2.6551e-13	-0.344078	0.031	0.234	7.56226e-09
GADD45G	2.81968e-13	-0.168732	0.19	0.163	8.03101e-09
AL121929.2	3.03956e-13	-0.353403	0.01	0.162	8.65727e-09
ABCD1	3.25668e-13	-0.281255	0.061	0.237	9.27569e-09
SESN1	3.34804e-13	0.270263	0.186	0.162	9.53588e-09
MTSS1L	3.39119e-13	-0.202648	0.115	0.29	9.6588e-09
FA2H	3.43098e-13	-0.253641	0.014	0.139	9.77213e-09
TXNRD2	3.58464e-13	-0.31814	0.037	0.213	1.02098e-08
PLCB1	3.76326e-13	0.429244	0.166	0.062	1.07185e-08
TECR	3.8846e-13	0.18785	0.312	0.453	1.10641e-08
NAMPT	3.92593e-13	0.364822	0.38	0.392	1.11818e-08
ACADVL	4.12292e-13	-0.341115	0.224	0.515	1.17429e-08
NLRP3	4.27788e-13	0.382715	0.102	0.025	1.21843e-08
ARFGAP1	4.30606e-13	-0.18839	0.153	0.355	1.22645e-08
SLC22A3	4.36709e-13	0.3642	0.102	0.025	1.24384e-08
PARD6B	4.44051e-13	-0.565522	0.017	0.216	1.26475e-08
GBA	4.74024e-13	-0.253718	0.163	0.32	1.35011e-08
GALNT6	4.7411e-13	0.341152	0.268	0.355	1.35036e-08
ANXA6	4.82493e-13	-0.241073	0.098	0.102	1.37424e-08
GNAI2	5.29216e-13	0.121382	0.39	0.441	1.50731e-08
PKP3	5.41045e-13	-0.0376539	0.156	0.308	1.541e-08
PFDN5	5.5465e-13	0.460325	0.614	0.561	1.57975e-08
MIR193BHG	5.85368e-13	-0.219494	0.061	0.214	1.66724e-08
BIN2	5.89596e-13	-0.409957	0.129	0.313	1.67929e-08
DAPK3	6.25785e-13	0.0362494	0.139	0.304	1.78236e-08
NBPF19	6.58214e-13	-0.0918465	0.041	0.2	1.87473e-08
UBXN11	6.58721e-13	-0.0105584	0.037	0.148	1.87617e-08
ATP5MC2	6.6158e-13	-0.0577751	0.295	0.332	1.88431e-08
LEPROT	6.64587e-13	0.413761	0.342	0.337	1.89288e-08
PYGL	6.76963e-13	-0.284684	0.102	0.302	1.92813e-08
SELENOW	6.81521e-13	0.502392	0.383	0.327	1.94111e-08
MAFK	6.88452e-13	-0.467126	0.18	0.445	1.96085e-08
NBPF26	7.32382e-13	-0.132826	0.017	0.137	2.08597e-08
RHOA	7.42304e-13	0.129618	0.461	0.533	2.11423e-08
RPSA	7.56112e-13	-0.65717	0.553	0.627	2.15356e-08
SCAPER	7.96945e-13	-0.103791	0.085	0.285	2.26986e-08
HK2	7.98792e-13	0.000684262	0.064	0.141	2.27512e-08
ITM2C	8.00835e-13	0.353954	0.281	0.156	2.28094e-08
IGFL2-AS1	8.21686e-13	-0.0589402	0.058	0.139	2.34033e-08
SARAF	8.37773e-13	0.587071	0.488	0.455	2.38614e-08
LHX5	8.39621e-13	-0.326093	0	0.128	2.39141e-08
HSPG2	8.47399e-13	-0.235708	0.617	0.573	2.41356e-08
LPAR2	9.02789e-13	-0.0707235	0.078	0.22	2.57132e-08
PTPRB	9.15175e-13	0.523621	0.146	0.042	2.6066e-08
TSPAN4	9.43709e-13	0.149405	0.159	0.086	2.68787e-08
GGA1	9.83024e-13	-0.311382	0.078	0.281	2.79985e-08
ARSA	1.07321e-12	0.00788238	0.102	0.23	3.05673e-08
ESRP1	1.09702e-12	-0.398382	0.044	0.248	3.12453e-08
LYPD3	1.11238e-12	-0.901765	0.031	0.223	3.16827e-08
Z95114.1	1.11962e-12	-0.186343	0.02	0.17	3.1889e-08
UGP2	1.16067e-12	0.0815599	0.38	0.429	3.30582e-08
HYI	1.17199e-12	0.0415479	0.122	0.257	3.33806e-08
EVL	1.18106e-12	-0.0527905	0.217	0.397	3.3639e-08
FAM89A	1.23994e-12	0.00592084	0.197	0.199	3.53161e-08
NAV2	1.2562e-12	-0.221029	0.278	0.462	3.5779e-08
KLF6	1.32296e-12	-0.0395792	0.858	0.821	3.76807e-08
GABPB1-AS1	1.32475e-12	-0.891902	0.092	0.339	3.77314e-08
SPCS3	1.46325e-12	0.4262	0.342	0.302	4.16762e-08
NUPR1	1.4683e-12	-0.204109	0.115	0.084	4.182e-08
GNAI3	1.48135e-12	0.211184	0.193	0.209	4.21918e-08
FAM198A	1.52108e-12	-0.216172	0.014	0.156	4.33235e-08
FAM193B	1.52126e-12	-0.108215	0.068	0.243	4.33286e-08
ZNF385A	1.55052e-12	-0.626075	0.034	0.272	4.41619e-08
UPP1	1.56271e-12	0.244112	0.203	0.337	4.45092e-08
PPIB	1.58358e-12	0.761574	0.553	0.503	4.51036e-08
FAM110A	1.60745e-12	-0.0129696	0.108	0.248	4.57833e-08
RAB24	1.74706e-12	-0.246231	0.017	0.172	4.97599e-08
DDB1	1.79183e-12	-0.367656	0.342	0.617	5.1035e-08
NR3C1	1.80383e-12	0.352301	0.261	0.265	5.13768e-08
ADAM28	1.86036e-12	-0.225891	0.037	0.178	5.29868e-08
PLEKHA5	1.87159e-12	-0.164603	0.163	0.339	5.33068e-08
RDH10	2.13397e-12	0.309436	0.234	0.155	6.07797e-08
C3orf52	2.17984e-12	-0.431591	0.007	0.167	6.20861e-08
CD63	2.23635e-12	1.19064	0.834	0.719	6.36957e-08
ELOVL2	2.38703e-12	0.450731	0.156	0.039	6.79874e-08
CSDE1	2.57109e-12	0.516269	0.464	0.466	7.32298e-08
D2HGDH	2.58053e-12	-0.321523	0.064	0.283	7.34987e-08
ZFAT	2.68087e-12	-0.547542	0.068	0.36	7.63564e-08
MICALL2	2.84876e-12	-0.242199	0.061	0.214	8.11382e-08
IRX2	2.94216e-12	-0.557511	0.085	0.359	8.37987e-08
PPP1CB	3.18797e-12	0.305298	0.444	0.417	9.07998e-08
SRPX	3.19652e-12	0.418393	0.129	0.033	9.10433e-08
ANKRD24	3.24293e-12	0.140972	0.081	0.19	9.23652e-08
ATP5F1E	3.32471e-12	-0.136534	0.525	0.548	9.46945e-08
FBXO3	3.43995e-12	-0.393182	0.078	0.271	9.79766e-08
CALM1	3.71433e-12	0.315104	0.586	0.606	1.05792e-07
DDX21	3.76633e-12	0.19988	0.237	0.244	1.07272e-07
PRG2	3.86225e-12	1.13915	0.851	0.626	1.10005e-07
YPEL3	3.92083e-12	-0.476598	0.268	0.533	1.11673e-07
ACSS1	3.96427e-12	-1.03365	0.088	0.25	1.1291e-07
RAB31	3.96904e-12	-0.332669	0.125	0.148	1.13046e-07
ARPC5	4.11444e-12	0.113411	0.336	0.337	1.17187e-07
ARHGAP10	4.23228e-12	-0.246961	0.071	0.239	1.20544e-07
RGS5	4.26537e-12	0.205309	0.105	0.021	1.21486e-07
ZNF431	4.26837e-12	-0.555036	0.034	0.25	1.21572e-07
ZNF600	4.52679e-12	-0.25001	0.02	0.172	1.28932e-07
AC007952.4	4.53284e-12	-0.483285	0.092	0.322	1.29104e-07
UBC	4.78047e-12	-0.597723	0.8	0.921	1.36157e-07
PPFIBP2	5.05615e-12	-0.184462	0.088	0.258	1.44009e-07
RRBP1	5.36196e-12	0.0980807	0.695	0.707	1.52719e-07
MGAT5	5.38604e-12	-0.204718	0.325	0.438	1.53405e-07
GBF1	5.50391e-12	0.173475	0.136	0.322	1.56762e-07
CDK5RAP3	5.51171e-12	-0.0963759	0.119	0.285	1.56985e-07
NUDT4	5.98657e-12	-0.289064	0.234	0.293	1.7051e-07
CAVIN3	6.13917e-12	0.44445	0.18	0.112	1.74856e-07
EXOC6B	6.54257e-12	-0.274051	0.041	0.221	1.86346e-07
SH3D19	6.66582e-12	-0.332941	0.156	0.36	1.89856e-07
PID1	7.0639e-12	0.479772	0.193	0.072	2.01194e-07
ZFC3H1	7.36062e-12	-0.37317	0.102	0.325	2.09645e-07
CTIF	7.52538e-12	-0.138491	0.098	0.274	2.14338e-07
ELMO3	7.77919e-12	-0.171955	0.037	0.181	2.21567e-07
ZNF432	7.98825e-12	-0.296203	0.044	0.236	2.27521e-07
TIFA	8.07573e-12	0.242142	0.102	0.023	2.30013e-07
CAMK2D	8.16734e-12	0.316752	0.108	0.014	2.32622e-07
SOX7	8.23091e-12	0.293978	0.115	0.025	2.34433e-07
EPS8L1	8.34298e-12	0.160318	0.129	0.297	2.37625e-07
C7orf43	8.42888e-12	-0.169829	0.041	0.174	2.40071e-07
GDA	8.47171e-12	-0.541532	0.017	0.183	2.41291e-07
RNF223	8.48641e-12	0.133849	0.078	0.176	2.4171e-07
SSH2	8.49211e-12	-0.396104	0.163	0.364	2.41872e-07
CDC42SE2	8.85932e-12	-0.389236	0.159	0.359	2.52331e-07
ZNF91	8.87945e-12	-0.61782	0.108	0.353	2.52905e-07
MXD1	9.73357e-12	0.121938	0.247	0.39	2.77231e-07
STK10	1.05984e-11	-0.287729	0.122	0.329	3.01862e-07
SLC16A3	1.0722e-11	0.13771	0.288	0.353	3.05384e-07
PDE4DIP	1.07713e-11	-0.3949	0.292	0.573	3.06789e-07
SH3GLB2	1.07962e-11	-0.547048	0.139	0.418	3.07497e-07
PPP1R13L	1.11895e-11	-0.468274	0.119	0.395	3.18698e-07
COL21A1	1.15091e-11	-0.0105021	0.115	0.125	3.27802e-07
NAP1L1	1.16101e-11	0.0912199	0.505	0.569	3.30679e-07
FAM43B	1.20429e-11	0.0267866	0.081	0.149	3.43007e-07
AL031708.1	1.21912e-11	-0.185393	0.01	0.148	3.47229e-07
EPB41L2	1.22788e-11	0.274065	0.136	0.065	3.49724e-07
H2AFJ	1.23962e-11	0.175324	0.271	0.207	3.53067e-07
CXXC1	1.32852e-11	-0.382999	0.041	0.23	3.78389e-07
TRIT1	1.34865e-11	-0.388403	0.024	0.2	3.84122e-07
MAP3K20	1.36265e-11	0.252072	0.163	0.149	3.88109e-07
SIK3	1.50638e-11	-0.463607	0.125	0.36	4.29047e-07
ATP6V1G1	1.62845e-11	0.122649	0.292	0.288	4.63815e-07
GOLGA2	1.63276e-11	-0.0782487	0.227	0.431	4.65042e-07
JCAD	1.64652e-11	0.464272	0.153	0.072	4.68961e-07
IGFBP1	1.65526e-11	-2.13219	0.027	0.22	4.71452e-07
TAOK3	1.667e-11	0.0185863	0.193	0.353	4.74795e-07
ERGIC1	1.83148e-11	-0.0496868	0.224	0.397	5.21643e-07
MYL12B	1.84911e-11	0.113139	0.512	0.54	5.26664e-07
FAM241A	1.85777e-11	0.274743	0.102	0.033	5.29131e-07
LTN1	1.87562e-11	0.409735	0.356	0.336	5.34214e-07
TNFSF10	1.89738e-11	0.649091	0.624	0.49	5.40411e-07
INHBA	1.9128e-11	0.901868	0.115	0.135	5.44803e-07
SDC4	1.91376e-11	0.116737	0.397	0.467	5.45076e-07
IPMK	2.01628e-11	-0.0790627	0.139	0.313	5.74277e-07
TBCA	2.04767e-11	0.149119	0.302	0.318	5.83217e-07
MEMO1	2.10169e-11	-0.3896	0.003	0.155	5.98604e-07
PAWR	2.11286e-11	-0.448821	0.085	0.343	6.01785e-07
ZFAND5	2.17818e-11	0.151972	0.481	0.591	6.2039e-07
FST	2.28063e-11	0.366357	0.153	0.051	6.49568e-07
CYB5A	2.29666e-11	0.279663	0.21	0.153	6.54135e-07
L1TD1	2.4707e-11	-0.58621	0.031	0.248	7.03705e-07
SLC35E1	2.50159e-11	-0.336502	0.122	0.318	7.12504e-07
CDYL	2.51295e-11	-0.13583	0.227	0.418	7.15739e-07
DENND2A	2.69968e-11	-0.180385	0.095	0.251	7.68923e-07
COG3	2.69974e-11	-0.270987	0.054	0.234	7.68941e-07
ARPC3	2.82387e-11	0.40274	0.292	0.279	8.04294e-07
SREBF1	2.86187e-11	-0.189344	0.081	0.244	8.15118e-07
TEAD3	2.87804e-11	-0.501467	0.078	0.313	8.19724e-07
STAT2	2.88066e-11	-0.286232	0.142	0.339	8.2047e-07
PAG1	2.92037e-11	0.40982	0.186	0.116	8.3178e-07
HIP1R	3.0374e-11	-0.221163	0.054	0.223	8.65111e-07
POMP	3.06134e-11	0.329847	0.414	0.355	8.7193e-07
PDXK	3.10406e-11	-0.323149	0.203	0.445	8.84099e-07
NEAT1	3.21525e-11	-0.0210285	0.949	0.916	9.15767e-07
ENTPD4	3.29585e-11	-0.0488376	0.108	0.325	9.38723e-07
RWDD1	3.29722e-11	0.16484	0.139	0.111	9.39114e-07
SLFN5	3.47572e-11	0.558136	0.163	0.042	9.89954e-07
ACSF2	3.52733e-11	-0.583492	0.007	0.19	1.00465e-06
YBX3	3.53274e-11	0.15089	0.407	0.455	1.00619e-06
KRT18	3.54578e-11	0.406752	0.861	0.882	1.00991e-06
COL12A1	3.55893e-11	-0.282818	0.034	0.188	1.01365e-06
BAMBI	3.57246e-11	0.350994	0.146	0.074	1.01751e-06
F5	3.60947e-11	-0.670321	0.088	0.185	1.02805e-06
DAPK1	3.62647e-11	-0.105699	0.217	0.369	1.03289e-06
WDR74	3.64768e-11	-0.685627	0.081	0.288	1.03893e-06
DOT1L	3.80577e-11	-0.0416693	0.085	0.255	1.08396e-06
CNKSR1	3.8761e-11	-0.267356	0.007	0.137	1.10399e-06
GPX3	4.11591e-11	-1.86056	0.464	0.708	1.17229e-06
ACTN1	4.1232e-11	-0.562812	0.38	0.606	1.17437e-06
MTMR1	4.18234e-11	-0.343695	0.041	0.225	1.19121e-06
PDE4D	4.22485e-11	0.261279	0.108	0.032	1.20332e-06
SLC6A8	4.26165e-11	0.0889719	0.193	0.33	1.2138e-06
MAP2K3	4.44729e-11	-0.304692	0.224	0.417	1.26668e-06
ST8SIA1	4.47674e-11	-0.162686	0.031	0.181	1.27507e-06
IL1RAP	4.56599e-11	-0.200734	0.298	0.457	1.30048e-06
OSTC	4.71308e-11	0.29066	0.254	0.197	1.34238e-06
CEP170B	4.73382e-11	-0.26664	0.034	0.193	1.34829e-06
TMC1	4.79841e-11	-0.057645	0.017	0.128	1.36668e-06
KATNBL1	4.84719e-11	-0.289997	0.088	0.302	1.38058e-06
CCDC84	5.02602e-11	-0.509448	0.047	0.251	1.43151e-06
KANK4	5.19273e-11	-0.269076	0.047	0.234	1.47899e-06
TAX1BP1	5.21573e-11	0.374478	0.39	0.409	1.48554e-06
KIF21A	5.24487e-11	0.0233294	0.386	0.448	1.49384e-06
SGSM3	5.53957e-11	-0.305953	0.017	0.165	1.57778e-06
LRRFIP1	5.59788e-11	-0.438946	0.464	0.606	1.59439e-06
AGRN	5.62363e-11	-0.339734	0.068	0.236	1.60172e-06
TFAP2A	5.63384e-11	-0.42527	0.241	0.513	1.60463e-06
EWSR1	5.64088e-11	-0.303841	0.183	0.427	1.60664e-06
PPDPF	5.93165e-11	-0.0249336	0.173	0.128	1.68945e-06
THRB	6.07498e-11	-0.358418	0.064	0.264	1.73028e-06
ZDHHC21	6.08699e-11	-0.302891	0.075	0.265	1.7337e-06
TECPR1	6.30744e-11	-0.280205	0.088	0.283	1.79648e-06
BST2	6.43678e-11	0.945426	0.42	0.227	1.83332e-06
ARHGAP30	6.44797e-11	-0.314885	0	0.123	1.83651e-06
CDK3	6.64277e-11	-0.201628	0.031	0.188	1.89199e-06
ADAM19	6.6857e-11	-0.348893	0.376	0.453	1.90422e-06
DSP	6.93441e-11	-0.605719	0.447	0.678	1.97506e-06
MOGS	7.84493e-11	-0.346186	0.108	0.306	2.23439e-06
KRT6A	8.52505e-11	-0.653904	0	0.109	2.4281e-06
EVPL	8.52505e-11	-0.310662	0	0.109	2.4281e-06
MAVS	8.77758e-11	-0.502432	0.071	0.29	2.50003e-06
FNDC3B	8.99875e-11	-0.0959575	0.668	0.682	2.56302e-06
AP1G2	9.66528e-11	-0.245873	0.054	0.221	2.75287e-06
ANXA8	9.81624e-11	-0.245257	0.017	0.165	2.79586e-06
PPP1R12A	9.85192e-11	0.232921	0.312	0.33	2.80602e-06
SEMA4C	9.89971e-11	-0.101653	0.254	0.406	2.81963e-06
SIRT7	1.01206e-10	-0.148659	0.047	0.183	2.88255e-06
CLIP1	1.01542e-10	-0.552609	0.2	0.494	2.89212e-06
VPS37B	1.01706e-10	-0.580546	0.156	0.36	2.89678e-06
SH3GL1	1.02572e-10	-0.194016	0.163	0.339	2.92145e-06
STARD10	1.0259e-10	-0.475216	0.132	0.371	2.92196e-06
FYTTD1	1.0469e-10	0.322881	0.163	0.112	2.98177e-06
C18orf25	1.11234e-10	-0.26573	0.064	0.248	3.16815e-06
GOLGA3	1.15236e-10	-0.0323602	0.227	0.415	3.28216e-06
FBXO22	1.26421e-10	-0.163375	0.068	0.243	3.60072e-06
MAP4K4	1.31176e-10	0.277151	0.247	0.267	3.73614e-06
GNB1	1.32068e-10	0.0933761	0.312	0.402	3.76157e-06
HERC1	1.32866e-10	-0.0437719	0.312	0.452	3.78429e-06
AMPD3	1.3304e-10	-0.310895	0.017	0.165	3.78925e-06
FAM213A	1.33269e-10	0.168985	0.122	0.053	3.79577e-06
NDRG1	1.3411e-10	-0.120129	0.359	0.469	3.81973e-06
NPIPB15	1.40278e-10	0.0943087	0.064	0.192	3.9954e-06
AHNAK2	1.40471e-10	-0.320566	0.037	0.186	4.0009e-06
COX7A2L	1.41146e-10	0.34567	0.22	0.206	4.02013e-06
CSRP1	1.42626e-10	-0.434425	0.183	0.411	4.06227e-06
SCARA3	1.44081e-10	0.0359565	0.129	0.22	4.10372e-06
TMEM59	1.48683e-10	0.684053	0.62	0.499	4.2348e-06
TMC4	1.51397e-10	-0.157384	0.085	0.246	4.31208e-06
ESRRA	1.51734e-10	-0.377128	0.034	0.211	4.32168e-06
DIAPH1	1.53699e-10	-0.52593	0.163	0.429	4.37764e-06
CD99	1.56562e-10	0.467374	0.319	0.204	4.45919e-06
C1orf115	1.57334e-10	0.0414319	0.383	0.534	4.48117e-06
PEG3	1.58749e-10	-0.869668	0.312	0.466	4.52149e-06
MUC1	1.62499e-10	-1.07282	0	0.109	4.62831e-06
ATF4	1.62678e-10	-0.442242	0.505	0.692	4.6334e-06
N4BP3	1.63172e-10	-0.223216	0.098	0.236	4.64747e-06
HAND2	1.6966e-10	0.063058	0.105	0.054	4.83224e-06
LLGL2	1.70083e-10	0.146155	0.169	0.292	4.8443e-06
MGLL	1.70517e-10	-0.428481	0.19	0.417	4.85667e-06
RASEF	1.7241e-10	-0.145625	0.02	0.141	4.91059e-06
ANKRD6	1.75395e-10	0.108103	0.098	0.216	4.99561e-06
AC098850.3	1.79639e-10	-0.349366	0.068	0.262	5.11648e-06
SLC23A2	1.80954e-10	-0.0487149	0.136	0.29	5.15392e-06
HIST2H2AA4	1.81746e-10	-0.510967	0.027	0.167	5.17648e-06
MCFD2	1.90415e-10	0.222502	0.207	0.183	5.42339e-06
THAP9-AS1	1.90973e-10	-0.0233264	0.058	0.188	5.43929e-06
DLG5	1.9675e-10	-1.00602	0.061	0.404	5.60384e-06
RILPL1	2.02989e-10	-0.0794888	0.088	0.251	5.78153e-06
BTF3	2.09896e-10	0.170013	0.38	0.364	5.97827e-06
EPG5	2.11381e-10	-0.319196	0.037	0.206	6.02055e-06
SRGAP2C	2.21715e-10	-0.294138	0.078	0.258	6.31489e-06
CPQ	2.28618e-10	0.186938	0.102	0.06	6.51149e-06
PLAC9	2.34632e-10	0.23095	0.112	0.03	6.68278e-06
ERBB3	2.35369e-10	-0.374728	0.105	0.318	6.70378e-06
TRAK2	2.40737e-10	0.339101	0.146	0.083	6.85668e-06
Z95114.4	2.42423e-10	-0.22485	0.003	0.109	6.90469e-06
TUFT1	2.44774e-10	-0.702324	0.017	0.262	6.97165e-06
SCAMP4	2.47732e-10	-0.323311	0.041	0.204	7.0559e-06
RBM3	2.47882e-10	-0.071833	0.346	0.448	7.06019e-06
GDPD3	2.60758e-10	-0.273678	0.081	0.244	7.42692e-06
SRGAP2	2.61072e-10	-0.26745	0.156	0.339	7.43586e-06
KDM2A	2.62162e-10	-0.223799	0.149	0.357	7.4669e-06
CSF2RA	2.63269e-10	-0.515828	0.129	0.373	7.49844e-06
KYAT1	2.67963e-10	-0.240402	0.017	0.153	7.63212e-06
ATP11A	2.7145e-10	-0.2202	0.156	0.323	7.73143e-06
BCAR3	2.77996e-10	-0.389257	0.078	0.288	7.91788e-06
GNG5	2.92959e-10	0.24666	0.281	0.269	8.34407e-06
SHTN1	2.93553e-10	-0.0760227	0.112	0.29	8.36097e-06
SIN3B	3.00689e-10	-0.464063	0.105	0.346	8.56422e-06
GCSH	3.04399e-10	0.233392	0.207	0.149	8.66991e-06
SNX25	3.11004e-10	-0.0108253	0.064	0.206	8.85802e-06
STXBP2	3.2024e-10	-0.241381	0.108	0.309	9.12107e-06
KDM4B	3.31759e-10	-0.464933	0.092	0.332	9.44917e-06
BCAR4	3.47651e-10	0.159953	0.176	0.292	9.90178e-06
PSD4	3.50832e-10	-0.404869	0.037	0.209	9.99239e-06
PPFIBP1	3.55213e-10	0.28129	0.258	0.246	1.01172e-05
DPYSL2	3.56973e-10	0.00322201	0.166	0.134	1.01673e-05
CKAP4	3.65154e-10	0.670798	0.492	0.373	1.04003e-05
PDK1	3.73769e-10	-0.347237	0.051	0.223	1.06457e-05
INTS11	4.10974e-10	-0.329813	0.047	0.204	1.17054e-05
NFATC2IP	4.17561e-10	-0.366433	0.075	0.279	1.1893e-05
2025-09-11	4.31866e-10	0.222064	0.298	0.299	1.23004e-05
LIMCH1	4.32468e-10	0.0493034	0.136	0.258	1.23176e-05
ACAP3	4.35691e-10	-0.0356353	0.098	0.255	1.24093e-05
PLCD3	4.35834e-10	-0.110751	0.098	0.25	1.24134e-05
MTFR1L	4.38365e-10	-0.179072	0.064	0.218	1.24855e-05
GNAS	4.38611e-10	0.232858	0.732	0.745	1.24925e-05
APP	4.42993e-10	-0.528476	0.366	0.499	1.26173e-05
EFHD1	4.56958e-10	-0.258736	0.244	0.402	1.30151e-05
LRP6	4.61095e-10	0.31052	0.149	0.06	1.31329e-05
ADGRE5	4.61277e-10	-0.0425181	0.241	0.369	1.31381e-05
KAT14	4.7085e-10	-0.19209	0.058	0.19	1.34108e-05
MFSD14C	4.80311e-10	-0.221195	0.061	0.223	1.36802e-05
PDLIM1	4.86116e-10	-0.702012	0.176	0.272	1.38456e-05
PMEPA1	4.96463e-10	-0.393548	0.142	0.297	1.41403e-05
SZT2	5.13279e-10	-0.224128	0.041	0.2	1.46192e-05
WASF2	5.26037e-10	-0.117725	0.285	0.388	1.49826e-05
DIP2B	5.31136e-10	-0.136531	0.102	0.288	1.51278e-05
VAMP5	5.48948e-10	0.458319	0.146	0.081	1.56351e-05
PIGG	5.68461e-10	-0.326204	0.017	0.165	1.61909e-05
SLC44A5	5.73974e-10	-0.160765	0.017	0.149	1.63479e-05
CANX	5.96371e-10	0.42635	0.658	0.636	1.69858e-05
NSFL1C	6.06894e-10	-0.0895286	0.115	0.278	1.72856e-05
MFSD2A	6.1361e-10	0.42063	0.173	0.204	1.74768e-05
LGR4	6.23608e-10	-0.528203	0.047	0.276	1.77616e-05
TSHZ1	6.24155e-10	0.337272	0.115	0.035	1.77772e-05
SLC1A3	6.27162e-10	-0.211368	0.108	0.285	1.78628e-05
APLP2	6.27169e-10	-1.38759	0.329	0.576	1.7863e-05
ID2	6.42531e-10	-0.707639	0.197	0.293	1.83006e-05
PSPC1	6.75817e-10	-0.427435	0.088	0.309	1.92486e-05
NSA2	6.77468e-10	-0.0882721	0.2	0.223	1.92956e-05
ELL	6.96901e-10	0.0489172	0.142	0.322	1.98491e-05
ETS1	7.04058e-10	0.260676	0.156	0.074	2.0053e-05
SOX4	7.10572e-10	-0.277263	0.369	0.61	2.02385e-05
ACIN1	7.48973e-10	-0.431712	0.149	0.409	2.13322e-05
HMGN3	7.59528e-10	0.0335262	0.441	0.573	2.16329e-05
CPD	7.68372e-10	0.105209	0.176	0.176	2.18848e-05
YIPF6	7.69247e-10	-0.750225	0.149	0.417	2.19097e-05
DIP2A	7.7966e-10	-0.20725	0.092	0.288	2.22063e-05
SELENOF	8.08344e-10	0.212983	0.268	0.276	2.30233e-05
MDFIC	8.17763e-10	0.191845	0.112	0.054	2.32915e-05
LTBP2	8.22087e-10	0.21557	0.129	0.06	2.34147e-05
SLC6A2	8.30582e-10	-0.010934	0.261	0.346	2.36566e-05
NUAK2	8.53606e-10	-0.00783684	0.112	0.218	2.43124e-05
MME	8.55923e-10	-0.281248	0.125	0.323	2.43784e-05
QRICH2	8.60991e-10	-0.0987682	0.007	0.104	2.45228e-05
SFN	8.9318e-10	-0.37199	0.017	0.128	2.54395e-05
UBR5	9.26273e-10	-0.314837	0.186	0.409	2.63821e-05
GLRX	9.79803e-10	0.627525	0.373	0.281	2.79068e-05
YES1	1.03412e-09	0.403633	0.237	0.236	2.94538e-05
L3MBTL1	1.06426e-09	-0.230908	0.014	0.142	3.03123e-05
SEMA7A	1.07181e-09	-0.245783	0.183	0.367	3.05273e-05
ISG15	1.07439e-09	0.705617	0.298	0.364	3.06008e-05
PTPN21	1.10589e-09	-0.381949	0.085	0.288	3.1498e-05
CRIM1	1.13499e-09	0.348857	0.559	0.562	3.23268e-05
MYL6	1.15633e-09	0.0375119	0.719	0.775	3.29345e-05
CEP126	1.21436e-09	-0.279357	0.007	0.135	3.45875e-05
TOM1	1.21547e-09	-0.0656963	0.112	0.279	3.46191e-05
PDLIM2	1.27185e-09	-0.208842	0.115	0.299	3.62249e-05
PPP2CB	1.29499e-09	0.361367	0.271	0.262	3.6884e-05
ADM	1.36299e-09	0.665336	0.692	0.633	3.88208e-05
DGKA	1.39798e-09	-0.415203	0.027	0.221	3.98171e-05
HOOK2	1.40642e-09	-0.17226	0.105	0.285	4.00577e-05
PEG10	1.42569e-09	-3.7143	0.22	0.483	4.06066e-05
TPM3	1.43e-09	0.11567	0.393	0.427	4.07293e-05
REPS1	1.45887e-09	-0.102106	0.081	0.211	4.15514e-05
MUC20-OT1	1.47277e-09	-0.357437	0.115	0.318	4.19474e-05
AC005838.2	1.50021e-09	-0.245225	0.017	0.139	4.27291e-05
HPCAL1	1.57724e-09	-0.0564574	0.258	0.374	4.49229e-05
JAM2	1.6151e-09	0.615743	0.414	0.279	4.60012e-05
BASP1	1.63466e-09	0.362006	0.515	0.489	4.65584e-05
IQSEC1	1.65579e-09	-0.0552823	0.285	0.425	4.71603e-05
ZNF251	1.6613e-09	-0.189156	0.003	0.1	4.73171e-05
NBEAL1	1.69146e-09	-0.401681	0.119	0.336	4.81762e-05
TUBA1B	1.70809e-09	-0.229041	0.441	0.487	4.86498e-05
WWTR1	1.70929e-09	0.506272	0.393	0.32	4.8684e-05
MICAL2	1.79269e-09	-0.358836	0.051	0.225	5.10594e-05
HLA-B	1.79385e-09	-0.512888	0.329	0.392	5.10925e-05
[truncated: 5,275 more rows]

## Sheet: Erythrocyte_DEG
	p_val	avg_log2FC	pct.1	pct.2	p_val_adj
[truncated: 3,812 more rows]

[truncated: 4 more sheets: Endothelial_DEG, Decidua3_DEG, Decidua2_DEG, Decidua1_DEG]
