# Supplementary material for: Transcriptomic comparison of early onset preeclampsia and placenta accreta identifies inverse trophoblast and decidua functions at the maternal-fetal interface
Source: NPJ Womens Health. 2025 Oct 24;3(1):59. doi: 10.1038/s44294-025-00106-7 (PMC12549338; doi:10.1038/s44294-025-00106-7)
Supplement: Supplementary file 3 — Supplementary information [file 44294_2025_106_MOESM3_ESM.xlsx]

## Sheet: Preeclampsia
REASONS INCLUDE/EXCLUDE	GEO#	Analysis	Platform	Tissue	Trimester	Control type	%CS	%labor	Sample#	Preeclampsia	Control	Date_Public	Data_Title	PMID
INCLUDE	GSE93839	Array	Affymetrix Human Gene 2.0 ST Array	Placenta	preterm	preterm	50	50	23	11	12	2017-01-24	Transcriptomic Profiling of Trophoblast Subpopulations in Severe Preeclampsia Reveals Novel Aspects of RNA Dysregulation	28347715
INCLUDE	GSE74341	Array	Agilent-039494 SurePrint G3 Human GE v2 8x60K Microarray 039381	Placenta	preterm and term	preterm and term	80	20	25	15	10	2015-10-27	Gene expression profiling reveal different molecular pattern in G-protein coupled receptor protein signaling pathway between early- and late-onset preeclampsia	27016783
INCLUDE	GSE147776	Array	Agilent-072363 SurePrint G3 Human GE v3 8x60K Microarray 039494	Placenta	delivery	term	100	0	28	13	15	2020-05-31	Placental microarray profiling reveals common mRNA and lncRNA expression patterns in Preeclampsia and Intrauterine Growth Restriction	32443673
INCLUDE	GSE25906	Array	Illumina human-6 v2.0 expression beadchip	Placenta	delivery	term	50	50	60	23	37	2010-12-10	Transcriptional Profiling of Human Placentas from Pregnancies Complicated by Preeclampsia Reveals Disregulation of Sialic Acid Acetylesterase and Immune Signaling Pathways	21183218
EXCLUDE BULKRNA	GSE218039	BulkRNA	Illumina NovaSeq 6000	Placenta	delivery	preterm	0	100	30	15	15	2023-01-01	Placental Inflammation Significantly Correlates with Reduced Risk for Retinopathy of Prematurity	36822266
EXCLUDE BULKRNA	GSE186257	BulkRNA	Illumina NovaSeq 6000	Placenta	preterm	term	50	50	44	26	18	2023-01-10	Histopathologic and transcriptome profiling identify novel trophoblast lineage-specific defects in preeclampsia	36853788
EXCLUDE BULKRNA	GSE114691	BulkRNA	Illumina HiSeq 2000	Placenta	preterm	preterm	0	100	79	40	39	2019-06-28	Placental transcriptome in pregnancies complicated by Intrauterine growth restriction (IUGR) and preeclampsia (PE)	31248403
EXCLUDE BULKRNA	GSE125460	BulkRNA	Illumina NextSeq 500	Placenta	majority term	term	100	0	163	100	63	2019-11-25	Pre-eclampsia TAC-seq	32680723
EXCLUDE, DUPLICATE	GSE35574	Array	Illumina human-6 v2.0 expression beadchip	Placenta	delivery	term	50	50	59	19	40	2012-02-07	Differentially expressed microRNAs revealed by molecular signatures of Preeclampsia and IUGR in human placenta	23639576

## Sheet: Accreta
REASONS INCLUDE/EXCLUDE	GEO#	Analysis	Platform	Tissue	Trimester	%CS	Sample#	Accreta	Control	Date_Public	Data_Title	PMID
EXCLUDE, Placenta Accreta Cases 36-37 Week delivery, Minor Pathology	GSE148952	BulkRNA	Illumina HiSeq X Ten	Placenta	preterm	100	10	5	5	2021-12-29	RNA sequencing profiling of placental tissues from placenta accreta and control pregnancies	34963445
INCLUDE	GSE136048	Array	Affymetrix Human Transcriptome Array 2.0	cytotrophoblasts	preterm	50	9	6	3	2019-09-30	Placental Accreta Spectrum: Upregulated Cytotrophoblast DOCK4 Contributes to Over Invasion	32576693
EXCLUDE, UNAVAILABLE AFTER AUTHOR REQUEST	PRJNA627183	BulkRNA	Illumina HiSeq 4000	Placenta	preterm	100	10	5	5	2020-04-21	Systematic Identification of Hub Genes in Placenta Accreta Spectrum Based on Integrated Transcriptomic and Proteomic Analysis.	33101378
EXCLUDE, LIMITED MICROARRAY PLATFORM	GSE104350	Array	SABiosciences RT2 Profiler Epithelial-Mesenchymal Transition PCR Array	CTB and EVT	delivery	100	34	11	12	2018-01-01	Trophoblast epithelial-mesenchymal transition (EMT) in abnormally invasive placenta (AIP)	29438480
EXCLUDE, UNAVAILABLE AFTER AUTHOR REQUEST	HRA001965	Single-cell	Illumina NovaSeq 6000	Placenta	preterm 15-34 wk	100	5	3	2	controlled access	The diversity of trophoblast cells and niches of placenta accreta spectrum disorders revealed by single-cell RNA sequencing	36420138
INCLUDE	GSE212505	Single-cell	Illumina NovaSeq 6000	Placenta	preterm	100	6	3	3	2022-09-01	Placenta accreta spectrum disorder at single-cell resolution: a loss of boundary limits in the decidua and endothelium	38296740
