# Supplementary material for: Transcriptomic comparison of early onset preeclampsia and placenta accreta identifies inverse trophoblast and decidua functions at the maternal-fetal interface
Source: NPJ Womens Health. 2025 Oct 24;3(1):59. doi: 10.1038/s44294-025-00106-7 (PMC12549338; doi:10.1038/s44294-025-00106-7)
Supplement: Supplementary file 4 — Supplementary information [file 44294_2025_106_MOESM4_ESM.csv]

	logFC	AveExpr	t	P.Value	adj.P.Val	B
CHURC1	-0.545454527391003	0.724734014982607	-5.20547416991946	0.00050205408202962	1	-1.31047449165191
SERPINA3	-0.531037489499365	0.395014048663141	-4.63315662403012	0.00112579988697818	1	-1.66591793639803
PTGR1	-0.313759531976601	-0.376361440494346	-4.28084994113606	0.00189481325333905	1	-1.91229575277742
APOO	-0.345983946556202	0.491365465727946	-4.2348719026369	0.00203068098430247	1	-1.94606806419987
RORA	-0.19360834619003	0.307679839957343	-4.03448559617139	0.00275558910047934	1	-2.09768727525218
AADAC	-0.370475575010975	-1.27349007028669	-3.95735201158612	0.00310371343179142	1	-2.15797589395369
ST8SIA6	-0.1530311234572	-0.82400617812836	-3.88350989601488	0.00348070678792388	1	-2.21669505924158
ODF3L1	-0.327066025741917	-0.741656306454402	-3.67350171181523	0.00484095128928424	1	-2.3890227749717
FICD	-0.142624850763866	0.549008229404412	-3.67249404759707	0.00484868414633486	1	-2.38986848332611
CLDN16	0.201887677100964	0.0490572725814688	3.6006420609548	0.00543486025435416	1	-2.45063012077371
NPIPB5	0.370995162278358	1.90400314252077	3.59496872884375	0.00548419999068963	1	-2.4554660765603
ZNF554	0.113256677773459	0.0967238584175064	3.58871380157023	0.00553914130134075	1	-2.4608042482461
PHYHIPL	-0.345387536596858	1.32519457431926	-3.56847309295738	0.0057209089583529	1	-2.47812472740427
CHI3L2	-0.28601154806986	-0.508045006874681	-3.54574838144843	0.0059324360435612	1	-2.49765493488375
AOX1	-0.52222996766036	0.0503661962974643	-3.5272057859454	0.00611108416660551	1	-2.51365653708425
GBP3	-0.420210927299068	-0.0572052486305425	-3.50822029612462	0.00629982880496145	1	-2.53010114580595
TRIM60	-0.213510443045075	-0.28784665240168	-3.50693762480879	0.00631279796794869	1	-2.53121436520168
EPDR1	-0.350562581447928	0.0654064211922284	-3.49735296452889	0.00641059523301069	1	-2.53954164760283
RBP4	-0.409839674097767	-0.0131314609743575	-3.48702997027084	0.00651769591325021	1	-2.54852781004963
OR5H15	-0.202374829267896	-0.912097510937521	-3.48617091761717	0.00652669226379102	1	-2.54927642713091
RNF216	0.202073424473256	0.045473641089309	3.48060259148631	0.00658532093585405	1	-2.55413193778448
PLGRKT	-0.134213826057034	0.400046014280053	-3.47360104150403	0.00665982024132829	1	-2.56024462147371
HTATIP2	-0.246126116139267	0.792542284511751	-3.46782962038985	0.00672189094181134	1	-2.56528954898163
PART1	0.154367208481872	-0.541784024534052	3.43793166068964	0.0070532295405253	1	-2.5915134088448
CD200	-0.279174903382027	1.39481310731015	-3.37503282665823	0.00780700803163208	1	-2.64716703589318
RNF17	-0.219807576787824	-1.15814410216665	-3.33913643607262	0.00827427560480766	1	-2.67921862263205
GPR18	0.191668565270344	-0.848176682709421	3.33254357222002	0.00836320499534784	1	-2.68512795211988
CORO2A	-0.218681548002457	-0.0463516304730922	-3.32521494104548	0.00846322388085216	1	-2.69170494983683
CDC34	-0.224756598058736	0.726627682394612	-3.29504895593015	0.00888816388980315	1	-2.71886725323315
DGUOK	-0.193661270505599	0.351311520910689	-3.27890276686814	0.00912463861002124	1	-2.73346490313071
TMEM185B	-0.247824385995287	0.464183893737004	-3.23900585554859	0.00973731678612566	1	-2.76971004514161
ANAPC15	-0.222183616420759	0.187781579427567	-3.22528293860814	0.00995776155347077	1	-2.78223373796183
NMRK1	-0.223423510492335	-0.21245634343567	-3.20825239341442	0.0102385324553708	1	-2.7978159891354
TRAPPC4	-0.227282969005381	0.72352360657657	-3.20769466929731	0.0102478643908287	1	-2.79832702853495
ANKRD54	-0.153693133089477	0.048741002483702	-3.20367827789402	0.0103153273086817	1	-2.80200861417044
OCEL1	-0.239981521161685	0.180446636481367	-3.20294909387065	0.0103276244532657	1	-2.80267727496094
ABTB2	-0.20838430728376	0.0269678735278343	-3.1897590191003	0.0105526977652749	1	-2.81478638163221
HYOU1	-0.203972679026566	0.76700271133527	-3.17951214787117	0.0107310398581057	1	-2.82421149324304
BAAT	-0.145387961134138	-0.959968180637099	-3.16016052547569	0.0110763771257221	1	-2.84205378138035
IGFBP6	-0.421577604593353	0.217228407251635	-3.16015338529202	0.0110765066386499	1	-2.84206037488284
ACOT4	-0.247284940659831	-0.432931629956419	-3.1486176550486	0.011287800967185	1	-2.85272266693935
DLAT	-0.237009820978866	0.423149679464326	-3.13804920111516	0.0114850242241134	1	-2.86250800796128
DEFB118	-0.15569005846375	-1.07204996776583	-3.13789410384456	0.0114879448598051	1	-2.86265173375739
LMAN2	-0.367340068518068	1.6871834211008	-3.12500610959896	0.0117333311959203	1	-2.87460697966334
MCTS1	-0.193414859226533	0.0873610837940497	-3.1156710181855	0.0119144359338618	1	-2.88328141535969
FLJ43315	0.16355526923553	-0.483537770795919	3.10425254593581	0.0121398771985387	1	-2.89390874781483
ARL3	-0.228084565173425	-0.235367400576882	-3.10359942786452	0.012152904011921	1	-2.89451717551277
JTB	-0.201266906896799	0.813393878412594	-3.09563144740107	0.0123129925709194	1	-2.90194480776438
CLEC3B	-0.309542775466576	0.734035600665373	-3.09377953211921	0.0123505099186514	1	-2.90367242172715
CCDC12	-0.178557874897624	1.051710461935	-3.08918334234321	0.012444131331384	1	-2.90796220245729
STYX	-0.17698512444884	0.705386150367747	-3.07991989444719	0.0126350451563383	1	-2.91661711109858
CCNI	-0.17368951043706	1.87258556235923	-3.0769150082638	0.0126976184861383	1	-2.91942717735131
OR52I2	-0.229699774008603	-1.12438846107374	-3.05740749356104	0.0131116572462343	1	-2.93770041597277
ACOT1	-0.272050106292718	0.164318799202427	-3.05696509362271	0.0131212061420867	1	-2.93811543356577
GLB1L2	-0.225470072101961	-0.208744940230265	-3.05275101974928	0.0132125226734239	1	-2.94207002333141
DNAJC3	-0.181277842291678	0.896387760899848	-3.05055086211599	0.0132604577575822	1	-2.9441356712738
PGAM4	-0.238854114391943	0.983583410533499	-3.04515997205173	0.0133786655883891	1	-2.94919977539347
TWSG1	-0.273702191192422	0.487847005493075	-3.04449982609541	0.0133932149561307	1	-2.94982017661105
RTN3	-0.23994479383581	-0.040286023642245	-3.04118033890708	0.0134666216470436	1	-2.95294070847498
SRD5A3	-0.249212100989095	-0.0121440940570028	-3.03855724387619	0.0135249203006799	1	-2.95540764423762
ZNF281	-0.305973351227061	0.658487348984453	-3.03518508267126	0.0136002476073461	1	-2.95858042045929
IFI27L1	-0.193214855090558	0.210574773384102	-3.03318808235399	0.0136450593208514	1	-2.9604600686063
HSPB6	-0.456225867365527	0.312143441573992	-3.02682312946623	0.0137888987898245	1	-2.96645457248046
SNORD109B	-0.319260926138303	-1.33636173960055	-3.021090433889	0.013919780609154	1	-2.97185826756681
UBE2Q1	-0.197957132707706	0.738540038422732	-3.00837079053443	0.0142147459621504	1	-2.9838635585916
ATF1	-0.228012287744241	0.918971290896144	-3.00580355001545	0.0142750521995482	1	-2.98628921759165
C1QL3	-0.161369437228988	-0.250104145228964	-3.00388432840681	0.0143203071771584	1	-2.98810316273406
PRR23A	-0.157538311530916	-0.442705870320755	-3.00194344219948	0.0143662224575818	1	-2.9899380767563
OMG	0.188996575676332	-1.45350390240332	2.99663321142931	0.0144926179468959	1	-2.99496089480398
HMGN4	-0.171608116896838	0.858125525325512	-2.99264244553272	0.0145883561749125	1	-2.99873808952504
SUPT5H	-0.152066490442478	0.468188408527182	-2.98578207115113	0.014754451954464	1	-3.0052361649246
OTUB2	-0.191949448328307	0.215799091475807	-2.98351019380703	0.014809881711569	1	-3.0073894080749
DEPTOR	-0.251027582741488	-0.216272012266679	-2.95859386071715	0.0154319600042918	1	-3.03104809281693
NSF	-0.198620325359905	0.388464209676979	-2.95794858750192	0.0154484206273109	1	-3.03166184467877
PLCL1	-0.255391437237566	-0.741939362588251	-2.95722449478231	0.0154669132682038	1	-3.03235062826137
RAB34	-0.188312332424972	-0.0758844799943198	-2.95681709674437	0.0154773277715166	1	-3.03273818928262
TAX1BP1	-0.196929536796928	1.8112863805715	-2.95661202757776	0.0154825727603331	1	-3.03293328113699
ASTE1	-0.130634761246501	-0.153980047286547	-2.95134293803635	0.0156179633282069	1	-3.03794782494841
DPH3	-0.176918275145156	0.424008832099475	-2.94588977163549	0.0157593579971271	1	-3.04314121592023
DPAGT1	-0.183444770362544	0.694964304452057	-2.94464668744204	0.0157917724328966	1	-3.04432560205886
GABRB1	0.179032442215536	-0.572805869761706	2.944028450237	0.0158079188217828	1	-3.04491471792472
ZNF847P	0.173287366589355	-1.80270648046863	2.93760125882712	0.0159767787370453	1	-3.0510419750067
OR2M3	-0.199251997648138	-1.33439662268647	-2.91541898594721	0.0165738441206404	1	-3.07222808608376
TMBIM1	-0.15148218112162	2.50162417275979	-2.91225655864335	0.0166608003457417	1	-3.07525336743343
TRMT1L	-0.16228761852862	0.266956083256568	-2.91182599462414	0.0166726753577749	1	-3.07566535223825
SPAST	-0.167665462521266	0.198449135046638	-2.89973438609781	0.0170097114905512	1	-3.08724426630136
SLC26A6	-0.133286903892357	0.239499524140304	-2.89845301863138	0.0170458323894615	1	-3.08847232388319
ACLY	-0.220310878171992	1.37406324832783	-2.88953253209491	0.0172994707472302	1	-3.09702706202163
NTRK2	-0.132851128666553	-0.614213207069766	-2.88944135257461	0.0173020830341493	1	-3.09711455147043
SPDYE2	0.254350585325753	-0.118414553407768	2.88915717829529	0.0173102271855874	1	-3.09738723136116
ROS1	-0.197208579347475	-1.19091621165737	-2.88837072576808	0.0173327864946989	1	-3.09814192253435
PTEN	0.189384537639966	1.31268223843505	2.87943457400537	0.0175912321051962	1	-3.10672225777087
LAMC3	0.129339995906239	0.768920342010577	2.86493141583398	0.018019062907488	1	-3.12066760574009
CREB3	-0.187848246854913	0.66815947264662	-2.86274504225188	0.0180844714307129	1	-3.12277197872048
DYNC1I2	-0.162576941632467	0.183354742247545	-2.85716703679818	0.0182524418584692	1	-3.12814323792893
PP7080	-0.118007508654855	0.0319678140599467	-2.85486489524137	0.0183222280215991	1	-3.13036107720655
PHYH	-0.304636107140946	0.0397214186273868	-2.84156743661953	0.0187306644364453	1	-3.14318321877884
ZNF32	-0.222753134034881	-0.410103236172786	-2.84094020799112	0.0187501569837936	1	-3.14378851319795
AGPAT1	-0.166873075126379	0.193743443722655	-2.83960971722271	0.0187915732586373	1	-3.1450726206616
ADAM20P1	0.219724718858594	-1.14478540612768	2.83090172367042	0.0190649452654146	1	-3.15348184845898
SLC29A3	-0.264108214547775	0.947287225275569	-2.82431189617999	0.0192745035414562	1	-3.15985109041415
IFIT1	-0.392080237714192	0.198540546243661	-2.82215524081875	0.0193435925264757	1	-3.16193657716782
BECN1	-0.18168349308603	0.54900356525854	-2.82042875445939	0.0193990820974193	1	-3.16360645198813
RPL36AL	-0.161933709726417	1.27760417221139	-2.81664902144069	0.0195211281246482	1	-3.16726336635401
MAB21L2	0.219394514433804	-0.694777867202728	2.80524201655393	0.0198942006577514	1	-3.17830895314603
B3GALT4	-0.183538032391358	0.269510281403073	-2.80143745042357	0.0200202330244741	1	-3.18199603577326
NENF	-0.207309559786367	0.507853661765683	-2.7977793493036	0.0201421770110126	1	-3.18554260662569
AADACL2	-0.210793475405732	-1.11047244101925	-2.79075033198634	0.0203786093940067	1	-3.19236122796848
OPRK1	0.172866275956446	-0.0158124806532878	2.78755369762511	0.0204870619830326	1	-3.19546386840575
TP53I3	-0.154034960606924	0.0702934308905197	-2.78169270207408	0.0206874301974001	1	-3.20115524874951
SMG1P1	0.257293839634362	0.902959688971867	2.78128103249168	0.0207015782273428	1	-3.2015551365143
KRTAP19-5	-0.159866392393679	-0.556138572220796	-2.77361621270176	0.0209667957142677	1	-3.20900372860946
RBM45	-0.162257228124685	-0.512929647698254	-2.76956004890847	0.0211085362738426	1	-3.21294786004995
OGN	-0.608730673920309	0.0560505012013728	-2.75704325396323	0.0215520732947085	1	-3.2251292501775
NEK11	-0.159021967771925	-0.233138283080565	-2.75348931312554	0.021679718851101	1	-3.22859076717684
DERL1	-0.177783224153495	1.06064463818509	-2.75015174884854	0.0218002890589574	1	-3.23184265400192
KLHDC1	0.136910816266097	-0.47366582306114	2.74278536589067	0.022068806437422	1	-3.23902374394574
RNF11	-0.189407062550721	0.818523523382578	-2.74075090420621	0.0221435535767101	1	-3.24100794785466
TMEM147	-0.187648650036873	1.07902023433894	-2.74050213063182	0.0221527111824303	1	-3.24125060299734
VPS25	-0.228147805426784	0.900450361566413	-2.7345727946703	0.022372112310235	1	-3.24703584881259
LEO1	-0.217703044981162	-0.218456395078064	-2.73432074087609	0.0223814874674985	1	-3.2472818510453
ARMCX3	-0.27801158376357	0.178447417468438	-2.73369418260571	0.0224048095432514	1	-3.24789339219515
SLITRK4	0.150704016948703	-0.771638487247653	2.73121515546989	0.0224973261604612	1	-3.2503133647211
ATOH1	-0.126467394862701	-0.656147240517947	-2.72982420848259	0.0225494048333478	1	-3.25167142931099
ALG8	-0.148410487209242	1.06234638393082	-2.72906776556643	0.0225777780359929	1	-3.25241006562354
MOCOS	-0.168823163379188	0.244916060919192	-2.72842954537882	0.0226017448995661	1	-3.25303330369944
SCGB2A1	-0.227785685103102	-0.382046832900056	-2.72595556218283	0.0226948926370718	1	-3.25544956904836
CXXC1	-0.103263005382254	0.54953453710267	-2.72591640897807	0.0226963699031874	1	-3.25548781338453
PCMT1	-0.138824665360127	1.28409918172586	-2.72481668913642	0.0227379024631419	1	-3.25656206336175
PHF6	-0.181481161305693	-0.145685324430546	-2.71662956045946	0.0230495233370836	1	-3.26456308163372
PRKAR2A	-0.148133758585297	0.0543905824037684	-2.71611543621503	0.0230692353356944	1	-3.26506572383408
OMD	-0.551590319199988	-0.499267549870359	-2.71345692442959	0.0231714369018217	1	-3.26766524647201
RSU1	-0.161497433488506	1.27450980584147	-2.71098544454464	0.023266858150943	1	-3.27008246235935
TXNDC17	-0.163316156192443	0.0333243645153868	-2.7065116406059	0.0234405965545521	1	-3.27445944020394
PRL	-0.914760198675793	0.171470626046501	-2.70514961790912	0.0234937495840514	1	-3.27579234132093
GSTZ1	-0.147054270519132	-0.305779375854527	-2.70424124730826	0.0235292663663587	1	-3.27668138204979
STUB1	-0.138449767813594	0.315930424863467	-2.70172514565284	0.0236279275163144	1	-3.27914432543822
LINC01002	0.256939925050565	0.326466986802987	2.69262070696011	0.0239884284353081	1	-3.28806108565843
FEZ1	0.12423316393043	-0.195378608811262	2.69219997194144	0.0240052213222659	1	-3.2884733232942
ZNF182	-0.178323599406253	-0.306473970395235	-2.68989784394984	0.0240973166353907	1	-3.29072922888217
CFDP1	-0.24375770165361	0.392421889027788	-2.68842787705027	0.0241563079916166	1	-3.29216992204324
MED8	-0.236395623673701	0.358924925136219	-2.68288284267972	0.0243801488613223	1	-3.29760620568906
RAB24	-0.203764082009891	0.563426587730284	-2.68176724873028	0.0244254348011558	1	-3.29870023873611
NSMCE1	-0.216473995608968	0.35513518214359	-2.68132394693952	0.0244434535170013	1	-3.29913500237684
HMCN1	0.140573279059624	-0.653054420732813	2.68027683485693	0.0244860682526151	1	-3.30016201314504
HEPH	-0.315672679703804	-0.851982352739275	-2.67850291580263	0.024558432958674	1	-3.30190209099286
ATP2C2	-0.0943511361587454	-0.168925109014799	-2.66920563588131	0.0249412400518598	1	-3.31102634117614
ANP32D	-0.17094591700608	-1.04471215020468	-2.6614692099276	0.0252643547458089	1	-3.31862426300611
ZNF285	-0.159586795638888	-1.05252167044512	-2.66040344950025	0.0253091954619041	1	-3.31967132810223
HERC6	-0.150308775677654	-0.00514102330511501	-2.6578093586298	0.02541867388047	1	-3.32222030022584
PDE6D	-0.154918347268124	0.507935744885693	-2.65635286572131	0.0254803509091233	1	-3.32365169959734
GOLGA7	-0.175041134435437	0.821077789579053	-2.65363235860793	0.0255959575909438	1	-3.32632579400159
FAM133B	0.157626956915545	0.0473093384986441	2.65124966627579	0.0256976421506491	1	-3.32866832472634
CHMP2B	-0.219101776357069	1.27276449823754	-2.65080724583822	0.0257165676894064	1	-3.32910333786054
CATSPER1	-0.156930029346401	-0.662610144486699	-2.64503322471823	0.0259648530278112	1	-3.33478211116508
RNASE8	-0.177941868142916	-1.07526331004476	-2.64267977001209	0.0260667423762986	1	-3.33709749771008
PPP6C	-0.137398541961055	1.74007205250997	-2.64080177578634	0.0261483354971515	1	-3.33894542547837
AZI2	-0.173177168568989	0.37596438360534	-2.63936721870746	0.0262108354552422	1	-3.34035720057708
PCGF2	-0.188746463742929	0.529443062416904	-2.6347854696892	0.026411457267954	1	-3.34486725456983
KBTBD3	-0.130267535133137	-1.0658292746792	-2.63368578075906	0.0264598386066766	1	-3.3459499760862
CYP4B1	-0.174885356060222	-0.491119368481032	-2.63235922086792	0.0265183196957992	1	-3.34725619128926
PANX1	-0.127738292303791	0.437803436368234	-2.62620544622484	0.0267913094403567	1	-3.35331733851625
OR7C1	0.175006078111256	-1.07613883062998	2.62398362259502	0.0268905641895857	1	-3.35550642059384
MDM4	0.183564783505789	0.226060388075382	2.62397890827137	0.0268907751828113	1	-3.35551106583861
LRRC37A6P	0.117406451006187	-0.79404764873412	2.62388331149216	0.0268950540495758	1	-3.35560526219875
TCEAL1	-0.142971568967321	-0.107224633828574	-2.62218106924292	0.0269713601235291	1	-3.35728268210041
DAXX	-0.16813671536863	-0.251841662740275	-2.61577987041307	0.0272602549221253	1	-3.36359245976902
PRDX1	0.205959283822087	2.32705925916006	2.61562827093326	0.0272671343142768	1	-3.36374193067417
SRRM2	0.188773927941571	1.49203508618183	2.61458640684083	0.0273144599177484	1	-3.364769211636
FDX1	-0.194605008870051	0.99611881463402	-2.61123114552576	0.0274674298079427	1	-3.36807804601525
GPBP1L1	-0.137737707161907	0.723549160087227	-2.61008458597203	0.0275198993772371	1	-3.36920892758403
TEX2	-0.242673844034566	0.350437968072197	-2.60953204690728	0.027545220889028	1	-3.36975394512914
COMMD6	-0.131114737992638	0.632914887339424	-2.60899641121871	0.0275697900611216	1	-3.37028231038174
HK1	-0.113329586260369	0.0658443534371902	-2.60772724650436	0.0276280933608954	1	-3.37153433041658
COPS8	-0.165724724177991	-0.0099044120614549	-2.60702686762797	0.0276603205077951	1	-3.37222529757939
CNOT8	-0.11236556165188	0.375629286902545	-2.60450340288655	0.0277767477256746	1	-3.37471514237028
ERP44	-0.171369640944111	1.42975220006201	-2.59923994474586	0.028021175551794	1	-3.37990992796403
ACOT7	-0.169642825540784	0.108783017690095	-2.59723231404371	0.0281149740368149	1	-3.38189187762898
SNAP29	-0.170927931473403	0.464709985193139	-2.59696085600191	0.0281276809454461	1	-3.38215988483166
RAB18	-0.250599163880099	0.865095571325365	-2.59439647796983	0.0282480033493241	1	-3.38469191633525
BPGM	-0.26570536517654	1.82805207700595	-2.59171846936096	0.0283742077907466	1	-3.38733662996539
LINC01116	-0.150471793754519	-0.884274788788956	-2.58969659777026	0.028469864972998	1	-3.38933369009796
PSMC3	-0.204268670506163	1.04074414888628	-2.58067951744572	0.0289004204507493	1	-3.39824348670585
DYNC1LI1	-0.179783191299799	0.159332342770459	-2.57868720595323	0.0289964268147463	1	-3.40021282716329
RER1	-0.137092280783857	0.854629987482963	-2.5783482488938	0.0290127923638591	1	-3.40054790221914
ACACB	-0.125708561455459	-0.457213528621187	-2.57789480753507	0.0290346999060547	1	-3.40099616225245
CCDC127	-0.118752154617794	-0.296717237661549	-2.57757388411113	0.0290502149865449	1	-3.40131342677162
ZBTB33	-0.160251185632728	0.661905643173593	-2.57756788020303	0.0290505053252243	1	-3.40131936229267
GDI2	-0.180771853215648	1.66076260253713	-2.57615820746655	0.0291187551114486	1	-3.40271304379796
GATM	0.117090413777995	0.603283117159569	2.57529037643464	0.0291608512068538	1	-3.40357109497181
FGF16	-0.151810511930116	-1.08670308519963	-2.5725218742027	0.0292955509834052	1	-3.40630872624846
ZNF384	-0.134713910652125	-0.488668352551837	-2.57191196078996	0.0293253095112164	1	-3.40691190552824
MGST1	-0.478143234706504	-0.395778278022789	-2.57021874941891	0.0294080822397519	1	-3.40858654784235
R3HCC1	-0.160613255459235	0.0646540842913253	-2.5649676071333	0.0296662734686008	1	-3.4137812702489
CPXM1	-0.395820552386464	0.060532810441423	-2.56385109106684	0.0297214625079314	1	-3.41488601596443
KLC1	-0.134729309121994	0.750139743730848	-2.5634401601429	0.0297418005252985	1	-3.41529263463612
ANKRD37	-0.232801160716678	0.170208004297333	-2.56012081673827	0.0299065941514301	1	-3.41857753380036
DTWD1	-0.121354177847988	-0.724732937574664	-2.5560362319853	0.0301106322530775	1	-3.42262067442216
HDDC2	-0.212868216360195	0.81748420958409	-2.55589578344597	0.0301176727918131	1	-3.42275971621464
TMPPE	-0.124217492472351	-0.273106652369045	-2.55323020554748	0.0302516077088159	1	-3.42539882446863
SPA17	-0.16915994629749	-0.520540103079791	-2.55318436042577	0.0302539164454385	1	-3.42544421813509
KRCC1	-0.26165217087603	0.386376378328349	-2.55212934663153	0.0303070950549343	1	-3.42648887809234
GNA14	0.166831091754814	-0.411841136781339	2.55022527818087	0.0304033072175493	1	-3.42837443083842
RNF167	-0.178887551399816	0.654341932789714	-2.54709604082642	0.0305620899916221	1	-3.43147371251085
CTDNEP1	-0.178837507563242	1.0184875663909	-2.54600788426268	0.0306174987226944	1	-3.43255158945268
NDP	-0.449105249720712	-0.301157621046467	-2.54374770080544	0.0307329075922137	1	-3.43479064580684
VPS26B	-0.148156264984532	0.366529736949465	-2.54328677760157	0.0307564963914606	1	-3.43524729755728
ANGPT2	-0.560481944419651	1.1530292818693	-2.53425094476049	0.0312225928668698	1	-3.44420189286075
EMC7	-0.154695017561097	1.31718392906323	-2.53371231992968	0.0312505983743152	1	-3.44473582353208
THAP1	-0.237536055383102	0.399809078984958	-2.53240576230744	0.0313186363051825	1	-3.44603106286331
RBP1	-0.517149610812203	0.126395646493309	-2.53154493577638	0.0313635438844558	1	-3.44688448513921
SEC11C	-0.222177861816809	0.395728765617891	-2.5267088765479	0.031617027905287	1	-3.45167972091085
SOS2	-0.180949286153394	0.991278592437158	-2.52543896862923	0.0316839286688076	1	-3.45293912463792
HSPBAP1	0.141606039399291	0.468009189723465	2.52136473664559	0.0318995199561556	1	-3.45698025405949
DKK1	-0.796845535186857	0.860249573116492	-2.51678729754595	0.0321434836885668	1	-3.46152157583334
GTF2A1	-0.124655373177226	0.590582701951146	-2.51640728509447	0.0321638206073036	1	-3.46189864035322
XRCC4	-0.217031335309837	-0.323799528748367	-2.5154650020123	0.0322143035864393	1	-3.46283364683646
DPF2	-0.154086457517354	1.2818701595673	-2.50983270851301	0.0325177051263861	1	-3.4684234213638
HBZ	-0.277847794954925	-1.02484888253078	-2.5097580922057	0.0325217436189326	1	-3.46849748549737
ANXA2P3	-0.209035732666383	-0.263716623522921	-2.50951715585229	0.0325347873386237	1	-3.46873664084805
OR1S1	-0.186152934817992	-1.4627820130569	-2.5079029402328	0.0326223116204252	1	-3.47033900150448
SPDYE1	0.20011122175302	-0.301532454427367	2.50477292765389	0.0327926925213533	1	-3.47344640775299
YWHAB	-0.184551493694853	1.46846504931326	-2.50353741845091	0.0328601905860234	1	-3.47467313072399
KLF3-AS1	0.113491790233038	-0.41713523342325	2.5018808781672	0.0329509074295585	1	-3.47631801143971
LRRC55	-0.0975979752685014	-0.219663762953005	-2.49956642723798	0.0330780709574985	1	-3.47861640210726
IGSF8	-0.125456843097935	0.293556241163408	-2.4989531119	0.0331118503071008	1	-3.4792255062173
UBXN6	-0.195389576883724	0.87759289401443	-2.49857122755823	0.0331329005561611	1	-3.47960477781712
OXGR1	0.385058217511273	-0.468776565258305	2.49603642081212	0.0332729622888639	1	-3.48212242413678
RAC1	-0.126851107011694	0.505830406150227	-2.49358629786819	0.0334089047077758	1	-3.48455625822918
DNAJA2	-0.18312869882092	0.7593494493624	-2.49104061274839	0.0335507346327392	1	-3.48708532629577
LINC00999	0.182007140843696	-0.158359805305593	2.48911275145275	0.0336585416001916	1	-3.48900080950131
FBLN5	-0.304418565159642	0.424702054980208	-2.48878318339372	0.0336770056642318	1	-3.48932827917339
CDCA7L	-0.268794019088403	-0.590161212583593	-2.48851879381519	0.0336918253831713	1	-3.4895909890725
SCN11A	0.0877855530436495	-0.237899958495941	2.48641489849482	0.0338099855286322	1	-3.49168163549657
SPCS2	-0.182469597419601	1.46213833556962	-2.48364675345422	0.0339660795994564	1	-3.49443266347883
ALDH1A2	-0.337081458797367	-0.0546323157269595	-2.47899979136814	0.0342297315138619	1	-3.49905168304689
SLC4A1AP	-0.186076302156528	0.621870785918496	-2.47887344267218	0.0342369284183756	1	-3.49917728570044
EFCAB2	-0.138681742279435	-0.352906194283413	-2.47819879859876	0.0342753820468888	1	-3.49984795841789
CAMLG	-0.20811866596443	0.811370666066312	-2.47743129461888	0.034319180732757	1	-3.500610969273
ACTBL2	0.191527048949678	-0.703407900937806	2.4770606276899	0.0343403532704606	1	-3.50097947568941
TRPC4	-0.238383172538828	-0.616905978279821	-2.47646335983173	0.034374496590139	1	-3.50157327515108
ARFIP1	-0.128625528097408	0.560141988056072	-2.47583260954747	0.0344105905830925	1	-3.50220037985255
CD82	-0.206135173441455	0.398740508568396	-2.4744029943254	0.0344925382056731	1	-3.50362179755456
TMX3	-0.19369453112251	-0.212136055549107	-2.47368567774284	0.0345337288557004	1	-3.50433503497716
RASGEF1A	-0.140745729091199	-0.381510396014517	-2.47333355791819	0.0345539665991974	1	-3.50468516067969
NIPAL3	-0.222264025267589	-0.0803954416778524	-2.47234201733837	0.0346110177488303	1	-3.50567111515215
GIT1	-0.122445567651203	0.513371830714775	-2.47187191507782	0.0346380991283008	1	-3.50613858396837
ZNF587	0.174306649604212	0.431170014857166	2.46857451504614	0.0348286463220509	1	-3.50941778147617
PELI3	-0.107292853474984	-0.448843196604649	-2.46635528563538	0.0349574748686857	1	-3.51162502255003
PDZK1IP1	-0.215888506863525	-0.242488784279843	-2.46625979344033	0.0349630288945397	1	-3.51172000358497
SCCPDH	-0.296648466564918	0.99011883077294	-2.46566765878996	0.0349974882511087	1	-3.51230897719577
PIGK	-0.253013919676211	-0.0974337152808741	-2.46423404074608	0.0350810575620934	1	-3.51373500313463
RPGRIP1	0.117412653632671	-1.1367120272928	2.4628474385484	0.0351620746614738	1	-3.51511434397564
GLO1	-0.200944905214166	1.35417577511838	-2.46212689912871	0.0352042480129766	1	-3.5158311416191
MED30	-0.17698712245859	-0.164184605591981	-2.45936260480537	0.0353665091486263	1	-3.51858127928138
CETN2	-0.219898925865568	0.923109155702367	-2.4587130855542	0.0354047428020253	1	-3.51922751749552
CHST9	-0.11628151603545	-1.337793153008	-2.45803303114814	0.0354448178495185	1	-3.5199041549571
INO80D	0.167999975700547	0.778699415214044	2.4569628191887	0.0355079757372735	1	-3.52096902744479
SUMO1P3	0.277352739791163	-0.819517907902057	2.45652260823821	0.0355339869118168	1	-3.52140705547899
MSRA	-0.223917921007384	-0.255973428571008	-2.45180544056393	0.0358139041955122	1	-3.52610131522663
NAV2	0.296793241744509	0.192167839106936	2.45023944242852	0.0359073134388374	1	-3.52765990148814
ARMCX6	-0.311835748711539	0.0816810273746821	-2.4456200199156	0.0361842642796995	1	-3.532258009087
SMAD2	-0.137031753764646	0.0505441628146311	-2.44511149707424	0.0362148811478705	1	-3.53276423492853
AFG3L1P	0.13043191780224	-0.251360341246266	2.44405875818	0.0362783455218758	1	-3.53381224936059
RSPH3	-0.154650122211103	0.312368823673713	-2.44201930577142	0.0364016077632931	1	-3.53584266632323
CSNK1A1L	-0.113504859092677	-0.346343538732111	-2.44083223963186	0.0364735437511923	1	-3.53702454390378
ATG4A	-0.149937333217656	-0.232043555363019	-2.4401577902265	0.0365144780054868	1	-3.53769606828526
PRKAG1	-0.156070007681459	0.590315863412682	-2.43945238303178	0.0365573398862156	1	-3.53839843387916
SLC1A3	-0.176790344900964	0.520023929048434	-2.43782662369646	0.0366563140665059	1	-3.5400172516234
WASL	-0.209973353282326	1.59499231536345	-2.43704839967172	0.0367037852851908	1	-3.54079218637366
MRPL18	-0.221743295412121	0.76701734683249	-2.43559378610193	0.0367926792576173	1	-3.54224070957546
PRR12	-0.10815876897769	0.0800238434950883	-2.43455886796978	0.0368560547334531	1	-3.54327134007295
RSL24D1	-0.146098514301189	0.185962453264465	-2.43230726166596	0.0369943105611462	1	-3.54551374735984
SERF2	-0.14229212003078	0.896537873958087	-2.43115680904826	0.037065150187466	1	-3.54665956749038
SIAE	-0.140825424665946	-0.192057636280312	-2.43063235105202	0.037097488483397	1	-3.54718192873704
MAP7D1	-0.130291895339582	0.543863986862121	-2.42862565722483	0.0372214802230214	1	-3.54918068632703
HSD11B1	-0.529779736878106	0.066018603526478	-2.42858989791694	0.0372236934746095	1	-3.54921630544614
RPA4	0.198802466447811	-0.619839724161418	2.4270563369288	0.0373187329138377	1	-3.55074389471062
FRA10AC1	-0.14211834812928	-0.95143322934734	-2.42593448714413	0.0373884094696402	1	-3.55186142563457
LRRC15	-0.215038703010018	-0.425196327145852	-2.42525583918318	0.0374306218669571	1	-3.55253748116526
COPS6	-0.1444000892595	1.23308782855605	-2.42504821433384	0.0374435457058153	1	-3.55274431591779
WT1	-0.234328922959299	-0.422065102313547	-2.42444544748699	0.0374810906272203	1	-3.55334479700356
ZNF687	-0.113110641389804	0.281185726966749	-2.42426800063456	0.0374921504700347	1	-3.55352157322243
CD248	-0.508164960770031	0.528157663184266	-2.42126678477775	0.0376796992169381	1	-3.55651160112237
TNFAIP8	-0.148189399060935	0.143334855330531	-2.4203317156991	0.0377383220245953	1	-3.55744324353222
SNAPC4	-0.104362120135469	0.142179993409825	-2.42015586992552	0.037749356499627	1	-3.5576184480033
CYSLTR2	0.197221139877831	-0.343583664246508	2.41984863129401	0.0377686436531174	1	-3.55792456849845
ZNF17	0.101231252337167	-0.297451408606531	2.4179818937597	0.0378860393780547	1	-3.55978457629616
CLIC5	-0.356796877760125	0.449575445382679	-2.41763091140832	0.0379081523054772	1	-3.56013430550714
CUBN	0.163836006567999	-0.468784843648445	2.41299635512961	0.0382013431929886	1	-3.56475266995626
MPPE1	-0.14008184625563	-0.0157580495304496	-2.40873374564659	0.0384729832896339	1	-3.56900095644145
TMEM163	0.189169043024442	-0.628380310352851	2.40752819184444	0.0385501545424042	1	-3.57020255573879
ADPRH	-0.212147692389107	0.0533745386755793	-2.40668983315267	0.038603910680137	1	-3.57103818902596
KRTAP1-1	0.160216483727797	-0.0864216932071216	2.4061414165094	0.0386391156157839	1	-3.5715848336775
ANAPC16	-0.186643753913857	0.230253137598502	-2.40430305417879	0.0387573586693469	1	-3.57341731807669
DDIT4L	-0.0877897796176514	-0.277940791769924	-2.40405950449335	0.0387730505342586	1	-3.57366009615561
NANOG	0.189409544779244	-0.434160629384234	2.40339062067195	0.0388161789134918	1	-3.57432686933473
SNRNP25	-0.217310048693364	0.119898644560458	-2.40300108343791	0.038841317386913	1	-3.57471518311315
ZNF252P	-0.135835774110539	-0.0490736441579656	-2.39969755265294	0.0390551558276447	1	-3.57800850524576
ARL6IP5	-0.193747338381958	2.15847864195253	-2.39901988162334	0.039099165217676	1	-3.57868411859072
ZCCHC17	-0.195225084471949	0.41770064455332	-2.39891975591473	0.0391056717456403	1	-3.57878394131704
LSM1	-0.220877556192851	0.460144147213126	-2.39566854121527	0.0393175295580261	1	-3.58202546153577
RWDD4	-0.184589427750616	-0.159316972587012	-2.39470349500466	0.0393806324394883	1	-3.58298768314801
RPL23AP64	0.1615903496315	-1.01832500541116	2.39393191294999	0.0394311569404722	1	-3.58375702403399
MEDAG	-0.260458979200676	-0.294647821047882	-2.3936790257671	0.0394477303458827	1	-3.58400917997114
PPIL3	0.11460735803443	0.53963803264885	2.3934720830075	0.039461297820387	1	-3.58421552554502
RNF113A	-0.197151256990008	-0.191692262017764	-2.39295093899564	0.0394954852114349	1	-3.58473517046427
MXRA5	0.269345829759428	0.0420783127615766	2.39266746170068	0.0395140937881255	1	-3.58501783520126
AIP	-0.189435398844944	0.380540835620407	-2.39148024022795	0.03959212181854	1	-3.5862016755065
ARMC1	-0.178256802660362	0.720589952651656	-2.38933005928044	0.0397338260854967	1	-3.58834582167995
CHRDL1	-0.60872041075442	0.02477876505922	-2.38927437288849	0.0397375026523354	1	-3.58840135328493
RAB4A	-0.172910282637884	0.095518959595714	-2.38663540889789	0.0399121197726142	1	-3.59103306766003
CLNS1A	-0.187550952907216	0.853197887563384	-2.38506430920223	0.0400164369862486	1	-3.59259992988986
SPDYE5	0.169115872002707	-0.19914160922685	2.38323300860245	0.0401383705241607	1	-3.59442636371625
CHMP5	-0.199738899531421	1.04563922054134	-2.38267399362738	0.0401756644132009	1	-3.59498390841152
GID4	-0.146259785964009	-0.123479015592838	-2.37911867687824	0.0404136536675497	1	-3.59853003851665
NUTM2A	0.110649054073949	-0.359757753496102	2.37715177064037	0.0405459132464535	1	-3.60049198172866
STX18	-0.111002491545359	0.456795957024874	-2.37578740749245	0.0406379070078407	1	-3.60185295086797
NOSIP	-0.177461178070611	1.02514839802124	-2.37444539242969	0.0407285947010742	1	-3.60319166569061
ANO10	-0.128546170861597	0.618318885089887	-2.37365579436633	0.0407820456029119	1	-3.60397933944962
NME4	-0.15140892603439	0.758373510552634	-2.3712651863578	0.040944296969765	1	-3.60636419879256
CIART	-0.134961649230181	-1.010855647914	-2.370946136926	0.0409659990343808	1	-3.60668248968823
PFDN2	-0.181057325336988	0.66855673525511	-2.36906777837744	0.0410939969362705	1	-3.60855642311572
NKTR	0.233474746034404	0.467764204893818	2.36791851464092	0.0411725060463528	1	-3.60970301315675
BFAR	-0.167594524104709	1.17318180549262	-2.36773332203783	0.0411851708416824	1	-3.60988777728726
CCDC90B	-0.163725026319318	0.27678351332601	-2.36646884220878	0.0412717476699663	1	-3.61114934890316
GLRX5	-0.190456860575974	1.56089523985179	-2.36429238990293	0.0414211858858766	1	-3.61332086533574
TRAPPC3	-0.153752825673802	1.34035452915771	-2.36320700896648	0.0414959087169931	1	-3.61440381712735
CSAD	0.152849120563563	-0.0670373948102495	2.36285246221187	0.0415203461772382	1	-3.61475757497285
SLC35G3	0.192419430411564	-0.283488314364186	2.36149890934479	0.0416137714841112	1	-3.61610813652703
METTL9	-0.161194238059713	0.89531273058095	-2.3602775876754	0.0416982475715774	1	-3.61732678661842
LRRN3	0.198675503891841	-0.59038790371606	2.35977789342613	0.0417328589703385	1	-3.61782539522492
BCAP31	-0.143287665657441	1.21216894628086	-2.3575619394987	0.0418866885809923	1	-3.62003658562347
TTC1	-0.167340291171921	-0.0346247612268663	-2.35617422496232	0.0419833066827629	1	-3.62142135848758
MAPKAP1	-0.221005468684099	0.755230568666367	-2.35423639140803	0.0421185934287283	1	-3.62335513612863
GPX4	-0.213608841492384	1.92758364469914	-2.35099541980193	0.0423458162760171	1	-3.62658945489847
RPL10L	-0.112427559555283	-0.534512909577519	-2.35054241665434	0.0423776720389894	1	-3.62704154077569
PILRB	0.148898161120146	0.364240651443854	2.3500972741921	0.0424089980000711	1	-3.62748578483067
FGFBP1	-0.347399752894493	-0.353871967642458	-2.34746696104739	0.0425945663654487	1	-3.63011084776937
BTBD9	0.105452151165027	0.0258643624651973	2.34664416943546	0.0426527781069414	1	-3.63093201710831
SCARA5	-0.312783262355709	-0.0809471130157896	-2.34355730527287	0.0428718692424907	1	-3.63401287683977
MNT	-0.13071194111429	0.30114118754583	-2.34347671754479	0.0428776037821551	1	-3.63409330950025
ZFP37	-0.116470273156394	-0.864851060622749	-2.34332286718758	0.042888553709903	1	-3.63424686405075
FGF10	0.136334180237751	-0.552907302601183	2.34301958682548	0.0429101470120545	1	-3.63454956219265
CSNK2A2	-0.170296050482639	1.64707597517874	-2.3426828932999	0.042934131826438	1	-3.63488561073598
ATG13	-0.156136548650119	0.564720486749931	-2.34168390342455	0.0430053738257815	1	-3.63588269537969
TPM4	-0.104664785795214	0.814907108738271	-2.34044810710073	0.0430936643065346	1	-3.63711615207339
ADPRM	-0.203030646759302	-0.497934115886995	-2.33915204655905	0.0431864517865989	1	-3.63840977887171
PEX19	-0.24432742550954	0.734850381221947	-2.33744371065132	0.0433090549816295	1	-3.64011493719251
SAMM50	-0.167732223085434	0.313086440064419	-2.33707687472896	0.0433354265112668	1	-3.64048109517153
UFC1	-0.160092188113593	1.68424197766617	-2.33421211177022	0.043541915572721	1	-3.64334061524145
CNP	-0.134330096120929	0.479851254122618	-2.33388091275199	0.0435658503142933	1	-3.64367121384229
SAR1B	-0.18493437676355	1.08194851102906	-2.3320816701807	0.0436961021487213	1	-3.64546721453608
UCHL1	-0.245299031025135	-0.357105703214149	-2.3313428241936	0.0437496998825212	1	-3.64620473877374
GLB1	-0.123047379255286	0.439182639398702	-2.33030659910958	0.0438249790734665	1	-3.64723911915688
ARL6IP4	-0.167364931081487	0.484319230752418	-2.32976996209004	0.0438640144271012	1	-3.64777480491385
MEG3	0.352869059769692	0.737128746289377	2.3293427824837	0.0438951121861777	1	-3.64820122923368
MFSD6	-0.229078768232462	0.444737195144768	-2.32581608759947	0.0441526767534402	1	-3.65172175193184
PTGR2	-0.162345151182189	-0.702629780448797	-2.32142779588733	0.0444752392238966	1	-3.65610250872969
FCN3	-0.0748084332099215	0.555308347486475	-2.31759061033296	0.0447591875068536	1	-3.65993322159097
DCTN6	-0.171637574315997	1.2955778544372	-2.31743626852462	0.0447706458064453	1	-3.66008730509038
CSDE1	-0.135465889874551	1.57958292542751	-2.31679261808631	0.0448184613046741	1	-3.66072987990262
DIRAS2	-0.134447360177909	-0.596214919829444	-2.31628335386722	0.0448563290274433	1	-3.66123829486611
SRY	-0.129022540124907	-1.49331264845747	-2.31365019517966	0.0450526260369378	1	-3.66386708637429
ARPP19	-0.178875366885331	0.690243907222785	-2.31231115216626	0.0451527721684775	1	-3.66520392287527
NKAP	-0.151646487299078	0.29851984291452	-2.30889711401743	0.0454090948944239	1	-3.66861237378953
ALG5	-0.15356522147401	0.238206159951923	-2.3086076531864	0.0454308928459431	1	-3.66890136321275
MSH5	0.135427377736548	-0.380146371920904	2.30388876913829	0.0457877004346662	1	-3.67361260441066
SLC12A2	-0.193049437616531	-0.159773015576611	-2.30348308042568	0.045818503584088	1	-3.67401763927577
CP	-0.346798667410186	-0.382603428651965	-2.30247091341682	0.045895444023274	1	-3.67502817681286
ZNF654	-0.137922432628453	-0.0140002756883874	-2.29984504280928	0.0460956418889235	1	-3.67764983059139
DNAJC15	-0.239881979742757	0.975233419382291	-2.29974028291489	0.0461036465686562	1	-3.67775442252199
CACNB2	-0.172073825244651	-0.788164318983896	-2.29800351483675	0.0462365512525014	1	-3.67948840836793
RDX	-0.168820516286382	1.32092741207606	-2.29378073003398	0.0465612639067853	1	-3.68370444031417
PTMA	-0.115767560408386	0.0462861001709234	-2.29339839391616	0.0465907738187154	1	-3.68408616535708
CDC73	-0.173313717324342	0.843490139157989	-2.29279743132125	0.0466371950386716	1	-3.68468616743062
ATP6V1D	-0.173859638938404	0.818596329944021	-2.29208952389179	0.0466919352908812	1	-3.68539294330248
SS18L1	0.0993248608971949	-0.152242883224112	2.29006101834809	0.0468491418997526	1	-3.68741820491694
ZNF585A	-0.159632691400156	0.0171255448510335	-2.28956875502137	0.0468873697530132	1	-3.68790968052645
GMPPA	-0.138221905185829	0.489105304469854	-2.28757818282161	0.0470422639072534	1	-3.68989706442576
MYL6B	-0.190784951598816	0.0815810811409053	-2.28658679532022	0.0471195943556466	1	-3.69088686177109
STBD1	-0.197776107261782	0.493764776526125	-2.28596527878634	0.0471681374737868	1	-3.69150738048687
UFSP2	-0.141203211867519	0.218307032667295	-2.28527222522612	0.0472223256604695	1	-3.69219932044576
FLG2	-0.123931169797749	-0.983946143171993	-2.28510819153224	0.0472351599728779	1	-3.69236309041628
PLEKHJ1	-0.203950818009159	0.405199206475329	-2.28156835636348	0.0475129565651182	1	-3.69589721757605
MTX1	-0.196799312350299	0.618031586538924	-2.28110219547082	0.0475496585006805	1	-3.69636262402854
STAM2	-0.156159106181331	0.778874948856055	-2.28095245927821	0.0475614534648473	1	-3.69651211773327
BTBD16	-0.0755231440292552	-0.0960395383085554	-2.28064809780711	0.0475854373367682	1	-3.69681598607591
ZPR1	-0.12893364704318	0.286444444613326	-2.2785612817653	0.0477501986559789	1	-3.69889941198586
SEMA3A	-0.284733823527898	0.144563414544198	-2.27685168929985	0.0478855925426656	1	-3.70060621415903
TOR1AIP1	-0.197392033772831	0.993549189147102	-2.27652017693202	0.0479118906154689	1	-3.70093718397402
TOR1B	-0.146036560958461	0.273842853234015	-2.27651665819341	0.0479121698242093	1	-3.70094069695117
PTOV1	-0.146067725373485	1.06158841544974	-2.27589112686999	0.0479618304622254	1	-3.70156520314024
NME7	-0.19035875902907	-0.954645904187213	-2.27386970293946	0.0481226547110284	1	-3.7035833012619
COL1A1	0.247860250074176	1.27113478352789	2.27235628707595	0.04824340690404	1	-3.70509421307515
GDPD1	-0.267516786559723	0.510328943298124	-2.27228739638933	0.0482489105861133	1	-3.70516298947324
EMX2	-0.14582510980835	-0.837754689733451	-2.27180856958004	0.0482871810567341	1	-3.7056410211604
BIN2	-0.308550977801797	0.443780770774543	-2.27168153583158	0.0482973392713993	1	-3.70576784373703
INE1	0.16553048868414	-0.617718459270334	2.27132987264423	0.0483254708060219	1	-3.70611892184676
CLDN20	0.143957758283699	-0.801438704197126	2.26933447586116	0.0484853974250293	1	-3.70811098442525
YWHAG	-0.165246415636894	0.92958687499825	-2.26688718905488	0.0486822483030778	1	-3.71055414620884
MBIP	-0.168826767231425	0.296178303701302	-2.26596251253394	0.0487568290141929	1	-3.71147725313512
SDF4	-0.194218228970958	0.774935432104805	-2.26583990657693	0.0487667262983283	1	-3.71159965050066
CHST7	-0.169945286365389	-0.120338927691182	-2.26576289678671	0.0487729438658528	1	-3.7116765292154
RNASE11	0.0737784989948449	-1.01914576253787	2.26455352765973	0.0488706867743862	1	-3.71288383400249
KRTAP19-1	-0.145499717653619	-0.928831202042049	-2.26452564719567	0.0488729423675712	1	-3.71291166674254
FGF9	-0.154416680109318	-1.0492465496357	-2.26311192373611	0.0489874492265044	1	-3.71432296215927
IGFBP5	-0.333948890441168	1.81336155273597	-2.26203789298471	0.0490746172308812	1	-3.71539513733071
BRI3BP	-0.165621384912534	0.000683499966057537	-2.26070067154539	0.0491833574345249	1	-3.71673003470116
LRRC59	-0.171016080413347	0.878179844793135	-2.26066645567298	0.0491861428866188	1	-3.71676419090116
SDF2L1	-0.174866507353753	0.427104740493878	-2.25887851091577	0.0493319107476707	1	-3.71854900272929
CAMK2N2	-0.0982900328334946	0.277213831693044	-2.25744936560886	0.0494487295760665	1	-3.71997562230405
UXT	-0.185480126591453	1.52535628009837	-2.25734077163938	0.0494576171159649	1	-3.72008402354846
WSB2	-0.181931792563299	0.9300790156021	-2.25676744015233	0.0495045655255627	1	-3.72065633559994
CCDC85A	0.0923577598009656	-0.245001840080018	2.25542653597536	0.0496145380930408	1	-3.72199484264143
FDPSP2	0.11716867331078	-0.264854995027272	2.25128506138199	0.0499557034353562	1	-3.72612879321987
PMM1	-0.13001813632084	-0.0245131090630273	-2.250507694266	0.0500199958532027	1	-3.72690472669586
TMCO1	-0.201304805458232	1.14852727752466	-2.24928738370064	0.0501210849167375	1	-3.72812277242644
RAB5B	-0.162331376786336	1.50816173183855	-2.2489356282224	0.0501502609029416	1	-3.7284738717589
PREP	-0.178689700971092	0.443049988334826	-2.24880384442921	0.0501611958357753	1	-3.72860540934378
TDRD3	-0.116439679180357	-0.0486575232809172	-2.24694663451109	0.0503155478139549	1	-3.73045912671343
MEA1	-0.120288101297947	1.15724140164759	-2.24570707683957	0.0504188246161341	1	-3.7316963291183
FIS1	-0.174805674964493	1.07376691311957	-2.24091235766634	0.0508202580655299	1	-3.73648174467007
LIN7A	-0.259708372988825	-0.013544989000171	-2.240791072953	0.0508304528155857	1	-3.73660278989129
PARM1	-0.391571496389285	0.448957784543317	-2.24051495181745	0.0508536699855067	1	-3.73687836499976
TMEM215	0.10156899158587	-0.432050429349621	2.24021292516779	0.0508790772124009	1	-3.73717979313047
LSS	0.10474380383254	0.261894149898833	2.23925962944243	0.0509593519805133	1	-3.73813119098508
CDC26	-0.188992432015471	0.105255375797736	-2.23907212581069	0.0509751557367341	1	-3.73831831974687
GAST	0.105726299855821	-0.207681508502206	2.23786108395066	0.0510773435913589	1	-3.73952692773021
REXO2	-0.172860297068593	1.1307846734923	-2.23765294217665	0.0510949267105241	1	-3.73973464896024
MOSPD2	-0.236151250666267	0.722145935138954	-2.23757704013336	0.0511013401281438	1	-3.73981039748128
OMA1	0.121759882959912	-0.0520519915651834	2.23745988441544	0.051111240855323	1	-3.73992731606275
DCUN1D1	-0.151775012869807	0.876135700207313	-2.23604113241579	0.0512312868163076	1	-3.74134317951405
KCMF1	-0.123611096077183	0.747064374320364	-2.23476615830432	0.0513394015168323	1	-3.74261553082372
NBR1	-0.126427229461921	0.74143100017768	-2.23385409461825	0.0514168786369575	1	-3.7435257022586
CSNK1G3	-0.166954338341358	-0.24403543629072	-2.23334189710296	0.0514604382334183	1	-3.74403683117553
SAYSD1	-0.123045456529519	0.0038566152110106	-2.2326746934281	0.0515172341677061	1	-3.74470263637124
GPR20	0.100957767586683	-0.26101380059676	2.23164102752192	0.0516053459049156	1	-3.74573412099703
PTGDS	-0.280136650770451	0.217072066146297	-2.23140510018454	0.051625477383643	1	-3.74596954794261
TXNDC11	-0.108717428448767	0.279655844131327	-2.23137140182144	0.0516283534604262	1	-3.74600317475565
SYNPR	0.0952607558340439	-0.945777164335013	2.23086395022722	0.0516716821433254	1	-3.74650954655765
CYTH2	-0.101072995018907	0.764343117516224	-2.23069322021219	0.0516862678614283	1	-3.74667991228818
GPR108	-0.249288122226442	0.971736303782159	-2.23019761089033	0.0517286312160281	1	-3.74717446128474
KLHL8	-0.158828241779161	0.107801526114426	-2.23009388025383	0.051737502110433	1	-3.74727796945725
SH3KBP1	-0.188667630985088	1.249028866326	-2.22978774959679	0.0517636906003541	1	-3.74758344248419
DCTN1	-0.101008080787122	0.439773063104226	-2.22918266898134	0.0518154912701337	1	-3.74818721843732
SYT6	0.0972584964197591	-0.574553345950594	2.22749005215744	0.0519606636205577	1	-3.74987615114656
RDM1	0.121671466587001	-0.818985852292494	2.22685017648506	0.0520156475524465	1	-3.75051462062147
YWHAQ	-0.145037047686516	1.92297350754374	-2.22658707788408	0.0520382718034343	1	-3.7507771388631
ARHGEF9	-0.19078763008655	-0.147553933339398	-2.22643189485152	0.052051620720706	1	-3.75093197898679
ECI1	-0.177426030835828	0.842823676329462	-2.22595928905968	0.0520922950295365	1	-3.75140353772009
ZNF433	0.143045964609363	-0.491509825271041	2.22415728154614	0.052247666922561	1	-3.75320151457971
XKR7	-0.109087872973724	-0.630921405935031	-2.2233976080236	0.0523133022196955	1	-3.75395947043202
S100A16	0.160098245036521	0.707340625736896	2.22314825715671	0.0523348634583002	1	-3.75420825508006
FTSJ3	-0.151229049105271	-0.096298217567039	-2.2212909570732	0.0524957355352077	1	-3.75606129948499
PRNT	0.129658795041393	-1.04813878764176	2.21987310291656	0.0526188682712206	1	-3.75747585879586
GNPTG	-0.215059491460367	1.09397918123725	-2.218938751712	0.052700165010179	1	-3.75840801648377
ADRA1D	-0.136324934202668	-0.297386837650167	-2.21874455130343	0.0527170774771275	1	-3.75860175873545
ACTL7A	0.156301112993112	-0.997846631284397	2.21868756493607	0.0527220412906459	1	-3.75865861051336
PICK1	-0.126784022759668	0.0144864736540695	-2.21857420333063	0.0527319170368963	1	-3.758771704184
CDK4	-0.156583897072459	1.02899965572334	-2.21750975210706	0.0528247368688946	1	-3.75983362652561
UBE2M	-0.148771146479176	0.954608806493357	-2.21744262411972	0.0528305957333968	1	-3.75990059424026
SAPCD2	-0.0958682798707537	-0.269211911146857	-2.21664250407816	0.0529004781006956	1	-3.76069879663592
CCNJ	-0.115892625151248	-0.267406915431312	-2.21445462407449	0.053092026524756	1	-3.76288136318843
CCT7	-0.154842281872726	1.03523256278804	-2.21205460629876	0.0533029232213395	1	-3.76527543198998
SCARNA9	0.276555570459695	0.305786627217159	2.21169010811641	0.0533350239153166	1	-3.76563901543354
DEFB129	-0.11473029393486	-1.13039682417399	-2.21157307789921	0.0533453345392844	1	-3.76575575131671
OTP	-0.112501870237707	-0.518781088650923	-2.21121368457235	0.05337701000825	1	-3.76611423881809
NME5	-0.0925312030881915	-1.59661560130173	-2.21104855601124	0.0533915698985198	1	-3.76627895019935
CD164	-0.120170930247912	2.00088469178097	-2.21032866392126	0.0534550900988632	1	-3.76699701627469
ITLN1	-0.200319555515491	-1.15096093849578	-2.20768973124138	0.0536885669372691	1	-3.76962915245073
MAPT-AS1	-0.107471976996596	-0.55527305162087	-2.20725121039721	0.0537274605143491	1	-3.77006652799572
PRPF6	-0.158501946737843	0.360308323293826	-2.20616678270145	0.0538237588817419	1	-3.771148103669
POMP	-0.131580098384059	1.8623717959949	-2.20552534143577	0.0538807984797844	1	-3.77178784457876
CPT1A	-0.201058247484439	-0.0550862984470678	-2.20373754697565	0.0540400866244518	1	-3.77357084667097
ZNF766	-0.126133043662054	0.167835133142621	-2.20213379672535	0.0541833660152165	1	-3.77517023019922
RNU12	0.25703691088988	-0.242517623019688	2.2019924476881	0.0541960118463301	1	-3.77531119125631
OR10J5	-0.186243826759439	-1.4291062918623	-2.20164100927979	0.0542274658059369	1	-3.77566166282067
ISG15	-0.293987525478945	0.424974845980584	-2.20064065161334	0.0543170955319143	1	-3.77665925110237
NIPAL2	-0.216078458805993	-0.0649013243285882	-2.19712592085853	0.0546331492434653	1	-3.7801640450021
SCARB2	-0.211422535707874	1.76687279359106	-2.19671476571228	0.0546702378174869	1	-3.78057401632189
PCGF1	-0.14414642032056	0.109855125213015	-2.19631993880978	0.0547058764926188	1	-3.78096770212446
RHOC	-0.161156639202011	1.76626811181057	-2.19580305283236	0.0547525668011086	1	-3.78148308785717
NABP2	-0.14514374643796	0.242657627868292	-2.19516412945125	0.0548103342039743	1	-3.78212014673309
LOC389834	0.24480578076958	-0.263697678602735	2.1940461076485	0.0549115609975769	1	-3.78323487897527
PLBD1	-0.157521402308285	0.999569662776198	-2.19380969134823	0.0549329895892464	1	-3.78347059524243
NLGN4Y	-0.131556475701313	-0.705858035691482	-2.19379312675344	0.0549344912955542	1	-3.78348711073096
TMEM248	-0.136692200830384	1.25720590675708	-2.19193084345214	0.0551035756536239	1	-3.7853438242989
LCE1A	0.131491216979995	0.113930781595241	2.18961199373177	0.0553148194637041	1	-3.78765560120588
GSDMB	0.138932879573054	-0.268432960729307	2.18908876041031	0.0553625937711318	1	-3.78817721715167
DCXR	-0.178676141412192	1.06497736584526	-2.18687846744343	0.0555648486236673	1	-3.7903805892421
FGB	-0.164670269225139	-1.11223749583491	-2.18668985719434	0.0555821407206099	1	-3.7905686022147
SCAMP3	-0.139290129489543	0.971582594505134	-2.18627341569266	0.0556203392441758	1	-3.79098372119584
ZNF703	-0.186889345757198	0.830120913995577	-2.18502909177294	0.0557346278621448	1	-3.79222406236553
BST2	-0.246912135673517	0.752423546776669	-2.18256547698934	0.0559615779187904	1	-3.7946796525942
ENOPH1	-0.18028445597892	0.284435836084941	-2.1814073548766	0.0560685743133593	1	-3.79583393753526
FRG1	-0.148445274785349	0.0610014591267626	-2.18131643225765	0.0560769828470771	1	-3.79592455712503
ACTR1B	-0.130676795372465	0.12159327119371	-2.18131320021751	0.0560772817689973	1	-3.79592777838857
TRIM21	-0.164545060366619	0.0461887207142851	-2.18035145112646	0.0561662997620009	1	-3.79688630608043
GTPBP10	0.111426591756935	0.00667920490736775	2.17902345423544	0.0562894422189224	1	-3.79820980652605
IFIT5	-0.309157241887141	0.36393746610289	-2.17837318118471	0.0563498361013355	1	-3.79885785721115
SIRT7	-0.127021562442496	0.192054465503749	-2.17832169661404	0.0563546203943334	1	-3.79890916524616
PAEP	-0.431180852706206	0.400401567537414	-2.17670123395298	0.0565054060039933	1	-3.80052402749791
VN1R10P	0.128373963551131	-1.0323480986085	2.17523791592681	0.0566419049516128	1	-3.80198221423847
YBX1	-0.21184924598953	1.66780537224135	-2.1745620548735	0.0567050573495819	1	-3.80265568134143
TNFAIP8L1	-0.211936079444686	0.32669278037389	-2.17449397784507	0.0567114222407636	1	-3.8027235163908
KIAA2013	-0.155579979972975	0.587968880686695	-2.17337436702836	0.0568162000642309	1	-3.80383912525079
ZBTB8OS	-0.180054239024684	-0.254371376267191	-2.1699738201515	0.0571355880355425	1	-3.80722725575697
ERP29	-0.135310914130117	0.319227031451584	-2.16875123548983	0.0572508405825248	1	-3.80844527868828
TMEM101	-0.11741977961481	0.27816653987735	-2.16772994342687	0.057347289859371	1	-3.80946271982565
ANXA11	-0.153396613304583	0.999042938068438	-2.16763871384999	0.0573559130909491	1	-3.80955360361367
ZFP14	-0.202309768330431	-0.570602541518677	-2.1667085627496	0.0574439047970734	1	-3.81048021225073
SMARCA4	-0.169886236148251	1.06524622704007	-2.16643258915682	0.057470036848231	1	-3.81075512886156
CHMP2A	-0.175767623837917	1.75654006747457	-2.1660192779426	0.0575091949741438	1	-3.81116685198094
KLHL7	-0.14895351314415	-0.289897188764688	-2.16582048992543	0.0575280378373636	1	-3.81136487399376
MRPL52	-0.127341931062645	-0.225667155409983	-2.16492644263707	0.0576128573309646	1	-3.81225545854935
ELOVL1	-0.172474586638996	1.06839720652955	-2.16478956662598	0.0576258536236279	1	-3.81239180187066
NAPG	-0.135413335085951	0.577995175522099	-2.16318492991032	0.0577784246135452	1	-3.81399014273521
TMPRSS3	0.0767556986407992	-0.503226464534139	2.15961755584311	0.0581190167537761	1	-3.81754317863594
LGALS13	-0.459500455107406	1.50087544708737	-2.15958318867292	0.0581223073572511	1	-3.81757740535309
PAPSS1	-0.202341595503879	-0.0101829996670925	-2.15799482629312	0.0582745873639284	1	-3.81915922731893
TAB1	-0.106534824679777	-0.395022908879911	-2.15620568654291	0.0584465784222139	1	-3.82094088392105
OR52A1	-0.124299495282265	-1.38782375161872	-2.15515696085132	0.0585476210910893	1	-3.82198516549001
OR4X2	-0.141878423793418	-0.9538925279169	-2.15436088738085	0.0586244339415986	1	-3.82277783670518
KRTAP7-1	0.124951489670471	-0.754417783115972	2.15279335864673	0.0587759691013074	1	-3.82433859289602
SSU72	-0.132397985139174	-0.421727314182042	-2.15158872006999	0.0588926803642647	1	-3.82553796018751
ZDHHC20	-0.141519270579715	0.482885341993393	-2.15019920710964	0.0590275813278609	1	-3.82692132022508
POT1	-0.17149916278695	-0.0704493874648581	-2.14788253136306	0.0592531601004815	1	-3.8292275622714
TMEM42	-0.114332609543631	-0.203645553190689	-2.14740659266809	0.0592996060992065	1	-3.82970133006335
UHRF1	-0.139825802727961	-0.0766266628743462	-2.14649153925942	0.0593890033383895	1	-3.83061218315395
HNRNPUL1	-0.166377270579167	0.883227198158024	-2.14588493596668	0.059448337910897	1	-3.83121598269554
ERV3-1	0.209158461638671	1.63877453993448	2.1448411832268	0.0595505660581142	1	-3.83225487492771
CHAD	-0.0864685945194852	-0.463792193120005	-2.14439843363108	0.0595939814916062	1	-3.83269554883206
FRRS1L	-0.10639868100321	-0.706703360728598	-2.14435661550246	0.05959808370091	1	-3.8327371704797
ATF6B	-0.116800591658416	0.605691726834927	-2.1432983703176	0.05970198458894	1	-3.83379041874932
MAGT1	-0.159859086657667	-0.599302820454642	-2.14209817313282	0.0598200343145145	1	-3.83498489070439
ALDH9A1	-0.202036517676966	0.760931350639794	-2.14036965463213	0.0599904450651656	1	-3.83670505434936
F2RL2	0.157882052841445	-1.02656549109532	2.13988342335227	0.0600384659052171	1	-3.83718891195332
FOXL2	-0.104056948053819	-0.0911878591127374	-2.13922501500501	0.0601035503201355	1	-3.83784408956569
RNF216P1	0.0903536492613972	-0.242025539453746	2.13896690424342	0.0601290834394367	1	-3.83810092860228
ALDOA	-0.119801761368386	1.17127547611912	-2.13765209927614	0.0602593106083512	1	-3.83940920972199
GUCY1B2	0.214511108420394	-0.440095645900069	2.13659945274663	0.0603637679831388	1	-3.84045657774567
TCP11L2	-0.174891647080089	0.616705442907316	-2.13579249243394	0.0604439634449554	1	-3.8412594579191
COQ3	-0.235172132984069	-0.591124547153505	-2.13443817400117	0.0605787862708865	1	-3.84260686259492
TCL6	-0.252893588387153	0.507518805310547	-2.13211083464876	0.0608111515472427	1	-3.84492212556357
MFAP3L	-0.155386385287904	-0.00214017422316254	-2.12989420875575	0.0610332621405402	1	-3.84712701685065
PPP2R5A	-0.113257529271574	0.570920786500467	-2.12922331740693	0.0611006409474987	1	-3.84779431129182
CENPQ	-0.169838052765163	-0.620029287010494	-2.12821174780213	0.0612023702902879	1	-3.84880041736739
UBXN8	-0.160677970181143	0.0470495639535274	-2.12487206005143	0.0615393894863537	1	-3.85212172107519
FUNDC1	-0.132877613195517	-0.0567942197368924	-2.12343942283334	0.0616845093517102	1	-3.85354630709235
OSGIN1	-0.0998144724638326	0.144135118072971	-2.12290154617095	0.0617390790014155	1	-3.85408113511259
SNX27	-0.17230941577524	1.22752460007534	-2.12262231469835	0.0617674264445898	1	-3.85435877833057
SWT1	-0.136704360710882	0.592953025600332	-2.1216803066522	0.0618631511903568	1	-3.85529539997833
CRNKL1	-0.130370292473807	0.0318565492987955	-2.11993446775024	0.0620409374568488	1	-3.85703114001169
SLC4A4	0.0991131311617456	-0.393278802363415	2.11851244448568	0.0621861117980225	1	-3.85844482505639
TTC9C	-0.135809280208384	-0.149487630905836	-2.11833855625179	0.062203886481248	1	-3.85861768669713
ZP3	-0.139981667031284	-0.295956122341206	-2.11815947199197	0.0622221974117084	1	-3.85879571209278
FLJ42393	0.380540860560691	-0.400840803210914	2.11754246685628	0.0622853244493251	1	-3.85940905666911
CNR1	-0.229064746279556	-0.96770101995489	-2.11723335479648	0.0623169735122622	1	-3.8597163275793
FUT5	0.143218354420903	-0.243556217175042	2.11513590299486	0.0625321347554404	1	-3.86180115773446
HCG9	0.108669770523831	-0.897026842203275	2.11511935954361	0.0625338346590438	1	-3.86181760073764
SPATC1L	-0.113832892324833	-0.283110217946571	-2.11478829184718	0.0625678625009068	1	-3.86214665530326
ZSCAN20	0.135409942677756	-0.310873552122075	2.11274361463934	0.0627784141148283	1	-3.86417877372163
SMG1	0.179773450360815	1.2463760088182	2.11171664263077	0.0628844241928283	1	-3.86519935570772
STEAP1B	0.131862884369759	-0.992312426601494	2.11070904453799	0.0629886018147014	1	-3.86620063049302
VAMP8	-0.152561184432513	2.32156408950165	-2.10961001966956	0.0631024216100499	1	-3.86729269711939
CDYL	-0.126823234292288	0.635870545766317	-2.10926862313693	0.0631378183889588	1	-3.86763191911647
MSANTD4	-0.182053650992264	-0.355910169510237	-2.1091507355109	0.06315004568661	1	-3.8677490544118
CMAS	-0.238333986710716	0.967914650302356	-2.10898793044986	0.0631669355639922	1	-3.86791081927131
OR6K3	-0.0974018546658093	-1.31821356694661	-2.10817839428283	0.0632509837921396	1	-3.8687151620803
PPP2R3B	-0.107532680691756	-0.273209281124564	-2.10746676720212	0.063324955686557	1	-3.86942219489248
POP7	-0.140379867613103	0.40167269149594	-2.10702564547033	0.0633708509880608	1	-3.869860455056
RHOXF1	-0.146852414447069	-0.513498007292341	-2.10699197325699	0.0633743556353937	1	-3.8698939084056
GAPDH	-0.127205324739432	2.32113808178696	-2.10612000609654	0.063465176055372	1	-3.87076018657086
BARX2	-0.116786884518263	-0.217889789755217	-2.1055229351825	0.0635274366398245	1	-3.87135333821363
RDH11	-0.252794638668672	0.611546884931051	-2.10494771644298	0.0635874741099245	1	-3.87192476276322
PLLP	-0.194018747160756	-0.080111717286235	-2.10445787400602	0.0636386435928762	1	-3.87241135990932
HEXA	0.146855359242771	0.781261678648856	2.10332617283137	0.0637570138207062	1	-3.87353551303347
CHRAC1	-0.146213721753204	0.382677043513696	-2.10244513141975	0.0638493128459066	1	-3.87441062933585
CEBPA	-0.141748995757829	1.27020471493468	-2.10144694363535	0.0639540395087322	1	-3.87540205219534
TOB2P1	0.142542856470898	0.0118349715942854	2.09991967683692	0.0641145951465164	1	-3.87691886079736
ARHGAP39	-0.0937642697248552	-0.065494122353315	-2.09958796525372	0.0641495178800566	1	-3.87724828364016
PUSL1	-0.0976058954707761	0.317859916960124	-2.09958348727045	0.0641499894490592	1	-3.87725273068392
MYOZ1	-0.27034145679407	-0.577286223485534	-2.09803449302154	0.0643133115413536	1	-3.87879095458315
VAMP4	-0.188807906662077	0.27285804448153	-2.09783546587463	0.0643343254177989	1	-3.87898858801217
SLC2A5	-0.282216009396631	-0.226649245248187	-2.09626353768726	0.0645005262691021	1	-3.88054942917207
ST8SIA1	-0.144504796052368	-1.5075799004917	-2.09510282136989	0.0646235141708748	1	-3.88170186788505
KDSR	-0.15324610008179	0.492489121876868	-2.09457024082704	0.0646800210500781	1	-3.88223062434706
ZKSCAN7	-0.124089051450519	-0.77000056582005	-2.09417046578084	0.0647224684307642	1	-3.88262751810554
PDLIM3	0.207340288876772	-0.213725905959095	2.09297713099233	0.0648493337479016	1	-3.88381219696613
MRPS36	-0.178760538271974	-0.648076181836998	-2.09205938945096	0.064947062760328	1	-3.88472322506206
FAM162A	-0.181310269000092	0.0352813623214704	-2.09084352034668	0.065076756819347	1	-3.88593012368833
HSPA13	-0.154565254346553	0.52365042989966	-2.09068614541275	0.0650935618229755	1	-3.88608633116435
MDN1	0.225711227843681	-0.276782665499584	2.08957360984215	0.0652124808774559	1	-3.88719057174582
ERVFRD-1	-0.366730641923021	1.48766288844432	-2.08884657077394	0.0652903068411676	1	-3.88791215030946
ZNF234	-0.121859533727156	0.382203203326531	-2.08882533831312	0.0652925810115221	1	-3.88793322282785
LOC100233156	0.196448812582516	-0.109858374934128	2.08813577613352	0.0653664801213242	1	-3.88861757593735
BCR	0.114814873722414	0.509838758878939	2.08730299465782	0.0654558348271149	1	-3.8894440284348
FRMD4A	-0.122870064755896	-0.0255682068757853	-2.08668454601091	0.0655222681862906	1	-3.8900577499844
TK2	-0.182049516506282	0.146823273144443	-2.08473345505265	0.0657322775469905	1	-3.8919937760631
PCDHB16	-0.135497900985394	-0.293405342253321	-2.08368615103339	0.0658452723816227	1	-3.89303289791465
COMT	-0.14167935377954	1.09263625000111	-2.08225531991284	0.0659999476974017	1	-3.89445244167341
KANSL3	0.118877025248167	0.884967116009965	2.08073564744198	0.0661646086350852	1	-3.89595998734375
VTI1B	-0.165331820224858	0.400158288617278	-2.08049658924609	0.066190547133162	1	-3.89619712481699
OAF	-0.123989103629708	0.069256149715146	-2.08027316093329	0.066214798562427	1	-3.89641875476351
FBXL20	-0.193958442628387	0.515037169148496	-2.07822445545863	0.0664375675328358	1	-3.89845082449137
USB1	-0.130479211497631	0.00255037028321445	-2.07822153350378	0.0664378857685717	1	-3.89845372253111
TAS2R60	0.148077447113594	-0.480501414997396	2.07765188562286	0.0664999551476631	1	-3.89901869775347
GTF2H1	-0.129886568577583	0.310342158830966	-2.07714584786015	0.0665551401439298	1	-3.89952056741122
VCPKMT	0.14029601890358	-0.387432338511637	2.07690355327053	0.0665815786686192	1	-3.89976086053228
WIPF2	-0.111651702626224	-0.000821839412907686	-2.07623611243121	0.0666544600805107	1	-3.9004227686935
METTL13	-0.117632192208777	-0.0482851013166712	-2.0759729946278	0.0666832123272223	1	-3.90068369761291
PQBP1	-0.139819212204221	-0.0067702763586531	-2.07448817600408	0.0668456891726529	1	-3.9021560810011
THYN1	-0.160836446029568	0.0851013966303274	-2.07360643396954	0.0669423536570309	1	-3.90303037149967
STIP1	-0.16183243827471	0.945684129418302	-2.07221348451972	0.0670953343669311	1	-3.90441144683733
TMX1	-0.124314941434307	0.998329608385139	-2.07125563485632	0.0672007245835448	1	-3.90536105820926
SLC2A9	-0.115175781089439	-0.175113088214213	-2.07104222801799	0.0672242268964117	1	-3.90557262141837
FMO1	0.089519724188396	-1.22663452161087	2.07073659297434	0.0672578999409521	1	-3.90587561088139
GALNT14	0.0861631205895851	-0.613861893466713	2.07066731404054	0.0672655349269849	1	-3.90594428928554
ATL3	-0.197734560199597	0.572595531559929	-2.07035819468557	0.0672996119977346	1	-3.90625072527154
DHX40	-0.160266147941891	0.0250563975966471	-2.06999570585111	0.0673395935493355	1	-3.90661005946413
POLR2J	-0.151844756570797	0.245036449589814	-2.06915930909822	0.0674319327344245	1	-3.90743914429616
SPR	-0.167007620358207	0.0116635959491451	-2.06807980095618	0.0675512910352428	1	-3.90850914690524
PHPT1	-0.12047702477568	0.535104334105741	-2.06786387770556	0.0675751893635079	1	-3.9087231595909
ZNF577	0.150229198559427	-0.0924095255625332	2.06418550386183	0.0679835569683961	1	-3.91236850742315
CCDC112	-0.156756384152784	-1.33381719940634	-2.06400338647088	0.068003836648601	1	-3.91254896604875
LSAMP	-0.145612408516582	-0.764023029043663	-2.0633885573009	0.0680723437393919	1	-3.9131581786271
ZACN	-0.0989341455918181	-0.595390339552403	-2.06326829723828	0.0680857513922758	1	-3.91327733709132
HOXD10	-0.15984536117405	-0.428883566994564	-2.06298851548347	0.0681169537150274	1	-3.91355455220583
LRRC4	0.129712782073377	-0.523350949715994	2.06229695793199	0.0681941375877547	1	-3.91423974274383
SYNJ2BP	-0.231791996491586	0.723566223284735	-2.06130403340649	0.0683051030685258	1	-3.91522346855147
UBE2E1	-0.0963467444501345	1.01503451495391	-2.060025695439	0.068448219790949	1	-3.91648986409123
PLA1A	-0.180434922306499	-0.222717211610062	-2.05932253197694	0.0685270649809277	1	-3.91718641049004
TNFRSF21	-0.209204898318005	0.73357865562066	-2.05931288378221	0.0685281474300004	1	-3.91719596765352
IL23A	-0.409332993842812	0.16551470858203	-2.0586514189303	0.0686023974412619	1	-3.91785117617358
LONP1	-0.151827119544228	0.405110349870458	-2.05772176438653	0.0687068821244334	1	-3.91877198640802
ITGA3	-0.189296712969729	0.959511294385975	-2.0574166231208	0.0687412103965823	1	-3.91907421157768
SPTSSA	-0.165774139605141	0.187661750473391	-2.05596776833113	0.0689044300515264	1	-3.92050913145464
FBXO42	0.108248819739552	0.235301875119935	2.05466509737895	0.0690514979474448	1	-3.921799147536
LTB	0.16333304584326	-0.451472001326423	2.0543163096081	0.0690909260386214	1	-3.92214452665306
TTC30B	-0.117102326077438	-0.674726843805466	-2.05399068224163	0.0691277554385258	1	-3.92246696393253
TAS2R4	0.141622715868768	-0.175327924788393	2.05385444266459	0.0691431701008716	1	-3.92260186657471
ASB11	0.151677638230779	-0.806720021125703	2.05327461573175	0.0692088106947737	1	-3.92317598885393
RAPGEF3	-0.0752013025006931	-0.0699415076018647	-2.05289961885128	0.0692512947792697	1	-3.9235472835741
PIH1D1	-0.1254588054287	-0.0730599174524514	-2.05278067091406	0.0692647758186154	1	-3.92366505510331
ZDHHC16	-0.150414100710687	1.04395794902065	-2.05196681451328	0.0693570820975785	1	-3.92447083527302
GJA8	-0.10904007722853	-0.702423111072886	-2.05171625920618	0.0693855233492518	1	-3.92471889467864
CDK13	-0.148430155479827	0.858280171778478	-2.05021600830744	0.069556054564184	1	-3.92620410655004
TCTE1	-0.0912027463791166	-0.682075774590051	-2.04926116986082	0.0696647981745988	1	-3.92714928885589
COX6C	-0.127555719471297	1.33367121484425	-2.04883914255691	0.0697129133378982	1	-3.92756702721954
MFAP4	-0.385961860139015	0.450649314849621	-2.04815928450911	0.0697904904902017	1	-3.92823994885928
B3GAT2	-0.0932703172186348	-0.601590772215126	-2.04795891432258	0.069813370043791	1	-3.92843826830433
FAM162B	0.206300046050002	1.29995547926944	2.04743287500164	0.0698734707100088	1	-3.92895890980158
SFT2D1	-0.144907459167805	0.930096563971326	-2.04673084950691	0.0699537550561884	1	-3.92965370012501
JAGN1	-0.169599188550904	0.103417148695795	-2.0462769423958	0.0700057112513964	1	-3.93010290998296
IFI27	-0.302299045588532	0.925421263706409	-2.0461934320614	0.070015274225433	1	-3.9301855544641
GMPR2	-0.143209453721059	0.447142634281864	-2.04505066199674	0.0701462611199789	1	-3.93131642447264
ZBTB9	-0.148463077864353	-0.21548729478857	-2.04470943136941	0.0701854191233131	1	-3.93165408307071
EPYC	-0.744590139775054	-0.347831859278412	-2.0445611630971	0.0702024401930947	1	-3.93180079657553
MRPL13	-0.16878146914245	-0.273224897768253	-2.04446943637421	0.0702129723163672	1	-3.93189156062104
CTSO	-0.152374104295125	0.36445058842844	-2.04341124038712	0.0703345842957428	1	-3.93293860566195
ZFAND2A	0.302871581634419	0.82539146158052	2.04305010960902	0.0703761328777149	1	-3.93329591190756
IGFBP2	-0.240951414406029	0.595582415004318	-2.04303390394195	0.0703779979110878	1	-3.93331194572184
MRPL24	-0.197014063122963	0.489690948853248	-2.04298717392242	0.0703833761117959	1	-3.93335818008386
TTC4	-0.173757634610238	0.205621525080218	-2.04170203517553	0.0705314378601089	1	-3.93462962367436
TRAPPC12	0.106709392632233	0.116715272085788	2.03993783855607	0.0707351767668161	1	-3.93637481826453
DOCK4	0.235151229584533	-0.120661020818388	2.03961714102974	0.0707722729584983	1	-3.93669203638137
TMEM138	-0.129060098217616	0.882190971832221	-2.0394726360882	0.0707889944153504	1	-3.93683497097386
COX7A2	-0.125242042923317	1.44559336923208	-2.0385918998503	0.0708909908130817	1	-3.93770610195611
PIK3C3	-0.134744948308539	0.667194685332005	-2.03792975264838	0.070967765212815	1	-3.93836098902052
AFF2	0.110815450292419	-0.0205042246603766	2.03713164801164	0.0710604090582903	1	-3.93915029839661
PTBP2	0.205329217219505	0.281892320969736	2.03645780488711	0.0711387185273083	1	-3.93981667773057
ARL5A	-0.117080815457626	1.02558036493941	-2.03615306493039	0.0711741603789913	1	-3.94011803082134
GP1BB	-0.105049155775092	0.503606133226293	-2.03433001033325	0.0713865374280104	1	-3.94192067481318
KRT33A	-0.0956227848193517	-0.0495195944018926	-2.0342788579557	0.0713925051469464	1	-3.94197125079709
ETFB	-0.255389417177006	0.665044759887469	-2.03162501332395	0.0717027711812725	1	-3.94459491258215
FAM181B	-0.128100980423518	-0.469895374517137	-2.03162052973679	0.0717032964529535	1	-3.94459934471153
TIMMDC1	-0.148268890003306	1.59605242087071	-2.03066444070172	0.0718153903226539	1	-3.94554442478833
CUTA	-0.132330491357053	1.12379403737667	-2.02992889965537	0.0719017404348907	1	-3.94627144750368
POLDIP2	-0.150107997312504	0.582373336650534	-2.02937451072043	0.0719668893240593	1	-3.94681938785053
ESYT1	-0.162107090436514	0.731169693007969	-2.02879386274498	0.0720351844012434	1	-3.94739325575026
RBM18	-0.179188380180275	0.773186745418398	-2.02690960347775	0.0722572345590931	1	-3.9492553286853
DHDDS	-0.10902686524202	0.475234787985739	-2.02660569905493	0.0722931091826124	1	-3.94955562827247
DDX23	-0.145135604713198	1.07219707216874	-2.02645315995742	0.0723111221744188	1	-3.94970635520772
RAB7A	-0.128965296743434	2.09110292771516	-2.02637423078572	0.0723204444190158	1	-3.94978434597124
WDR46	-0.0995391830617351	0.159407806513006	-2.02494114367263	0.0724899042850509	1	-3.95120030788802
HES2	-0.168944240719213	0.0766993594903237	-2.02474459751512	0.0725131749972315	1	-3.9513944924738
SAP30BP	-0.117687393776796	0.46064140632051	-2.0240292657205	0.0725979291335834	1	-3.95210120300455
EIF4B	-0.136121861133621	1.95361069193666	-2.02332624437149	0.0726813166951575	1	-3.95279571116532
ALKBH7	-0.1484410190356	0.237697758588401	-2.0224233473729	0.0727885460481954	1	-3.95368761581854
AGGF1	-0.177740033456911	0.404859558017831	-2.02215323450273	0.0728206543309617	1	-3.95395442731503
PADI1	-0.212064998368358	-0.436520267850844	-2.02166475316732	0.0728787543243269	1	-3.95443692323948
TMEM132C	-0.148519843039914	-0.369500989981081	-2.02158550183448	0.0728881846453729	1	-3.95451520166293
CLDN17	-0.0992724031386018	-1.02938874414894	-2.02107589041383	0.0729488524104333	1	-3.95501854470929
COMMD3	-0.148057474192818	0.451238352548912	-2.02045044486094	0.0730233756582896	1	-3.95563626805214
SEC62	-0.158524661410708	0.774015489053842	-2.0198527964077	0.0730946545881673	1	-3.95622650752548
SP1	-0.124248280150934	0.967567757810214	-2.01971234428624	0.07311141531839	1	-3.95636521421927
CATSPERB	0.0898698634266998	-0.521672463664871	2.0166016943583	0.0734835617884009	1	-3.95943678983627
KCNB2	-0.106457363983734	-0.493874570027455	-2.01608141312624	0.073545982134498	1	-3.95995045716673
ZNF841	0.234778342346939	0.186669726478854	2.01517744302359	0.0736545553582049	1	-3.96084288208677
PPIL1	-0.220044549031326	0.0796509999936126	-2.01475779919779	0.0737050094148458	1	-3.96125714311949
AFTPH	-0.152411681055866	0.518509094077778	-2.01454747934765	0.0737303086884741	1	-3.96146475962813
PTER	-0.140143338875616	0.386246338038819	-2.01437792487991	0.0737507103333591	1	-3.96163213202656
C1R	-0.236835031583602	0.237509888018597	-2.01419337839769	0.0737729220014917	1	-3.96181430075456
MAN2B2	-0.136801946870199	0.570315843586155	-2.01413665795374	0.0737797500471385	1	-3.96187028981926
ZNF717	0.124216865456267	0.092896236792952	2.01303105478011	0.0739129635345503	1	-3.96296158271085
BTBD10	-0.22177916479978	1.20033140815487	-2.01284059409167	0.0739359351410033	1	-3.96314956777054
WDR83	-0.112801858032493	0.0650020701453789	-2.01217014229226	0.0740168529165678	1	-3.96381128054362
NDUFAF1	-0.196334051208195	-0.310698663565539	-2.01189754365653	0.0740497773304731	1	-3.96408031509039
ABHD12B	0.118919554992452	-1.16639044550957	2.01146464151809	0.0741020918208584	1	-3.96450754428805
MKRN2	-0.113546499243266	0.652276453519648	-2.0092655549913	0.0743683862627533	1	-3.96667756637063
DYNAP	-0.120184160478055	-1.10631686290631	-2.00811658288287	0.0745078809147037	1	-3.96781118823339
CNTN4	0.0669171499152766	-0.651165063622501	2.00596084866967	0.0747702767015997	1	-3.9699378145808
KCNK4	-0.0749285029215595	-0.0144408158843063	-2.00539149220385	0.0748397253215494	1	-3.97049941602923
SOX21	-0.0891831761400197	-0.516492326982438	-2.00440760500881	0.0749598819572028	1	-3.97146983544738
PEX13	-0.10964855052157	0.758736526491951	-2.00417840576567	0.0749878991135542	1	-3.9716958851947
CCIN	0.14616815083222	-0.868879287787117	2.00377516496884	0.0750372151621925	1	-3.9720935737799
ASB8	-0.139407392707044	0.795441994637078	-2.00304371572724	0.0751267495789405	1	-3.97281491533835
ODF2	-0.0994889126102565	0.0194031900926749	-2.00209732054605	0.0752427456062307	1	-3.97374816277525
CPS1	-0.379138429139096	0.184422226367978	-1.99909653220132	0.0756116675828649	1	-3.97670673914084
REM1	-0.143221877644089	-0.357234536197979	-1.99891007537663	0.0756346475424612	1	-3.97689054667019
MMP10	-0.284615049226989	-0.804476357696261	-1.99833008734127	0.0757061708838417	1	-3.97746227401962
SPX	0.232066480031748	-0.562774496340633	1.99788869993449	0.0757606452485899	1	-3.97789735464456
RGS6	0.105825737847162	-0.508993707128713	1.99630968656139	0.0759558262192056	1	-3.97945366305578
GPX2	0.150862856228774	-0.769654940089044	1.99544846047757	0.0760624831543147	1	-3.98030241073552
MTIF2	-0.142807813709785	0.000775526195163176	-1.99534979004274	0.0760747118903062	1	-3.98039964724354
ERVK13-1	0.136576241698037	0.122742542225174	1.99505300355596	0.0761115054291063	1	-3.98069211537316
SDF2	-0.0995376683860271	0.698641199492709	-1.99496648812548	0.0761222341963798	1	-3.98077737046932
ID3	-0.259212568348471	0.583955781335349	-1.99391538897855	0.0762526956666912	1	-3.98181310323323
RECQL	-0.16288609317877	-0.0221159615940767	-1.99369633898831	0.0762799106806689	1	-3.98202893821281
GAL	-0.118735764005179	-0.0152533286355975	-1.9933473732616	0.0763232856260418	1	-3.98237277312182
PAMR1	-0.333245235821037	0.465089064535032	-1.99220739079476	0.076465143870087	1	-3.9834959170578
MAT2A	0.149488732862912	1.62518647892717	1.99197973995075	0.0764935024841921	1	-3.98372019106411
REEP5	-0.122295246950146	1.96957194311519	-1.99149398867314	0.0765540462314725	1	-3.98419872111223
SCN7A	0.168920101608959	-0.545154847010317	1.9905063731608	0.0766772823644619	1	-3.98517158779458
UBE2R2	-0.132824390271536	0.526993362148682	-1.9900336401719	0.0767363373247998	1	-3.9856372293096
KLHL28	0.102579536535568	0.324964795788008	1.98992218940575	0.0767502663156678	1	-3.98574700519784
TIMM8B	-0.249557717922367	0.415601843070976	-1.9898553282659	0.0767586236973042	1	-3.98581286100058
PTPRR	-0.152466787081364	-0.674847593221057	-1.98962601017936	0.0767872941269376	1	-3.9860387278785
CST9	0.151799122244561	-0.665992496654939	1.98950705692421	0.0768021702285794	1	-3.9861558889874
LHB	-0.245246470107459	0.83339297706746	-1.98800972291268	0.0769896585056053	1	-3.98763055210823
TSPAN31	-0.143978374313254	1.2971775973512	-1.98740152297491	0.0770659380973621	1	-3.9882294839102
DDRGK1	-0.186538628531869	1.02090333419222	-1.98454589410373	0.0774250470220358	1	-3.9910411346694
NUP50	-0.0811538397982028	0.0772983332593487	-1.98411612828037	0.077479229382277	1	-3.99146421558871
DPM2	-0.127107939530912	0.0483523572991445	-1.9829931450403	0.0776209783861999	1	-3.99256964878167
RNF25	-0.13718370837105	-0.0629316072255599	-1.980777778294	0.0779013355269712	1	-3.99475004293484
OR1M1	-0.206287547676186	-0.37966478703533	-1.98058368846518	0.0779259435127335	1	-3.99494104651892
CNTD1	0.114877808049536	-0.988664289268113	1.97920509046184	0.0781009434738832	1	-3.99629761955126
RNF20	-0.170957472306036	0.578739472483057	-1.9785803566719	0.0781803701454652	1	-3.99691231233855
KTN1	-0.142877956331639	0.584213130262692	-1.97835901407353	0.0782085293091758	1	-3.99713008841208
AP2B1	-0.119749014698612	0.819515307391002	-1.97812340685257	0.0782385137801832	1	-3.99736189407562
APLN	0.120397973642719	0.293315263311075	1.97810615755325	0.078240709434352	1	-3.99737886484477
MAS1L	0.113162477330448	-1.27207431237405	1.97724225223517	0.0783507502369719	1	-3.99822878366786
PYROXD1	-0.161952453163994	-0.0985006672758838	-1.97553946833366	0.0785680737118357	1	-3.99990378823458
IGSF5	-0.233554425361647	0.963953940266496	-1.97484790122692	0.0786565002972733	1	-4.00058399261701
EBNA1BP2	-0.134581206542157	0.897534865180548	-1.97072311439571	0.079185873956567	1	-4.00464003486214
GBAP1	-0.220984785898652	0.438647846391266	-1.97028094963075	0.0792428210812763	1	-4.00507473093095
HNRNPU	0.212709773960489	0.783449905661256	1.96873485845317	0.0794422497651976	1	-4.0065945542362
ARHGEF18	-0.100219739708043	0.50742515487095	-1.96790010754756	0.0795501208898433	1	-4.00741502390447
BIRC6	0.197608944396114	0.95859367275577	1.96757878614507	0.0795916807723333	1	-4.00773082946715
PRM2	-0.0927119167391955	-0.691206630069371	-1.96712644138971	0.0796502221260867	1	-4.00817539171176
SF3B2	-0.149145361903519	1.08985081947749	-1.96681477502468	0.0796905809430851	1	-4.00848168398438
SPIN3	-0.0822660151291867	-0.479770544671489	-1.96613195281799	0.0797790697662829	1	-4.00915269814979
ARPC1A	-0.138014701698759	1.15809790338499	-1.96561325784296	0.079846351042268	1	-4.00966239200832
TMEM184C	-0.087663678073585	0.694874497179777	-1.96506549703543	0.0799174608286648	1	-4.01020061788593
ZNF777	-0.0999942584952861	0.312991194202006	-1.96498222214094	0.0799282767438212	1	-4.01028244055531
WNT2B	-0.1102245858341	-0.124397970274828	-1.96430868364636	0.0800158082465272	1	-4.01094420751181
KLHL3	0.062962245563234	0.173967314436675	1.96355396549872	0.080113997446783	1	-4.01168568079121
MTCH2	-0.156483830444982	0.512699608189115	-1.96271751713513	0.0802229529955178	1	-4.01250738245169
SNORD56B	0.326438915970571	-1.31001786728256	1.96255941243975	0.080243563422537	1	-4.01266269174609
CAPNS1	-0.179210723732112	1.4210155403834	-1.96192553028779	0.0803262462155696	1	-4.01328534085486
KRTAP27-1	0.131403782890708	-0.780360817274162	1.96183359981636	0.0803382442017494	1	-4.01337563882247
PFN1	-0.153383426452502	1.82368996617041	-1.96164443513691	0.0803629377069617	1	-4.01356144159693
AGA	-0.211000381719381	0.449448255310935	-1.96128107238344	0.0804103911266657	1	-4.01391833627979
UQCC2	-0.194791392444099	0.695848891289989	-1.96118774104883	0.080422584026221	1	-4.01401000408349
SPOP	-0.181464102121807	0.268685613691691	-1.96117424148028	0.0804243477682371	1	-4.01402326296297
EXOC4	0.0940991204894917	0.428772734286884	1.96085769059875	0.0804657161801074	1	-4.01433416459067
LYRM9	-0.0930094018994544	-0.929177645775462	-1.96047339481546	0.0805159648786688	1	-4.01471158833656
NME6	-0.134495766720721	0.0898470971996323	-1.9592617108214	0.080674593350133	1	-4.01590150558299
SYNGR1	-0.105388613109662	0.0477896264907323	-1.95906044169011	0.0807009712529699	1	-4.01609914448471
TIGD7	-0.139822430090937	-0.487566273979891	-1.95781774305547	0.0808640174293501	1	-4.017319336408
NUP93	-0.181000992515442	0.407795280494053	-1.9564342262653	0.0810459058517019	1	-4.01867760813408
SNX16	-0.184121925927998	-0.667913868435227	-1.95620474237638	0.0810761130571501	1	-4.01890288541336
CDK8	-0.145647437468752	0.173858596424755	-1.95620377861776	0.0810762399401537	1	-4.01890383149402
CCDC47	-0.130595471213472	0.970016821447856	-1.95577186348852	0.0811331223392078	1	-4.01932781439509
BNIP2	-0.17186178061618	1.00746099387274	-1.95490953528185	0.081246802196572	1	-4.0201742475732
DAD1	-0.187850087205157	2.12380929633688	-1.95325547157743	0.0814652772576842	1	-4.02179760482154
UBL7	-0.155972270388136	0.321303748084447	-1.95266835053968	0.0815429598876978	1	-4.02237375736202
GADD45G	-0.194968834619708	1.54016941373467	-1.95110830245836	0.0817497118184746	1	-4.02390448440313
BBS7	-0.0720507114278082	-0.213351072567525	-1.95075903213721	0.0817960681496218	1	-4.02424715497053
ERLIN2	-0.124433811082256	0.240217430132349	-1.95068263575266	0.0818062110443623	1	-4.02432210605987
SMCO2	-0.136358453946674	-0.841152570584403	-1.94993940253082	0.0819049496882517	1	-4.02505124622238
RPS19BP1	-0.108249498389676	0.340803920635599	-1.94918097201051	0.082005823351426	1	-4.02579523502752
ASCL4	-0.0878429085889598	-0.985911697415395	-1.94885084026234	0.082049768569902	1	-4.02611906142103
HMGCLL1	0.081531158989656	-0.657525686153517	1.94857937094124	0.0820859216526752	1	-4.02638533710678
SNX15	-0.118142388997018	-0.19676977887797	-1.9477994215367	0.0821898755949512	1	-4.02715032107862
OR12D2	-0.129697608182272	-1.27951495751864	-1.94747420796613	0.0822332577331526	1	-4.02746927533582
PROK1	-0.4532420903286	0.406210141085669	-1.94746929305678	0.0822339135274778	1	-4.02747409556215
DRAP1	-0.199514414053315	1.0410587731447	-1.94677730040347	0.0823262951385532	1	-4.02815273151765
FBXO38	0.128667784860621	0.513043741098109	1.94673924477501	0.0823313784395416	1	-4.02819005111441
SLU7	-0.187470449671886	0.429298322906002	-1.94555377197661	0.0824898771058279	1	-4.02935251780379
TPGS2	-0.236530911347958	0.471587454998195	-1.9454067947749	0.0825095481384272	1	-4.02949663212349
PARK7	-0.126147633000397	1.81044715203319	-1.94540569158325	0.0825096958033698	1	-4.02949771381791
PRPSAP2	-0.133298704233907	-0.07598055346899	-1.94474312613262	0.0825984269240334	1	-4.03014734453781
VN1R1	0.133815531062133	-0.515266038575214	1.94462070378622	0.0826148316478515	1	-4.03026737174275
KIF5B	-0.138720941885774	1.57444673604573	-1.94414286132345	0.0826788924811279	1	-4.03073584991133
RAD23A	-0.1588983855681	0.604244001852998	-1.94365727129329	0.0827440400114973	1	-4.03121189849338
RPPH1	0.187578824500617	1.19282015074755	1.94060879081052	0.0831541371824913	1	-4.03419989308284
TAS2R50	0.272048405749735	-0.885823197033895	1.94040715746954	0.083181329448439	1	-4.03439748997755
TESK2	-0.169742546175341	0.408188581964247	-1.94028546052262	0.0831977455548566	1	-4.03451674854862
SMARCE1	-0.147900336658373	-0.39511225735518	-1.93971481529666	0.0832747625708017	1	-4.03507593839871
PTPN13	-0.257066420002853	-0.558166197467853	-1.93949246628988	0.0833047900664802	1	-4.03529381419757
SYT15	0.0833289614379046	-0.253560896467461	1.93931052952052	0.0833293676222896	1	-4.03547208672873
ETHE1	-0.15415876706862	0.229792346719748	-1.9392373442028	0.0833392560425531	1	-4.03554379705487
PRPF31	-0.131225858277643	0.665952322484989	-1.93912917070798	0.083353873911152	1	-4.03564978932033
NDUFS5	-0.246033323458599	1.6390440111161	-1.93836485682359	0.0834572273060503	1	-4.03639865472993
TMEM208	-0.14003011061142	0.503137010316906	-1.9379921471523	0.0835076703456366	1	-4.03676380775064
MKRN1	-0.107883443797112	1.00634613585404	-1.93675258686412	0.0836756410888276	1	-4.03797812561957
OR5D18	0.127772436206679	-0.665284892967813	1.93635467120786	0.0837296295056269	1	-4.03836790202578
PSMC5	-0.163840335276468	0.943816978789112	-1.9356455983924	0.0838259165523908	1	-4.03906242737405
EIF1AD	-0.120114948535935	0.465079463584491	-1.93559512696694	0.0838327741923585	1	-4.03911186118717
TMEM187	-0.0775770590032589	-0.0901066819651619	-1.93407837385084	0.0840391050546056	1	-4.04059729978592
SMARCB1	-0.146830128770227	1.01499393330355	-1.93312234219003	0.0841694043195407	1	-4.04153346133885
DSE	-0.13649928485704	0.738265546616373	-1.93178360631574	0.0843521831116094	1	-4.04284420063164
ART5	-0.104198687414625	-0.552431927372742	-1.93167761686843	0.0843666699155979	1	-4.04294796493994
TUFM	-0.150947368421401	0.839790802147373	-1.93146808811925	0.0843953155341327	1	-4.0431530911241
CDK2AP2	-0.132860821222419	0.557935454288492	-1.93117756234798	0.0844350497877354	1	-4.04343750424984
GOLGA5	-0.17225525622842	1.43578654307327	-1.93073357480516	0.0844958065641684	1	-4.04387213191381
RNU6ATAC	0.240993413779629	0.180604143681495	1.92927076896601	0.0846962735332823	1	-4.04530394196324
GADD45GIP1	-0.17994870492358	0.112711544904912	-1.92917230555801	0.0847097833174326	1	-4.04540031028831
NELFE	-0.118202179433067	0.809475809427971	-1.92778190390233	0.0849007718512738	1	-4.04676100955895
PSMF1	-0.128948644911322	0.986909518088681	-1.92775238821057	0.0849048305834328	1	-4.04678989233616
IGSF10	-0.278679659044171	-0.557121099743824	-1.92723537898751	0.0849759546849484	1	-4.0472957990363
IRX4	-0.0942398039747821	-0.461122656225602	-1.92711991021486	0.0849918471978408	1	-4.04740878400193
HEBP1	-0.222458233443429	0.718625262525672	-1.92682621228683	0.0850322828498541	1	-4.04769615743011
SNCAIP	-0.0977509233822242	-0.521253271804539	-1.92564974226384	0.0851944382599369	1	-4.04884719427204
MARK2	-0.0913530571375514	0.389115524910529	-1.92563192926652	0.0851968957006719	1	-4.0488646209641
NUDT13	0.15611641065275	-1.05059335014388	1.92479872455664	0.0853119173523205	1	-4.04967971545574
OR10H1	-0.118474700663329	-0.890679068698359	-1.92479796288133	0.0853120225664024	1	-4.04968046053903
DYRK3	-0.132131688453295	-0.657278622086294	-1.92412824360214	0.0854045815967419	1	-4.05033556505911
FAM120A	0.21161893618161	0.944542625955526	1.92386641507446	0.0854407934988238	1	-4.05059166584245
ANKS4B	0.102532683981572	-0.79331489246473	1.92340358684526	0.085504839806431	1	-4.05104434990124
INMT	0.11990984907889	0.652880068756434	1.92256268967792	0.085621319086597	1	-4.05186675304873
SUCNR1	-0.167530059048443	-1.5325963256879	-1.921852610319	0.0857197940749147	1	-4.05256115165222
LRIF1	-0.220232717848292	0.346743322809722	-1.92158969388032	0.085756282802988	1	-4.05281824722401
OSBPL11	-0.183440504728774	0.671843581476808	-1.92111937344733	0.0858215924641548	1	-4.05327813489022
AIMP1	-0.171420294222821	-0.00116350466077041	-1.91944731684682	0.086054156924941	1	-4.05491289265409
TAS2R8	-0.145322106910492	-1.39325755931092	-1.91898350488488	0.0861187730042169	1	-4.05536630037503
KLF9	-0.280074334258727	-0.0520551058404234	-1.91707634788308	0.0863849491640856	1	-4.05723041054616
ARMC7	-0.121568452450797	-0.0998020495296243	-1.91660328076563	0.0864510934185514	1	-4.05769273367819
ARAF	-0.113685113915062	0.805604909506844	-1.91647597597795	0.0864689013104931	1	-4.05781714269315
EIF2B2	-0.199903850599972	1.15624831113311	-1.91584407626837	0.0865573449968631	1	-4.05843464037418
PPP2R1A	-0.121774304000303	1.53904964593234	-1.91577100737077	0.086567577553812	1	-4.05850604086529
GATA3-AS1	-0.119661915511056	-0.535536860116244	-1.9152429222512	0.0866415643437667	1	-4.05902204924103
HES5	-0.103898955055749	-0.232916246594007	-1.91487262151408	0.0866934803936555	1	-4.05938386187437
EXOC5	-0.12005330344202	-1.38911042019991	-1.91406868793278	0.0868062923571699	1	-4.06016931148099
ACTL6A	-0.156982988812964	0.211903417936157	-1.91325924917486	0.0869200162908736	1	-4.06096006198607
IL27RA	-0.170053888290355	-0.161258410447544	-1.91254653277051	0.0870202669642909	1	-4.06165625855299
PAFAH1B1	-0.1384807776303	1.26655643304233	-1.91160820688778	0.0871524176402036	1	-4.06257274263906
ZNF578	0.120374215300331	-1.37716544645683	1.91086038976462	0.0872578727688462	1	-4.06330307694492
PSAT1	-0.15282526537829	-0.513316758138891	-1.91075182980353	0.0872731915644391	1	-4.06340909335872
SIGMAR1	-0.163664321401023	0.973200722546767	-1.90839630562391	0.0876062004804806	1	-4.06570907826512
STAC2	-0.0928277773552166	-0.245293880016693	-1.90765354200243	0.087711455026584	1	-4.06643418971467
CNTF	-0.1216533364387	-0.244556541735684	-1.90666975867543	0.0878510465792471	1	-4.06739448984999
EFHC2	-0.15989522035157	-1.11665200309527	-1.90656845133508	0.0878654331860041	1	-4.06749337227299
RSPH6A	0.114686276022024	-0.352042077258136	1.90630117957068	0.08790339894373	1	-4.06775424055885
CRYZ	-0.284087500863784	0.259319724683961	-1.90603993674883	0.0879405231873192	1	-4.06800921593851
RAPGEF1	0.160790225559525	1.12130895873857	1.90598069176056	0.0879489443203034	1	-4.06806703843098
ABCD1	-0.113880732828512	0.467619658833665	-1.90543312081601	0.0880268123823181	1	-4.06860144171237
COL4A4	-0.14906510565147	-0.416246242056969	-1.9048525433934	0.0881094449030057	1	-4.06916801775573
CCNY	-0.12564925701265	0.564169759070468	-1.90438969159086	0.0881753739394945	1	-4.06961967774769
PGM2L1	-0.151165871665025	-0.596312761521211	-1.90344218850548	0.088310481675254	1	-4.07054418820716
TCFL5	-0.0860241028514827	0.270567443082873	-1.90214055548242	0.0884964030091674	1	-4.07181405521055
GPR6	-0.105013472043912	-0.136224686450417	-1.90204849688564	0.0885095662874809	1	-4.07190385923923
VSX1	-0.0949179369454288	-0.525965868820147	-1.90174621779185	0.0885528015116574	1	-4.07219872799035
RNASEL	-0.163496926315186	-0.300941605552979	-1.90146775274157	0.0885926481395503	1	-4.07247035651406
SCG5	-0.159977518290098	-1.20763112105065	-1.90036710675093	0.0887503085858822	1	-4.07354388696098
IQCG	-0.18390139446708	-0.282057047583872	-1.9001718648163	0.0887783032241451	1	-4.07373430324166
PNPLA4	-0.152871408164051	-0.152575625863091	-1.89973283939339	0.0888412828763428	1	-4.07416246031642
RAB9BP1	-0.259117553179216	-1.1860265661675	-1.89959098343153	0.0888616415466557	1	-4.07430079942997
CACHD1	0.234063228915703	-0.0453703290090159	1.89913853671067	0.0889266043724634	1	-4.07474201252464
STX10	-0.20376206929376	0.432573342480713	-1.89900042223897	0.0889464438868538	1	-4.07487669273274
SON	0.150987349667259	0.607463568187465	1.89870413758132	0.0889890178421042	1	-4.0751656021602
NT5C	-0.130798715671411	0.421989534609626	-1.89865126559556	0.0889966171733385	1	-4.07521715688685
TSN	-0.127173173469072	0.201684914464727	-1.89811009063289	0.0890744356938562	1	-4.07574482891406
DERL2	-0.114166423382195	0.887939336959163	-1.89769014021468	0.0891348666661621	1	-4.07615427590734
TTC19	0.124110082112705	0.489149128161978	1.897583787765	0.0891501769146778	1	-4.07625796486886
RWDD1	-0.131557027454864	0.212112185031147	-1.89722776877675	0.0892014465285674	1	-4.07660505743713
DYNLRB1	-0.1981069817622	0.913051528919401	-1.89672766328109	0.0892735124914718	1	-4.07709259706293
CCZ1	-0.0793474283657786	0.480691216210381	-1.89652590250126	0.0893026019883824	1	-4.07728927944431
NEDD8	-0.142883808699126	1.05129441472811	-1.89643903112371	0.0893151296818893	1	-4.07737396266347
BRMS1	-0.104598376597587	0.209169453262514	-1.89637776911632	0.0893239652476633	1	-4.07743368100475
C7	0.392925331340068	1.15390733319275	1.89613263413425	0.0893593282576278	1	-4.07767263442042
AP1M2	-0.227579862413477	0.479418475058431	-1.89571353955105	0.0894198169878858	1	-4.07808114322748
NRBF2	-0.115274284388378	0.520506213389902	-1.89443570598455	0.089604486353387	1	-4.07932656404856
CCDC183	-0.0604774335388334	-0.180050187087528	-1.8939423290361	0.0896758836513349	1	-4.07980737123016
IGBP1	-0.22654711292303	0.494259985115826	-1.89322549890558	0.0897797122639385	1	-4.0805058838768
INTS10	-0.115741631085183	0.638798158125108	-1.89299116057553	0.0898136792318231	1	-4.08073421995422
LDHA	-0.173102634908875	1.89148267172949	-1.89287140069837	0.0898310428880985	1	-4.08085090966228
ZFY	-0.547932744889473	-0.432989572504458	-1.89277167981362	0.0898455035476174	1	-4.08094807271186
BUD13	-0.156258251045769	-0.239237521567378	-1.89245896535702	0.0898908648478658	1	-4.08125275788534
ABRACL	-0.193565259035431	0.204338653746766	-1.89236223971893	0.0899048998893469	1	-4.08134699747632
ASMTL	-0.142403930053149	0.126635920651645	-1.89197062369818	0.089961744989969	1	-4.08172853602631
NUCB1	-0.160194705658505	1.81331470635273	-1.89135337026435	0.0900514109566167	1	-4.08232986609151
PSME4	0.200220715488802	0.883512868321264	1.89132299937835	0.0900558249772854	1	-4.08235945224495
ADRB3	0.09562061251343	-0.288211995093604	1.89020715569656	0.0902181393142917	1	-4.0834463829325
MAGEA10	-0.175060359765547	0.469812257963708	-1.88957829939625	0.0903097356328987	1	-4.08405887472112
PPP2R5E	-0.154088275368211	0.825696995810611	-1.88813071358294	0.090520915692604	1	-4.08546859812246
XDH	0.0875080095529933	-0.233780034251275	1.88761273633217	0.0905965928085052	1	-4.0859729620658
APEH	-0.149928058225031	0.843452605239109	-1.8866840000849	0.0907324307874644	1	-4.08687720312622
ST8SIA3	-0.110815617159985	-1.33920903417747	-1.88632856261244	0.0907844679354311	1	-4.08722323660657
POLRMT	-0.0714696946604787	0.130577481073808	-1.88531880497266	0.0909324521728496	1	-4.08820618953094
RBL2	-0.154042688504486	0.269956831066481	-1.88484750611958	0.0910016003302238	1	-4.08866493226636
IFITM3	-0.219444931969927	1.22837268788856	-1.88293242061149	0.091283085377057	1	-4.09052870033778
LRIT3	0.0986929640403293	-1.1348556744734	1.88105910910122	0.0915592190783946	1	-4.09235135129234
RNASEH2C	-0.129951947174697	0.377351702184052	-1.88048595604332	0.0916438602842627	1	-4.09290891263192
VWA1	-0.0804550058339806	0.423583329246323	-1.87953281297328	0.0917847792764395	1	-4.09383603145557
RBBP8	-0.144117013443249	-0.00116377968022991	-1.87950420582715	0.0917890118802639	1	-4.09386385567693
PSME3	-0.134689865537755	0.983736335120221	-1.87918591640433	0.0918361170910811	1	-4.0941734268381
RNF2	-0.102325053643111	0.361602890864078	-1.87891489686442	0.0918762444351998	1	-4.0944370123661
ZNF117	0.207946961428112	1.02349075892099	1.87872935120607	0.0919037259189968	1	-4.09461746296062
MAGEE1	0.101452379238639	-0.716550508114508	1.87852599003267	0.0919338549260527	1	-4.0948152346422
SNF8	-0.127832068845069	0.467963456814708	-1.87845642157499	0.0919441639739422	1	-4.09488288972045
ST3GAL2	-0.0948783511993902	0.00696872357560537	-1.8783235759894	0.0919638527904882	1	-4.09501207980626
MEAF6	-0.144205240860535	0.225693659565772	-1.87697009562894	0.0921646748035771	1	-4.09632818359997
DNAH1	0.122611938787706	-0.0414553820563023	1.87604574379081	0.0923020608144864	1	-4.09722686983603
GLYCTK	-0.0870475271861795	0.0466924773145581	-1.8749514123075	0.0924649585177884	1	-4.09829066924693
SRI	-0.238311068146035	1.35738709691655	-1.87476618316842	0.0924925575681328	1	-4.09847071467227
CYB5D2	-0.136022228083575	0.687547627310039	-1.87416739270822	0.0925818297797218	1	-4.0990527164184
ADAR	-0.102223543811213	0.677930584414832	-1.87412415347527	0.092588279330759	1	-4.09909474146897
SRSF9	-0.103447919120214	1.17744362909508	-1.87256687713445	0.0928208425033556	1	-4.10060812187111
SNRNP35	0.0841265209228743	-0.644033976655252	1.87200941687111	0.092904226146196	1	-4.10114978963078
PLCB3	-0.101494743316469	0.068256523564694	-1.87006337223642	0.0931958604273383	1	-4.10304037625496
FKBP2	-0.151281506898017	0.847945743282971	-1.86978005231299	0.0932383900581084	1	-4.103315579578
UBALD2	-0.185411571511545	1.06631045896501	-1.86866170510718	0.0934064442465863	1	-4.10440178211495
VAMP7	-0.18128191946766	1.39713855547109	-1.86815641538915	0.0934824670207154	1	-4.10489249268055
DBX2	0.0978365791532327	-0.95734874532742	1.86787611577285	0.0935246641048207	1	-4.10516468984632
CEBPE	-0.111029981511021	-0.193770859583107	-1.86767347889415	0.0935551807095073	1	-4.10536146257394
CYB561D2	-0.125051925327583	0.293734682528497	-1.86741432103153	0.0935942227930595	1	-4.10561311247478
PRPSAP1	-0.144645727376222	0.334674628129968	-1.86606053948165	0.0937984173401719	1	-4.10692752541632
ZNF219	-0.100535121093827	0.022053449110125	-1.86542812192141	0.0938939491710392	1	-4.1075414662427
MYH9	-0.145520078575293	1.65629076282744	-1.86507506570407	0.0939473207223618	1	-4.10788418375984
WDR83OS	-0.151528973259578	0.999113857364298	-1.86459366884006	0.0940201392126301	1	-4.10835145615626
IK	-0.161387646536599	0.758441240226046	-1.86423620608276	0.0940742449187667	1	-4.10869841018656
ST13	-0.123367137959189	1.12371203265534	-1.86339907424218	0.094201067355551	1	-4.10951086327052
ZNHIT1	-0.119525572862048	0.176339515092974	-1.86171097332385	0.0944572943143442	1	-4.11114890527513
AMTN	-0.088023225672677	-1.60083622536187	-1.86128936952864	0.094521388575027	1	-4.11155794544111
HSF5	-0.0724352398985188	-0.219275693918383	-1.8611404096667	0.0945440438848825	1	-4.11170246047833
MBD4	-0.15213523981801	0.574649692525698	-1.8603168120359	0.0946693964073868	1	-4.11250142724285
AIFM1	-0.154641117328616	-0.0541086331732602	-1.86016161262276	0.0946930353071959	1	-4.11265197466414
EID1	-0.158528292888538	0.308087243808153	-1.85967837015755	0.0947666747476761	1	-4.11312071086408
RAB1B	-0.136005743329854	1.07033707890431	-1.85889057182952	0.0948868388912817	1	-4.11388479098664
PXMP4	-0.0850799602471314	-0.141915415625844	-1.85816816550607	0.0949971536738035	1	-4.11458537189363
IER5	-0.131163397872391	0.856565285116647	-1.85816702271618	0.0949973282778856	1	-4.11458648009977
TUBGCP6	0.0871030788617549	0.0215035310791961	1.85766290473528	0.095074380449961	1	-4.11507532440368
XKR3	-0.0962579516440663	-1.43584497232199	-1.85764861856825	0.095076564876122	1	-4.11508917721378
ARID1B	0.0780817604460916	0.359257158952882	1.85744946861273	0.0951070207748542	1	-4.11528228317957
CRYGN	-0.0765699040212399	-0.222052686214219	-1.85738490807532	0.0951168959380806	1	-4.11534488318322
ANAPC13	-0.169419100095115	0.796140332456083	-1.85568764632255	0.0953768521264464	1	-4.11699039418866
TSC22D1	-0.154628890689196	0.729266835387623	-1.85524656289676	0.0954445178293647	1	-4.11741796249025
APOD	-0.355920342709301	1.44445540674742	-1.85477499164776	0.0955169101402499	1	-4.11787505418202
RHOF	-0.157586685830315	-0.112920740573376	-1.85458033059397	0.0955468080731661	1	-4.11806372905539
SERPINB12	-0.0890198988050406	-1.55041355781026	-1.85405450013311	0.0956276138613448	1	-4.11857336258125
CCDC115	-0.109370916467123	0.4124757386433	-1.85390656513634	0.0956503589189657	1	-4.11871673376987
CARM1	-0.13486922515446	0.576026661937182	-1.85338234171588	0.0957309990816105	1	-4.1192247599766
RNF148	-0.0781342291249452	-1.17643217923464	-1.85331048603554	0.0957420574266687	1	-4.11929439246773
ITPKA	-0.0872488156601152	-0.418913289842265	-1.85315804581171	0.0957655214039928	1	-4.11944211382842
ASB4	0.123226490819928	-0.552353925744398	1.85222597709773	0.0959091044124012	1	-4.12034525836775
HIRIP3	-0.107844589045006	-0.365774885628625	-1.85191112350157	0.0959576522172869	1	-4.1206503135403
SRM	-0.163891360797539	0.548461496236614	-1.85115425878647	0.0960744482220026	1	-4.12138356662727
PAIP1	-0.150451158034655	0.102041985956874	-1.85050121239632	0.0961753299508561	1	-4.12201617472789
IFNB1	-0.219875328498338	-1.2079015248546	-1.85028803316819	0.0962082829669256	1	-4.12222266897552
ZNF311	-0.0716517891697754	-1.08716998516964	-1.84882443207949	0.0964348092036242	1	-4.12364019869142
HAUS1	-0.156805574202913	0.268554334362386	-1.84787024920093	0.0965827587473676	1	-4.12456418078477
RTL1	0.177696344017326	-0.752918388457741	1.84760073778611	0.0966245857749146	1	-4.12482513827715
KIT	-0.168287041687413	-0.199488870505516	-1.84735080934918	0.0966633886920826	1	-4.12506712501365
DACT2	0.0911401553733227	1.06167022029693	1.84716025686215	0.0966929828857893	1	-4.12525161649826
CD320	-0.218691595230272	0.832635201067453	-1.84699588608307	0.0967185176512898	1	-4.12541075485951
HAPLN1	0.163410795932161	0.671473117533758	1.84698195614843	0.0967206819355139	1	-4.12542424118384
DYNLT3	-0.228265028603497	0.914091076716052	-1.84608455283456	0.0968602059986546	1	-4.12629300712358
SLC17A4	-0.0766866036111951	-0.926921921834439	-1.84606664782242	0.0968629916932434	1	-4.12631033958247
ARID2	0.167471002719438	0.561381144916544	1.84456240421547	0.0970972913927313	1	-4.12776631643493
MT1L	-0.167598079242264	0.530945368487344	-1.84407374179589	0.0971735185726096	1	-4.12823922874297
POGZ	0.0974809654716186	0.464008014380624	1.84311114587345	0.0973238384148905	1	-4.12917069796566
TIPRL	-0.150838890399877	0.244604036818705	-1.84252597940666	0.0974153243459868	1	-4.12973687663886
SUV39H1	-0.114566438277808	0.293828036314456	-1.84166986837711	0.0975493145126686	1	-4.13056511838569
MRPS35	-0.164116477963252	0.363521033488187	-1.84164464807211	0.0975532643503169	1	-4.13058951606669
ADAMTSL3	0.0953465845890966	-0.307042489515731	1.84116996436219	0.0976276339617539	1	-4.13104869946801
CLDN22	-0.109233580696671	-1.28602580055931	-1.84009178048665	0.097796751261315	1	-4.13209155413086
LCE3E	-0.120103823376688	-0.185232506197306	-1.83831862505548	0.0980754706792163	1	-4.13380623783193
TRAPPC6B	-0.147159811769543	0.406723859732213	-1.83824735411045	0.098086689083825	1	-4.13387514889172
ANXA2	-0.114842311042123	1.49496262112347	-1.8379183558394	0.0981384905456923	1	-4.13419324386525
CHMP3	-0.262272705405496	0.689748178847053	-1.83789259265466	0.098142548087419	1	-4.13421815256264
CAPS	-0.087971692022404	0.512641701947655	-1.83712964752997	0.0982627779998356	1	-4.13495574878522
SNW1	-0.170571413506051	0.705839662220287	-1.836732780429	0.0983253731045115	1	-4.13533939602436
GIPC1	-0.0996516500048516	0.240721698418468	-1.83659657199356	0.0983468648701742	1	-4.13547106192407
SUMO2	-0.15204414492992	1.21855319661711	-1.83645438021465	0.0983693053859044	1	-4.13560850870076
LGALS14	-0.38166527515782	1.66369043752112	-1.83631505275923	0.0983912984790462	1	-4.13574318384079
STXBP1	-0.149755455917414	0.568534543147044	-1.83440098266683	0.0986939014103188	1	-4.13759304994614
LINC00207	0.144557551922649	-0.742033627232542	1.83439777412475	0.0986944093874909	1	-4.13759615040754
NDUFAF2	-0.172346917393905	-0.148984666230284	-1.83323855990757	0.0988780957038086	1	-4.13871621600682
LAMTOR4	-0.183695488403612	0.619769928177272	-1.83302338326875	0.0989122270476267	1	-4.13892410376288
ARHGAP44	-0.161354894168275	0.0083117215483776	-1.83243978019545	0.0990048533997479	1	-4.13948790315041
CST11	-0.119308233089898	-1.02407613709909	-1.83200412938357	0.0990740501334813	1	-4.13990873768277
NDUFA6	-0.160936757834859	1.15115090752657	-1.83088133552685	0.0992525967992656	1	-4.14099321505769
PRSS38	-0.0987926416401946	-0.792934217555501	-1.8305214638036	0.0993098868736104	1	-4.14134076584593
DBP	-0.167397553893709	-0.226284918498448	-1.83044560323667	0.0993219674813911	1	-4.14141402669521
ZNF329	0.109536868621384	0.322881816204468	1.8300679707511	0.0993821248505124	1	-4.14177870498794
ZBTB14	-0.084041708356234	0.463490420984434	-1.82991997046299	0.099405710734945	1	-4.1419216224792
SERPINB4	-0.165532877202197	-1.39652184211479	-1.82854879811137	0.0996244734637312	1	-4.14324554785178
CDC37	-0.121606600996378	1.2024737121659	-1.82753806935589	0.0997860158476424	1	-4.14422126819448
ABI3BP	-0.515642091082487	0.877633896105325	-1.82706681274643	0.0998614188496815	1	-4.14467614924067
RAP2C	-0.118764626621845	0.691185846707786	-1.82645720464304	0.0999590371997798	1	-4.1452645243975
OR5M11	0.0909474475705048	-1.22471849734367	1.82632787199762	0.099979759016166	1	-4.14538934508683
NDE1	-0.0895151153048491	-0.241685305553467	-1.82629333675704	0.0999852929648795	1	-4.14542267508685
COL1A2	0.252766014081708	1.08120755131474	1.82602595702322	0.100028147693597	1	-4.14568071745313
POLR2C	-0.123158640938506	0.644398982031423	-1.82528428429216	0.100147109846971	1	-4.1463964328963
CSTF3	-0.110316577490683	0.274226460422693	-1.82469204243174	0.100242198082183	1	-4.14696788727817
PRKD2	-0.0855812890160986	0.38415971745285	-1.82422733583129	0.100316868422181	1	-4.14741624547095
TRIM4	-0.12852221071787	0.0437622503732533	-1.823891115352	0.100370925463971	1	-4.14774061717948
PIGT	-0.263206475724272	0.991845353959063	-1.82286137500865	0.100536653977613	1	-4.14873396105688
ADAM2	-0.0671172146844328	-0.894842937268056	-1.82240777507673	0.100609737868668	1	-4.14917147695979
CUEDC2	-0.162769323874262	0.410745416098047	-1.82230434572872	0.100626409280852	1	-4.14927123443765
MAOA	-0.265086452195366	2.19497820519688	-1.82213324326698	0.100653994315465	1	-4.14943625895374
CALCA	0.0927887316515063	-0.591638888195221	1.82130003702739	0.100788423687826	1	-4.15023980370717
CCDC28A	-0.138775746346646	0.406813426291032	-1.82054748611709	0.100909983382901	1	-4.150965472822
R3HDM2	-0.105949056232613	0.136990967641293	-1.81997759555174	0.101002128458348	1	-4.15151494844723
TUBA1C	-0.0959365159816121	1.52479371229068	-1.81942697177476	0.101091232484273	1	-4.15204579996572
COLEC10	0.116379785697369	-0.32114901461522	1.81915220247778	0.101135723975789	1	-4.15231068513534
SF3B5	-0.205792278253717	0.875737426077714	-1.8184094477437	0.101256084087959	1	-4.15302666282193
LINC01000	0.139210584527325	-0.135545423271572	1.81721046694505	0.101450654111429	1	-4.15418223914867
ADCY5	0.0655152666435202	0.0225834777938644	1.81696896593773	0.10148988672912	1	-4.15441497059599
CCNT2	0.164826568321338	0.482127816161411	1.81641055709554	0.101580655956296	1	-4.15495306743204
URI1	-0.140269075546993	0.996300435021132	-1.81564437754284	0.101705320827212	1	-4.1556912985141
TOR1A	-0.106312319549896	0.571169907772414	-1.8155156245755	0.101726284111881	1	-4.15581534590602
TUBB8	-0.0855284513029535	-0.560203306570793	-1.81524571630865	0.101770243011244	1	-4.15607538137221
BTNL9	-0.0742570370131042	-0.266989068127109	-1.81343905326606	0.10206494109398	1	-4.15781566701728
UQCRQ	-0.137451397679854	0.905074419007323	-1.81335622633317	0.102078470557498	1	-4.15789543863243
AS3MT	-0.146066257253431	-0.581383771275791	-1.81304088288832	0.102129995926627	1	-4.15819913986756
SLC25A34	-0.0980223602229933	-0.128936592075887	-1.81209772147836	0.102284247230696	1	-4.15910738754779
VTRNA1-3	-0.404509314800188	0.496393327975772	-1.81205575244964	0.102291116160428	1	-4.15914779973326
OR10T2	0.144480256766066	-0.95548026189534	1.81179379718583	0.102333999163269	1	-4.15940003150118
GID8	-0.202921621003414	0.795351094045037	-1.81148867687116	0.102383969450131	1	-4.15969381248552
HMX2	-0.103326229995365	-0.579137311020778	-1.81057009060698	0.10253454512163	1	-4.16057817246995
PPP1R26	-0.0910824254216497	-0.424907105109756	-1.81055354068107	0.102537259885266	1	-4.16059410453135
PGM1	-0.151844519045558	1.60131007287515	-1.80989390817525	0.102645516827422	1	-4.16122907556508
COX5A	-0.143596425303772	1.34377835736124	-1.80885921533308	0.102815540988401	1	-4.16222494625505
MRPL51	-0.122896152868736	1.35417766525959	-1.80880750899144	0.102824044389427	1	-4.16227470810939
ELAVL1	-0.1220460473259	0.50174696157449	-1.80844642817087	0.10288344434621	1	-4.16262219819574
LMBRD1	-0.194589034570773	1.52073959495898	-1.80832406145658	0.102903581616073	1	-4.16273995445978
KLF14	-0.0994799491164861	-0.377217557366213	-1.80767173400349	0.103010993481276	1	-4.16336766390201
ARF1	-0.111349219805818	1.94733276551964	-1.80600929242625	0.103285200023377	1	-4.16496706140224
FNDC9	0.109300302817713	-0.863912616007902	1.80589901146248	0.103303413886772	1	-4.16507314466928
EDF1	-0.136022725932552	1.48048012133618	-1.80510765314752	0.103434200914599	1	-4.16583432409297
CCDC174	-0.121813410603794	-0.0355242901822305	-1.80496820682323	0.103457262961598	1	-4.16596844219434
COPRS	-0.102733278378012	0.450415749869258	-1.80420330194848	0.103583849926809	1	-4.16670406488434
SELENBP1	0.0929567534303436	0.146683272706407	1.8037482688808	0.103659223078276	1	-4.16714163390463
AGTR1	0.146977631322106	0.950225453917289	1.80363884628355	0.10367735576507	1	-4.16724685194486
KRTAP9-3	-0.134093221961068	-0.514362049876065	-1.8035912423132	0.103685245252474	1	-4.16729262613638
MAD2L2	-0.170269001684813	0.346516999991937	-1.80302117166201	0.10377976723505	1	-4.16784075644891
OR4C15	0.11190972310652	-1.35430251484358	1.80292557754917	0.103795625263752	1	-4.16793266632103
TNIP2	-0.0873827754854821	0.62833090454456	-1.80195215198694	0.103957233815504	1	-4.16886849202264
UBE2S	-0.16853390661749	0.0440593021805583	-1.80064977511138	0.104173819333322	1	-4.17012032429814
PCGF6	-0.106127428013108	0.327825261620279	-1.80033370881458	0.104226444159803	1	-4.17042408296196
ATP6V1E1	-0.0981512186291502	1.56033639402134	-1.80024827361402	0.104240673287072	1	-4.17050618854238
REV3L	0.162458410156902	0.302552816608215	1.79989272644988	0.104299908540201	1	-4.17084786648751
TMEM243	-0.156683769934537	0.607885011710431	-1.79975326165273	0.10432315231026	1	-4.17098188544645
FBRS	-0.137939492678124	0.491951157966801	-1.79946523403322	0.104371171338218	1	-4.1712586561676
IFT46	-0.159346712337528	-0.224912414434781	-1.7993858788961	0.104384404762101	1	-4.17133490753185
FAM200A	-0.069525091650527	0.641688897537559	-1.79928303283493	0.104401557890386	1	-4.17143372951569
EIF3G	-0.131717842922637	1.44257538905841	-1.79882507299914	0.104477970160791	1	-4.17187374986617
UBR7	-0.151994677297738	0.161662848122522	-1.79846778715585	0.104537620540322	1	-4.17221701627602
TCF25	-0.113462521356028	1.6730063666138	-1.79821877006101	0.104579213628454	1	-4.17245625001342
ZEB1	-0.192293014233018	0.070858817140046	-1.7978703111396	0.104637442094458	1	-4.17279100181309
OR5B3	0.137263102023814	-1.15378230873379	1.79723226157283	0.104744139722819	1	-4.17340390164557
SLC30A1	-0.223013892378023	0.442809740292757	-1.79708906100606	0.104768100215919	1	-4.17354144863445
YJEFN3	-0.0927564542440783	-0.0228285771456996	-1.79682082863013	0.104812994827474	1	-4.17379908217469
ALDOC	-0.176991631337816	-0.328263029552667	-1.79605577733321	0.104941140836135	1	-4.17453383909546
UBE2A	-0.151045040407851	1.04036331835674	-1.7952030569127	0.105084142175053	1	-4.1753526810464
ENO3	-0.0755515464870601	-0.567385314378625	-1.79463121301826	0.105180141406818	1	-4.17590173905873
SOHLH2	-0.209544705765103	-0.453663197113695	-1.79409455653384	0.105270307254851	1	-4.17641696304012
FAM151B	0.114487735932055	-0.2739007042878	1.79322484497477	0.105416582825086	1	-4.17725184053356
GJA3	-0.108623917272968	-0.248451832546403	-1.79260249607769	0.105521370136937	1	-4.17784918656687
DYRK1A	0.0851804075273642	0.821108121664476	1.79254777195826	0.105530588854842	1	-4.17790170909785
COX14	-0.0832747841026117	0.0636202449227608	-1.7923473926711	0.105564350711346	1	-4.17809402278343
CMC1	-0.0948419360127079	-0.603491063081288	-1.79206054593196	0.105612698824962	1	-4.17836931195448
COPE	-0.140083938064163	1.02323091738341	-1.79102877209862	0.105786773917616	1	-4.17935940162437
SNX17	-0.139809561442981	1.26853220999917	-1.79047762520429	0.105879868953245	1	-4.17988820989523
LOX	-0.138999860721829	-0.551666339645943	-1.79022330612971	0.10592285188733	1	-4.18013220418732
GOLM1	-0.111849085708156	0.476458194526155	-1.7902121641824	0.105924735376974	1	-4.18014289355195
UNC5B	-0.117496225937729	-0.146166120476508	-1.78963122413311	0.106022983230347	1	-4.18070020751038
SERPINA12	0.0790291598619477	-1.00370242155874	1.78938489890301	0.106064666860667	1	-4.18093649812768
ZNF622	-0.146956241344173	0.206739547398298	-1.78812159295751	0.106278683993702	1	-4.18214818222514
FBXO17	0.0975603193617596	-0.317507956710524	1.78796633802826	0.106305013299957	1	-4.1822970747515
SERPIND1	0.142416121066874	-0.659368738322973	1.78787114039443	0.106321160615428	1	-4.18238836916886
OR1G1	-0.124996492943379	-1.19606804476283	-1.78781958549328	0.10632990624547	1	-4.18243780962815
MDM1	-0.128328414464541	-0.453204196734047	-1.78560239783264	0.106706653184524	1	-4.18456364360647
ARL2BP	-0.170021523873757	1.09821932757464	-1.78556874162984	0.106712381570425	1	-4.18459590676386
CPOX	-0.140739923270517	0.491502443345279	-1.7847897348902	0.106845050216179	1	-4.18534261707663
SPG7	0.0643287389088573	0.224645237856982	1.78430295396211	0.106928028681278	1	-4.185809165189
ZNF441	0.0740302643893594	-0.943632654237905	1.78373263727889	0.107025322647158	1	-4.18635572634987
RALYL	0.0657159580041033	-0.757678394146476	1.78373001544316	0.10702577011153	1	-4.18635823885158
SERPINB6	-0.114430284169393	0.733592781111826	-1.78343025164138	0.107076941693143	1	-4.1866454944894
LRRC8D	-0.170127632473036	0.0669650376822733	-1.78301193354286	0.107148388997139	1	-4.18704633228549
WFDC8	0.0986634876685553	-1.42669648080429	1.78298680323809	0.107152682568432	1	-4.18707041153009
HAX1	-0.159485876641219	0.413959814658194	-1.78221600686916	0.107284452093076	1	-4.18780891813761
RAP1B	-0.136797194147594	0.874051315604204	-1.78211238911635	0.107302177201459	1	-4.18790818756018
LYPD5	-0.151624721146527	0.588476531731838	-1.78207260498801	0.107308983490677	1	-4.18794630166219
ZNF24	-0.187419924327562	0.757889040581797	-1.78160544684629	0.107388934962357	1	-4.1883938298345
EGLN2	-0.0829777914135917	0.637288379752221	-1.78020438858056	0.107629047941805	1	-4.18973579454002
HSBP1	-0.124611297536357	0.772335392129856	-1.78011354373928	0.107644633995227	1	-4.18982279627764
PNISR	0.136610472473823	0.77219939967988	1.77989115367757	0.10768279776797	1	-4.19003577243967
WNT4	-0.138184014501803	-0.126783818903493	-1.77860081506331	0.10790447582871	1	-4.19127132469312
ENPP5	-0.173993340980494	-0.386336842247835	-1.77841787733377	0.107935938283164	1	-4.19144647219446
TMEM178A	-0.0671291090870982	0.0740497400996093	-1.77771634143281	0.108056670049653	1	-4.19211808106714
CYB5A	-0.214539441624156	1.21068078917958	-1.77763993116715	0.108069827496997	1	-4.19219122666327
APOLD1	0.272333539381294	0.35218913052847	1.77750063734033	0.108093816966355	1	-4.1923245665266
VAMP3	-0.126175170989106	1.5303265781311	-1.777455499032	0.108101591832275	1	-4.19236777473743
GJB2	-0.130531084591718	-0.770685647869373	-1.77707533192301	0.108167094335533	1	-4.19273167225505
IFNK	0.13430942672454	-1.24693433679186	1.77567120962526	0.108409340921568	1	-4.19407548997728
ANP32E	-0.163640247780033	-0.364776155063289	-1.77486968940476	0.108547847605127	1	-4.19484243507969
STAM	-0.127021673027107	0.832614706532798	-1.77479238658341	0.108561214540269	1	-4.19491639747305
PKN1	-0.136034881136874	0.0317768042847965	-1.77476026971572	0.108566768523593	1	-4.1949471261976
ASPA	0.121754946470486	-1.31804398426006	1.77416062843189	0.108670512855314	1	-4.19552081750706
CFH	-0.441786939283415	0.0652050881182922	-1.77407020401296	0.10868616517078	1	-4.19560732337717
METTL5	-0.113671326778993	0.764009394340644	-1.77404284973649	0.108690900559645	1	-4.19563349197731
ELMOD1	-0.119725069116135	-1.12989045346615	-1.77285004085535	0.108897576685094	1	-4.19677447318673
AFF4	0.122571097607033	1.17047745168478	1.77249090607305	0.108959874316688	1	-4.19711795554311
OSBP2	0.0749756399253414	0.0208923070980658	1.77235905647893	0.108982753964416	1	-4.19724405306272
SULF2	-0.183626496543596	-0.116218494566135	-1.77228071901215	0.108996349835591	1	-4.19731897155681
KIAA1210	-0.0916860745073662	-1.07867820659471	-1.77147048348634	0.10913706210387	1	-4.19809378290227
RANBP2	0.190101243108813	0.669830520252132	1.77061333354027	0.109286104116324	1	-4.19891333402252
GAA	-0.175281585684656	0.844002735060319	-1.77043227078384	0.10931761145455	1	-4.19908643820542
SERPINB11	-0.0799491653559721	-1.27841858168155	-1.77035481198444	0.109331092876077	1	-4.19916049058599
APH1A	-0.150805532427107	0.604687696969957	-1.77032268507399	0.109336684897058	1	-4.19919120434083
DYSF	-0.2226803452365	1.29214128583508	-1.77027984369427	0.109344142292196	1	-4.19923216099291
TSR3	-0.114198016624709	0.197219817575373	-1.77025350366705	0.109348727531002	1	-4.19925734208122
LENG1	-0.129937084981676	-0.272580518695921	-1.77025223380795	0.109348948590952	1	-4.19925855606456
LINC00477	0.0994678835992792	-0.703471601488512	1.77003911587647	0.109386054476905	1	-4.19946229251769
CABP4	0.108547792373323	0.237706593674062	1.76960859761362	0.109461047242648	1	-4.19987383528487
ZNF789	0.152038920217406	-0.401207909994346	1.76868259762059	0.109622509394285	1	-4.20075891191137
TSKS	0.1815440565482	-0.0943263701327407	1.76849722582381	0.109654858122044	1	-4.20093607353653
AKIRIN2	-0.14473892725068	0.529142943567056	-1.76839600360383	0.109672525847195	1	-4.20103281007081
ZMAT1	0.154501689339073	-0.758067363900829	1.76836077497774	0.109678675405419	1	-4.20106647711405
MOB4	-0.13001871885669	0.978599241461021	-1.76826738777324	0.109694978743234	1	-4.20115572368918
BROX	-0.17936274343426	0.795741903169322	-1.76807263454491	0.109728985525106	1	-4.20134183700653
URAD	-0.0965133422440679	-0.548495366399916	-1.76758644969142	0.109813922938962	1	-4.20180642422139
IFIH1	-0.200405163281925	0.0735666102657466	-1.76673432132187	0.109962937446874	1	-4.2026205993088
SYNM	0.0818623718671479	0.0287864141935649	1.76661625309595	0.10998359910869	1	-4.20273339884725
CCDC3	0.0771235961311257	0.0859039617010203	1.76651129581207	0.110001969387706	1	-4.20283367046238
MRPL50	-0.157730550890193	0.934579676480243	-1.76638421772534	0.110024215168796	1	-4.20295507275162
EDIL3	0.0825166615755866	-0.365457677800256	1.76554144268071	0.11017185284961	1	-4.20376013472188
PAXBP1	0.149645949394455	0.246645013347846	1.76511799731953	0.110246101003847	1	-4.20416458451507
CABLES2	-0.12796686757016	0.15484438821651	-1.76496786496695	0.110272436710974	1	-4.20430797445032
NEDD9	0.167076454926864	0.501701847774063	1.76465626605035	0.110327114817913	1	-4.20460556689593
FRY	0.0845574614696265	-0.478107314911308	1.76410634654461	0.11042367333943	1	-4.20513072575966
ACTRT1	-0.0860911253201488	-0.918813839375092	-1.76355035032598	0.110521377921379	1	-4.20566163369824
HMGXB4	-0.128172035823346	0.432568628992898	-1.76321050789756	0.110581137216181	1	-4.20598611459876
ANKRD20A11P	0.166933917835827	-0.81664156857822	1.76284637428802	0.1106452009717	1	-4.20633376610279
MFGE8	-0.253378963719056	0.786283040636154	-1.76265322419061	0.110679196647253	1	-4.20651816399089
MORC2	-0.113445405735799	0.562203098599838	-1.76251423616763	0.110703665391217	1	-4.20665084998102
BMP5	0.271782293512717	0.894788896493261	1.76147853141337	0.110886157288596	1	-4.20763948617074
EBAG9	-0.184403201508138	0.27234162851836	-1.76127221879008	0.110922542759225	1	-4.20783640009068
FAM200B	-0.120266016261843	-0.874391010356401	-1.76107554619157	0.110957238332829	1	-4.20802410613494
GCLC	-0.147713053702034	0.311684145253301	-1.75978589003269	0.111184997736779	1	-4.20925479551119
NDUFB7	-0.171863873624046	1.16722393558568	-1.75944632743372	0.111245037582685	1	-4.20957878328485
PSMD10	-0.13987264793812	1.2839272415661	-1.75859243259439	0.111396151009872	1	-4.21039342174033
PFKL	-0.123701356565294	0.871858982310964	-1.75841023100588	0.111428419579604	1	-4.21056723013114
ZNF41	-0.157208454596527	-0.269304828042068	-1.7572741866366	0.111629811155993	1	-4.21165080873645
SLC35F2	-0.230757448543262	0.717683184915856	-1.75724480611464	0.111635024007039	1	-4.21167882932979
CHST3	-0.169073397410876	-0.0499382894593012	-1.75667482619019	0.111736197223534	1	-4.21222239624681
KCTD13	-0.150387305493978	0.210012357375016	-1.75661639053823	0.111746574497034	1	-4.21227812069709
RGN	0.0675832228551766	-0.821548290017296	1.75659889058854	0.111749682391481	1	-4.21229480859404
TUBA3D	-0.112537220920875	0.00864553084658337	-1.75637183686799	0.111790013083141	1	-4.21251132134506
GKAP1	-0.12092381799918	-0.987231627412079	-1.75566273314163	0.111916054652689	1	-4.2131874455619
SLC6A8	-0.144606228049638	0.455174795354989	-1.75548751806409	0.111947218853067	1	-4.21335449774135
BNIP3	-0.212945407449177	1.03802030825512	-1.75476577263303	0.112075674451722	1	-4.21404256057455
HNRNPUL2	-0.151206980505566	0.961154368936811	-1.75368663535147	0.112267991037496	1	-4.21507116200079
TMSB15B	0.0985046670375078	-1.0815422369758	1.75309784832946	0.1123730485192	1	-4.21563228791818
NMS	0.107132817139545	-0.853417337994439	1.75271576685617	0.112441271775151	1	-4.21599638587604
RABGGTA	-0.111381248538864	0.238938727754289	-1.75174870564923	0.1126141172368	1	-4.2169178125556
RASGRF1	-0.131665440000902	-0.377689182205633	-1.75174525187045	0.112614734977197	1	-4.21692110305193
OR6B3	-0.11420314316104	-1.28627180996467	-1.75096736880648	0.112753945911342	1	-4.21766215562837
DMP1	0.10400741011659	-1.11326140729493	1.75095785510063	0.112755649474151	1	-4.21767121821072
SPAG7	-0.111684052805772	0.600589789844398	-1.7508401889275	0.112776721211468	1	-4.21778330350304
SEPHS2	-0.0981792846336837	0.503063959978668	-1.75009833715634	0.112909655830457	1	-4.21848991167544
PCTP	-0.159532593581769	1.35295306771905	-1.7493621992144	0.113041708805199	1	-4.2191909788452
STXBP3	-0.195129086273577	0.603264542947576	-1.74836671385551	0.113220510691692	1	-4.22013888117194
DCTN3	-0.101870185640169	0.378694442716782	-1.74787104251072	0.113309636398877	1	-4.22061079277825
GIPR	-0.14113614434347	0.0528577560444831	-1.74712026318947	0.113444755247432	1	-4.22132549863829
PSMB6	-0.15136271315084	1.67988797703898	-1.74674729403322	0.113511934024677	1	-4.22168050913384
NDUFA12	-0.126450126961971	1.50792671431183	-1.74571704839657	0.113697690468327	1	-4.22266101582882
TMEM19	-0.148689603565141	0.180619170332784	-1.74486025020449	0.11385238624181	1	-4.22347630094659
KCTD18	-0.117994608483774	-0.0909746130596549	-1.74456495643273	0.1139057465666	1	-4.22375725613952
KLHL2	-0.129114524328134	-0.127746342279439	-1.74450827074734	0.113915992437046	1	-4.22381118750793
EXTL1	-0.154299305784806	-0.354847870750245	-1.74436379036856	0.113942110918863	1	-4.22394864502109
SBSPON	0.277995366335561	-0.00164180758602281	1.74428480234024	0.11395639232527	1	-4.22402379199919
WDR89	-0.115588522381377	0.167005132631066	-1.74419582326109	0.113972482127719	1	-4.22410844280862
UBTF	-0.114374854360406	0.662313356795454	-1.74316550636608	0.114158942897074	1	-4.22508853533262
ZKSCAN5	-0.0690945018361175	-0.385530268944052	-1.74306633383436	0.114176905323214	1	-4.22518286324598
ZNF696	0.0840693545230453	-0.321939508315243	1.74281734139855	0.11422201500638	1	-4.22541968431969
UCN	-0.0857611538480697	-0.157208177928556	-1.74252591037795	0.114274834006206	1	-4.22569685497001
GRIA3	-0.0862544218002568	-1.19927747908612	-1.74247836179358	0.114283453844025	1	-4.22574207541088
COMMD8	-0.180180034756527	0.525082889527447	-1.74093568947997	0.114563440712793	1	-4.22720898679069
LY6G5B	0.136446455680784	-0.011710567115198	1.74019014307667	0.114698978789857	1	-4.22791776159484
IFT20	-0.11977287611502	0.914850498216433	-1.73963799166631	0.114799452995189	1	-4.22844261361187
EHD1	0.0950830994533334	1.18833550242241	1.73912115330084	0.114893574448275	1	-4.22893384729149
FLRT1	-0.0881646544497064	-0.457493246083164	-1.73890388163423	0.114933162916674	1	-4.22914034029906
CHD4	-0.1024666719136	0.612855259126353	-1.73856002119432	0.114995842331513	1	-4.22946712419698
PDHA2	-0.151903170774231	-0.632108427998252	-1.73786939236478	0.115121825902768	1	-4.23012338910374
MED26	-0.0824662775009214	0.444467131997737	-1.73772907688556	0.115147437519209	1	-4.23025671199428
KCNIP3	0.0788152747386718	-0.335958156803943	1.7376528720294	0.115161349288638	1	-4.23032911766309
TP53TG3D	-0.0941527568464514	-0.46977248083468	-1.73758344263213	0.115174025488246	1	-4.23039508472129
CEBPG	-0.0873237619794264	0.413809518557255	-1.73721132362204	0.115241987597199	1	-4.2307486314106
EFHC1	0.131596419891361	0.102745515871735	1.73715030026398	0.11525313613061	1	-4.23080660665215
TST	-0.104124655461337	0.610346326533393	-1.73680443494969	0.11531634194203	1	-4.23113518287173
OR51B6	0.186346685313074	-1.20881752748248	1.73625341646585	0.115417104476991	1	-4.23165861095855
FAM219A	-0.152536220034934	0.151555438566409	-1.73575859640255	0.115507658983027	1	-4.23212860623109
CARS2	-0.0985132387278879	0.174316291115982	-1.7357246341623	0.115513876626888	1	-4.23216086292968
CCDC142	0.0735157983430564	-0.40555165684176	1.73553046380399	0.115549430292611	1	-4.23234527814983
GGPS1	-0.182117986812321	0.326458762527349	-1.73552221621959	0.115550940692859	1	-4.2323531112186
RET	-0.0873297959119155	-0.638332607658164	-1.73482526092492	0.115678641185315	1	-4.23301499220452
DCN	-0.343797450289622	1.63965920501208	-1.73452005948126	0.115734602791349	1	-4.23330480571921
VPS13C	0.125251531271841	0.29615607641971	1.73371387034903	0.11588254458288	1	-4.23407026362023
BVES	0.0714473537474851	-0.414059879642952	1.73338657357901	0.115942655433538	1	-4.23438098948657
MYH2	0.0848720604779967	-0.987470061455514	1.73259252608579	0.116088607752867	1	-4.23513475095742
RASSF7	-0.111975090862549	0.460010310658692	-1.73244234748708	0.116116230702052	1	-4.23527729689594
DDX24	-0.121030825595533	0.772318881742146	-1.73234325132666	0.116134461150632	1	-4.23537135427786
TMEM256	-0.163953380798474	0.100535169015778	-1.73214338136984	0.116171238652732	1	-4.23556105574502
DNPH1	-0.14055542916932	0.135392921142959	-1.73207774686979	0.116183318196392	1	-4.23562334941309
BCL2L12	-0.116502579560141	0.0490565309616958	-1.7316958982631	0.116253617417978	1	-4.23598574560777
YEATS4	-0.19078153781516	0.0204806471176864	-1.73118837986305	0.116347113028198	1	-4.23646736705094
TBK1	-0.108069338080335	1.27426927627415	-1.73105450677741	0.116371786751334	1	-4.23659440093695
FIP1L1	-0.154729453180075	0.626978207259449	-1.73053080626568	0.116468354362589	1	-4.23709131452332
FA2H	-0.13195743275278	-0.633984571587448	-1.73027097469206	0.116516293157702	1	-4.23733783663985
MRPL23	-0.130868536960541	0.83137434975916	-1.73017058359328	0.116534820102543	1	-4.23743308194375
ALKBH5	-0.0837413882545091	1.43098328893441	-1.72944354667692	0.11666907358593	1	-4.23812279582215
FAM98A	-0.194196642405059	1.3452170104086	-1.72879545971935	0.116788867625598	1	-4.2387375282357
AKR1B10	-0.110615997840634	-1.38549233683764	-1.72819536795528	0.116899890480841	1	-4.23930666449287
ZHX1	-0.10551917058296	0.329013551335389	-1.7281522573243	0.116907870087428	1	-4.23934754864404
IFI35	-0.22464467595371	0.377391834525326	-1.72730839840532	0.11706416542518	1	-4.24014775467805
ENOX2	-0.136241987933593	-0.059257376095629	-1.72719818835035	0.117084592091849	1	-4.24025225355218
ERLIN1	-0.151714924453316	1.13076100003468	-1.72685825116985	0.117147617627307	1	-4.24057456031686
PPCS	-0.120424367798946	0.832326092225629	-1.72665528412798	0.117185263220889	1	-4.24076699022663
GSTT1	-0.407793520392749	0.17130257220438	-1.72665311088745	0.117185666365574	1	-4.24076905059983
THAP10	-0.130119230925079	-0.240004064939159	-1.7265905245069	0.117197276930351	1	-4.24082838616773
DDX53	-0.0945758064776768	-0.79779920360343	-1.72593862978945	0.117318274228048	1	-4.24144637624781
SPAG1	-0.0980001899347784	-0.568910736258199	-1.72527896786937	0.117440829504808	1	-4.24207164694542
OGFOD3	-0.113358441966085	-0.099248123586731	-1.72514194359049	0.117466301242555	1	-4.2422015170808
PGAM2	0.125991094516326	-0.22850893253521	1.72507691150456	0.117478391964982	1	-4.24226315253445
EAPP	-0.171288625830291	0.724426404823011	-1.72499963794109	0.117492760094703	1	-4.24233638904008
HSPA4	-0.134169722454716	0.574873069326912	-1.72443937790728	0.117596982081512	1	-4.24286734482243
USP30	-0.127640644285811	0.460087434235738	-1.72426780550154	0.117628915627756	1	-4.24302993115452
AGAP7P	0.126243145910794	0.214247522326109	1.72365652087468	0.117742754141005	1	-4.2436091539872
ARHGDIA	-0.154904685297894	1.09678239646544	-1.72342204323241	0.117786447248005	1	-4.24383131428615
DGCR6L	-0.115407131549908	0.418107010029829	-1.72323338929799	0.117821612222056	1	-4.24401005037919
OR8K3	-0.133070691823055	-1.12988174530877	-1.7232271517832	0.117822775054801	1	-4.24401595986104
IQCC	-0.057366853187942	-0.338336827571921	-1.72309757969092	0.117846932989535	1	-4.24413871602458
WBP4	-0.149624500658303	0.0210112501669494	-1.72291806264692	0.117880410343515	1	-4.24430878453654
LBP	-0.0786059519963259	-0.663485845347445	-1.7228981919752	0.117884116473276	1	-4.24432760897322
MKX	-0.0653320959681597	-0.8459487642161	-1.72275925798036	0.117910032384487	1	-4.2444592256638
PLA2G5	0.165941832209774	0.551326064644131	1.72198489498419	0.118054572850008	1	-4.24519273688964
ITGB6	0.262708473542633	-0.198983388938863	1.7216358198895	0.118119783201708	1	-4.24552335866468
TMED5	-0.108178505431473	1.35973942256185	-1.72044056331577	0.118343317302007	1	-4.24665525185824
ARHGEF37	-0.0653312839564032	0.802757639586847	-1.720059382129	0.118414686194058	1	-4.24701616771203
HNRNPM	-0.106006310085607	1.17456272560679	-1.71994542070023	0.118436030930394	1	-4.2471240649764
FAM81A	-0.100439354771319	-1.14574485415437	-1.71979900157484	0.118463460086214	1	-4.2472626890977
TMEM222	-0.151186806778677	0.341140177169517	-1.71976870038327	0.118469137228826	1	-4.24729137660835
PAK1	-0.175797661888651	1.14951235469005	-1.7190996851083	0.118594545335822	1	-4.24792471839498
KRTAP12-3	0.105160514033874	-0.287839634991278	1.71832398859363	0.118740102889455	1	-4.24865894435332
DDX3X	0.155839104856969	1.20815666609424	1.71758601120155	0.118878734037939	1	-4.24935735935597
CACUL1	0.135491681442965	0.566618579895723	1.71501551979989	0.119362763312053	1	-4.25178922121753
CYP24A1	0.087938980853331	-0.680082745406327	1.71302493247881	0.119738831086962	1	-4.25367156719063
CDK5R1	-0.0822328425016074	-0.3199895547806	-1.71296373015408	0.119750410736603	1	-4.25372942923857
PIP5K1C	-0.0862880603108116	0.460232768759751	-1.71262191277315	0.119815102333269	1	-4.25405257752356
PFKFB4	-0.0805298979768853	0.492459603034422	-1.71249656435233	0.119838833489393	1	-4.25417107402026
NCLN	-0.103527970071713	0.679546179718477	-1.71204499840505	0.119924360221845	1	-4.25459793041427
EMC4	-0.137119771962625	1.53539818577978	-1.71184827751643	0.119961636638781	1	-4.25478387426008
OR5M1	-0.111300974581934	-1.61181472051387	-1.71179806799631	0.119971152477363	1	-4.25483133191185
BTBD2	-0.13433681791233	1.00844787192416	-1.71169094932123	0.11999145618945	1	-4.25493257800104
AP5M1	-0.11415193380749	0.29065396345195	-1.71164226888385	0.120000684315188	1	-4.25497858887619
GLOD4	-0.108431546113729	0.346792360300278	-1.71159539208291	0.120009571146046	1	-4.25502289458289
RAB13	-0.182977904782909	0.308809878290404	-1.71095230345828	0.120131547539221	1	-4.25563066746776
CLU	-0.181474505716042	0.0385735841446511	-1.7107154472808	0.120176501204309	1	-4.25585449596453
KPRP	-0.153073634814643	-0.794373270839891	-1.71003850093775	0.120305065580699	1	-4.25649414757323
SUMO1	-0.10649886526145	0.00899900607406825	-1.70983024784104	0.120344641851258	1	-4.25669090927391
RAB11B	-0.163569839774342	1.07747824165938	-1.70974524648188	0.12036079886255	1	-4.25677121780063
NUDT9	-0.181069185406384	-0.0430654282601309	-1.70958629676731	0.120391017246996	1	-4.25692138824442
OR5AS1	0.108450053794998	-1.22438047439216	1.70955041353957	0.120397840067569	1	-4.25695528884285
B3GALT2	0.171354832257214	-1.27603999959917	1.70934103230055	0.120437658756114	1	-4.25715309622101
RABL6	-0.0757432576377478	0.512844714897728	-1.70931737163292	0.120442159135121	1	-4.25717544846487
SUB1	-0.10650109709934	0.956893832999573	-1.70846929844879	0.120603568287266	1	-4.25797655047401
LSM4	-0.113264911033041	1.0483387471835	-1.70740736694503	0.120805958138391	1	-4.25897946520211
OR4C46	-0.0854136563091769	-0.85025543750477	-1.70648366973122	0.120982254239583	1	-4.25985164598576
NME3	-0.12004795464012	0.277477285258459	-1.70600036505533	0.121074590838276	1	-4.26030792820129
IDH3G	-0.163355583262568	0.95665912561426	-1.70551050929186	0.121168244604438	1	-4.26077034777147
AFAP1L2	0.0745720226364734	-0.0884230748768021	1.70546138109755	0.121177640890982	1	-4.26081672172113
PRDX6	-0.159736603479285	1.67853101205986	-1.70534963202586	0.121199016556548	1	-4.26092220407979
LIPM	-0.118661965514227	-1.10701248818921	-1.70522509194271	0.121222842971862	1	-4.261039757217
THOC5	-0.107507618565938	0.478298181319136	-1.70516396341353	0.121234539353143	1	-4.2610974551829
TXLNB	-0.108823261997686	-0.727238772917006	-1.70418979325835	0.121421076737189	1	-4.26201685380561
ZNF814	0.163352001433241	0.0785238605310436	1.70394134305682	0.121468692671628	1	-4.26225130486462
UQCRFS1	-0.143739390689878	0.559353704270319	-1.70201194615696	0.121839044745488	1	-4.26407156773394
CEP85	-0.171970897665704	0.409537189852254	-1.70173412274183	0.121892458243679	1	-4.2643336149326
LIAS	-0.0950330910710771	-0.413382723878128	-1.70147827847667	0.121941664965698	1	-4.26457491735962
NFS1	-0.131485436866266	0.163379273579807	-1.69993956876736	0.122237988086045	1	-4.26602589127711
NAALAD2	0.2396935927858	-0.101167505100779	1.69992487524415	0.122240820908553	1	-4.26603974469156
MAP1A	-0.118667433106748	-0.600039469187006	-1.69955359621878	0.122312421109687	1	-4.26638978122799
CIR1	-0.138213784824327	-0.261717332556746	-1.69805333655578	0.122602131474914	1	-4.26780392111924
P4HA3	-0.155263315211228	-0.616035856379762	-1.69792901227704	0.122626167355425	1	-4.26792108836847
CSF2	-0.0727502018046073	-0.811733898358465	-1.6976461322899	0.122680873141333	1	-4.26818767202444
UBE2MP1	-0.136521618745088	-0.56519316253797	-1.69700504274754	0.122804934851293	1	-4.26879176928564
DDO	-0.106009158596885	-0.752770596599253	-1.69660183945493	0.122883020030851	1	-4.26917166418098
FAR1	0.175052388552662	0.0538461037895707	1.69650888333523	0.122901028514567	1	-4.26925924201011
PITX2	0.0776878977750792	-0.367712148159927	1.69608484135848	0.122983209079048	1	-4.26965872735356
ADO	-0.115746908373288	0.348276236153128	-1.69587848394758	0.123023219835226	1	-4.26985312122043
TLN1	-0.140191919760024	1.4105004329407	-1.69584048671985	0.123030588430986	1	-4.26988891462056
FGFBP3	-0.133001938516619	-0.140300928080548	-1.69580726952618	0.123037030389832	1	-4.26992020498678
COPS7B	-0.115384071845921	0.476684625091706	-1.69512593144724	0.123169233080298	1	-4.27056197124006
ALDH1L2	-0.183240522978412	-1.10619024800123	-1.69467362970871	0.123257066340303	1	-4.27098795131784
TRIM13	0.105275037662345	-0.013094443405622	1.6946412797731	0.123263350614214	1	-4.27101841705531
KLHL38	0.0844757789077799	-0.501715249510534	1.69447868108031	0.123294941328856	1	-4.27117154207819
B3GNT9	-0.071359363383148	0.0543501918661802	-1.69384981647925	0.123417190530769	1	-4.27176371570664
SLC35F6	-0.170060969691787	0.52121822915848	-1.69339401919696	0.12350586494703	1	-4.27219286916117
ECSIT	-0.111407305940974	0.0573903635814508	-1.69274155123777	0.123632902120314	1	-4.27280712297417
MC5R	-0.097427922997403	-0.997092724316402	-1.69258364842142	0.123663664061592	1	-4.27295576456167
COMTD1	-0.109719246386206	0.334721013736121	-1.69226652601763	0.123725465507328	1	-4.27325427186805
BUD31	-0.0962264565308447	0.575825985459315	-1.69205959013665	0.123765808731355	1	-4.27344904950667
CSAG3	0.113768023175769	-0.81615995244177	1.69205643456264	0.123766424019503	1	-4.27345201961126
GSTO2	-0.14765937044187	-0.445696198642922	-1.69145502277609	0.12388374083106	1	-4.27401804607089
TUBBP5	-0.0955977358305681	-0.0323142538184219	-1.69131355683456	0.123911351144733	1	-4.27415117779651
VBP1	-0.156605250872361	-0.0190282354166414	-1.69094332945044	0.12398363597765	1	-4.2744995744601
RNF13	-0.138184053707847	0.908687801528552	-1.68886017677084	0.124391075320402	1	-4.27645936751432
NANP	-0.0798318921479999	-0.137932231349911	-1.68875079400915	0.124412502861391	1	-4.27656224819409
YBEY	-0.119050112183599	-0.487851933850986	-1.68854240254297	0.124453335003671	1	-4.27675824533982
ELOF1	-0.140445660835404	0.408476512389966	-1.68764084495567	0.124630126240916	1	-4.27760607853197
PSMG2	-0.131818219956074	1.09236906355922	-1.68677237566705	0.12480064484834	1	-4.27842263639455
LINC00189	0.15724715881315	-0.941221080472719	1.68584437296265	0.124983086783151	1	-4.27929499664197
APLNR	0.224427613035964	0.997622475850513	1.68569169194256	0.125013126519559	1	-4.27943850590839
SPICE1	-0.0747730518682683	-0.160924191776498	-1.68548423820315	0.125053953210215	1	-4.27963348987582
NLGN4X	-0.248525884543401	-0.206126951877696	-1.68454217656588	0.125239502463566	1	-4.28051881302898
NOA1	-0.148935207726214	0.890439804833426	-1.68406570728704	0.125333443464287	1	-4.28096651529256
POLR3H	0.0678816310710606	0.161020752477465	1.6832380407724	0.125496778923749	1	-4.28174409880745
LRRC19	0.0808385988684925	-1.44400713543871	1.68294390047241	0.125554872451204	1	-4.282020405987
COX6B1	-0.119914538527623	1.72502454135175	-1.6829229258088	0.125559015938389	1	-4.28204010831097
NACC1	-0.12328115927759	-0.00401169878123419	-1.68282328333717	0.125578701731395	1	-4.28213370513846
TMBIM6	-0.104970542039015	2.28360826228976	-1.68270128227946	0.125602808599469	1	-4.2822483011613
TMEM141	-0.115303576098257	1.42744568718949	-1.68270085324804	0.125602893381589	1	-4.28224870414654
UBXN1	-0.137538876701983	0.994253866955388	-1.682019883914	0.125737527198509	1	-4.28288828391815
PGK1	-0.182288571410184	1.72105008669805	-1.68194072264038	0.125753186600454	1	-4.28296262745814
PGAM1	-0.179120186754076	0.925451410943912	-1.68190452865899	0.125760346955224	1	-4.28299661824747
RNASE12	0.0549580726437235	-1.04313023289338	1.6814009417841	0.125860011347402	1	-4.28346952248471
RRN3P1	0.146790996583045	0.190461370465282	1.6805976842953	0.12601913169405	1	-4.28422372914319
SLAMF1	0.0795551224283556	-0.887141526799215	1.68036933927729	0.12606439875898	1	-4.2844381056327
CDK5	-0.153054088230594	0.0941037045224324	-1.68022017403338	0.126093977213792	1	-4.28457814010424
APOOL	-0.148991085522237	0.191818173479085	-1.68009152255313	0.126119492988486	1	-4.28469891276363
AKAP13	0.22015990313656	0.438890112822754	1.68000513406103	0.126136629267725	1	-4.28478000873956
TERF2IP	-0.134267902668329	0.559402094531716	-1.67980739915306	0.126175860510277	1	-4.2849656236975
OSGIN2	-0.243470593322956	-0.23940228473996	-1.67954048491112	0.126228834721717	1	-4.28521616470429
CD163L1	0.238788435983744	0.260806863433981	1.67946971569539	0.126242883605009	1	-4.28528259023852
SLTM	-0.0936635061313603	0.813087264392385	-1.67934301667211	0.126268039043678	1	-4.28540151008717
ZXDC	0.101986760263647	0.328123418490801	1.67923781419324	0.126288929911314	1	-4.28550025069282
IL22	-0.100816210308884	-1.35551604947513	-1.67904223771747	0.126327775377813	1	-4.28568380805633
UBE2D1	-0.145673607044842	0.0525870529966923	-1.67883734271758	0.126368483324468	1	-4.28587610265456
TMSB10	-0.126172198301649	2.48814331200968	-1.67851268046722	0.126433010660652	1	-4.28618078111914
IPP	-0.188186346694519	0.360931721236361	-1.67831133882935	0.126473042774851	1	-4.28636971852991
ACVR1B	-0.174204948529652	0.0792027805755008	-1.67804712532156	0.126525592953228	1	-4.28661764146619
PSMD9	-0.121066013521412	-0.0884594689837578	-1.67788938851823	0.126556975120926	1	-4.28676564570952
LINC00525	0.118789674797653	-0.595215533136255	1.67787771200916	0.126559298475042	1	-4.28677660155493
PPP1R7	-0.118352603584308	0.553031447963423	-1.67752279630247	0.126629936927576	1	-4.28710959847824
COQ10A	-0.1086854943184	-0.39717063234287	-1.67732008133614	0.126670299097226	1	-4.28729978232001
NDUFB11	-0.142540263137194	1.44466514476504	-1.677100515099	0.126714029658089	1	-4.28750576597152
CBX1	-0.0779430503511845	0.625442178749157	-1.67576726756236	0.126979864084651	1	-4.28875631897915
CORO2B	-0.123773320126054	-0.591353367089101	-1.67549276491387	0.127034659560982	1	-4.28901374899498
PM20D1	0.0812340658107457	-0.671688526979951	1.67522939223406	0.12708725346332	1	-4.2892607262801
CALM1	-0.108226756414278	1.78963141987925	-1.6747833675075	0.127176366899949	1	-4.28967895171512
ASB16-AS1	-0.0935386319539052	0.253208312315852	-1.67427436855674	0.127278131496506	1	-4.29015617488813
SURF2	-0.0904017255555127	0.0275103441367136	-1.67387186307889	0.127358657042692	1	-4.29053351385371
DMC1	-0.112299811200388	-1.2532449595287	-1.6736782969953	0.12739739846594	1	-4.2907149650421
ANGPT1	0.111935910979058	-0.289107985490783	1.67336858302866	0.127459408619146	1	-4.29100527810963
DEDD	-0.111059038369352	0.548454293039059	-1.67322493693318	0.127488178369041	1	-4.29113991910251
ADRA2C	-0.1096099120717	0.0285848340592239	-1.67316689497975	0.127499804806786	1	-4.29119432119064
CAPZA3	-0.0810464239226343	-1.79863784019577	-1.67262067938101	0.127609264862491	1	-4.29170624800647
SWI5	-0.0876981755352507	-0.242442477033908	-1.67237497655073	0.127658530788025	1	-4.2919365060988
MAZ	-0.104822897558634	0.122776714159002	-1.6718781904041	0.127758194160735	1	-4.29240202528462
OCIAD1	-0.109170162881636	0.46058714712592	-1.67174265935818	0.127785396133808	1	-4.29252901708451
DHPS	-0.150359034057885	0.566075616481136	-1.67112294373824	0.127909844034289	1	-4.29310963710863
OR4S1	-0.132261092810293	-0.865487681152871	-1.67080285366176	0.127974165785518	1	-4.29340950177701
CSN1S1	0.0829368041989473	-1.21175611988781	1.67070327273042	0.127994182442711	1	-4.2935027860649
PDGFA	0.108939871725118	0.0271399496084584	1.67054813795872	0.128025371571773	1	-4.29364810722489
EDN1	-0.146432663081936	0.207775698973273	-1.67030838506592	0.128073586330798	1	-4.29387268356589
HOXB8	-0.0620920827674444	-0.651140232866893	-1.66931144976712	0.128274248413013	1	-4.29480638022219
TMEM230	-0.0998090541373151	1.26763637893915	-1.66906112215858	0.128324678814493	1	-4.29504079537008
RNF180	0.0589795286931827	-0.853843195046627	1.66868674009187	0.128400134453101	1	-4.29539135420422
PDCL	-0.107242186751897	-0.0414973989406456	-1.66863770298864	0.128410020718288	1	-4.29543726868044
NEB	0.144190123593653	-0.151127312168144	1.66846011353779	0.128445829917832	1	-4.29560354512117
KBTBD11	-0.0950582806365932	-0.536444438362827	-1.6683793060267	0.128462126967462	1	-4.29567920269853
DDX60	-0.20526394204123	0.643823516302377	-1.66815729422959	0.12850691137537	1	-4.29588705827577
GLRX2	-0.0944627420707793	-0.429702026564087	-1.6679055507138	0.128557710401686	1	-4.29612273697703
SERPINB7	0.143399297319142	-1.0738523100801	1.66788226567261	0.128562409981564	1	-4.29614453541409
HCLS1	-0.164182936235684	0.669519079479618	-1.66768480965405	0.128602268446313	1	-4.29632938042091
MRPS21	-0.176781694033448	0.978947869518107	-1.66746428364988	0.128646797048822	1	-4.29653581209046
ZDHHC24	-0.101975356602806	0.427423844753256	-1.66710705037563	0.128718959213347	1	-4.2968701915649
RSPO2	0.129660116333603	-0.595845585150898	1.66602412302695	0.128937937769329	1	-4.29788367144048
KCNA4	-0.108223720119497	-0.856365077489861	-1.66575506516739	0.128992396208743	1	-4.29813543560204
DDX41	-0.142969266428151	0.726416103014214	-1.66544068746821	0.129056053958553	1	-4.29842958689257
UPRT	-0.137648338562168	-0.616355701022075	-1.66523873526582	0.129096961884749	1	-4.29861853466033
IL15	-0.115077616446184	-0.970662142973368	-1.66472254830976	0.129201575321678	1	-4.29910144244948
ZFP69B	-0.110493317071697	-0.840093050273525	-1.66464625665172	0.129217043539154	1	-4.29917281061452
PPP3CB	-0.105054362451948	0.995154403593439	-1.66448796619808	0.129249142450519	1	-4.29932088175878
MUC4	0.210450219742912	-0.459867300477157	1.66446802336303	0.129253187068009	1	-4.29933953669046
TMEM59L	-0.0990153020645287	-0.0620452086966404	-1.66402030102113	0.129344020052169	1	-4.29975832259523
ANKRD10	0.134709025634882	0.710491451548126	1.66315119129568	0.129520508206038	1	-4.30057113763693
CTIF	-0.130102952912909	-0.108776734041752	-1.66309704827717	0.129531510115803	1	-4.30062176824565
HECTD3	-0.109929068533253	0.404530354039453	-1.66264976855452	0.129622430115492	1	-4.30104000736334
ARMC10	-0.140321386730067	-0.134429805637581	-1.66251475287441	0.129649886536972	1	-4.30116624833193
POLR2K	-0.14655120786826	0.673116568008529	-1.66228544102605	0.129696530831536	1	-4.30138064806627
GCAT	-0.07176127620798	-0.302291753639369	-1.66215430765624	0.129723211478754	1	-4.30150324872314
LPP	0.250176141174288	0.970374982355094	1.66210658115164	0.129732923237765	1	-4.30154786878662
RAI2	-0.125960799076806	-0.248142355152138	-1.66185721496757	0.129783676901688	1	-4.30178099608311
SLC22A18	-0.142655421384988	0.279005477056535	-1.66145803864348	0.129864958923049	1	-4.30215414966008
CLIP3	-0.110900346577104	0.256287791239307	-1.66145002201325	0.129866591775913	1	-4.3021616433225
RNF220	-0.0925460528472812	0.271401525788411	-1.66102342138551	0.129953509955586	1	-4.30256039433933
NICN1	0.0992682734458	0.543034596409145	1.66096901245369	0.129964599342534	1	-4.30261124846603
TMEM223	-0.097354851778011	0.227330705835675	-1.6606993021195	0.130019583147436	1	-4.30286332777362
TXN	-0.160172632811108	1.25442423775122	-1.66064769711617	0.130030105867203	1	-4.30291155754096
EVA1C	-0.131136063356443	-0.180388161567878	-1.66011771066029	0.130138219420577	1	-4.30340684654954
MT1X	-0.27301268634915	0.56641021352492	-1.65996695688092	0.130168986995222	1	-4.3035477195139
NUS1	-0.130974322608775	1.0404048363705	-1.65974461675848	0.130214376747361	1	-4.30375547781196
KRI1	-0.0948903400829613	-0.0898273504134081	-1.65973457977401	0.130216426091018	1	-4.30376485628235
EIF5B	-0.134591541268416	0.540309510170964	-1.6595341066452	0.130257364649124	1	-4.30395217201457
DPYSL2	-0.18784033600581	1.14432797639429	-1.65909645161215	0.130346778504828	1	-4.30436107251525
SYF2	-0.152927636787643	0.57025080016103	-1.65879999894469	0.130407375948727	1	-4.3046380240734
NUDC	-0.150561786744416	0.589964811366367	-1.65847870191096	0.130473080561295	1	-4.30493816400887
PRADC1	-0.134911940160175	-0.194746714166557	-1.65806299571564	0.130558136086942	1	-4.30532646285349
AMACR	0.0746549785452834	0.187111405574901	1.65796117790828	0.130578976152389	1	-4.3054215620869
PPP1R12C	-0.0800395495236517	0.40211423156135	-1.65786231010555	0.130599215289519	1	-4.30551390380384
CDC5L	-0.135663975532186	0.64588411277491	-1.65769883048338	0.130632687275863	1	-4.3056665877352
IMPACT	-0.116860007056442	0.227882420950946	-1.65766205965063	0.130640217067504	1	-4.30570092952916
DGAT1	-0.106710694361945	0.381918784486861	-1.65644722628607	0.130889206790876	1	-4.30683534577191
RRAS	-0.256088639883343	1.3908498013213	-1.65605802179792	0.130969068028474	1	-4.30719871798729
HTR7	-0.101602603840114	-0.63703163382485	-1.65574929923392	0.131032446427003	1	-4.30748692635695
YIF1B	-0.105744450653419	0.223216850908415	-1.65516736371848	0.131151988753436	1	-4.30803013607339
RARRES2	0.139757928207615	0.0607503646578649	1.65491272403742	0.13120432832804	1	-4.30826780692879
TRIM32	-0.124683416548346	-0.0114844021964395	-1.65446236551384	0.131296942890579	1	-4.30868811924601
PI4KAP1	0.175755776203253	1.3098467814595	1.65428572402712	0.131333284685787	1	-4.3088529636847
GMDS	-0.0977101116414404	0.304687427253257	-1.65350023104728	0.131495000230664	1	-4.30958591398369
FAM185A	0.137966174066017	-0.333144985855983	1.65262611353286	0.131675173090733	1	-4.3104014004693
IQCF2	0.106274495211203	-1.62199824912512	1.65241214982547	0.131719309194687	1	-4.31060098693084
KCNRG	0.106958572460663	-0.340397030738453	1.65214668805067	0.131774086816594	1	-4.31084859698095
RHCE	-0.118725593600032	-1.10115473934537	-1.65180660427371	0.13184429263882	1	-4.31116578807629
MYSM1	0.199154296103215	0.561484701241973	1.65139685239052	0.131928925399955	1	-4.31154792355752
ZBED3	-0.107124813310214	-0.252915444847305	-1.65128459020993	0.131952121306867	1	-4.31165261301386
MAP3K10	-0.0657441857149038	-0.241327237059355	-1.65128232325002	0.131952589750023	1	-4.31165472702562
ZBED1	-0.102089239883044	0.95807626645624	-1.65116327805376	0.131977191284297	1	-4.31176573883257
PLIN3	-0.147326627554119	1.12595411814915	-1.65115337104028	0.131979238825616	1	-4.31177497716088
INPP5E	-0.0830494196687278	-0.283830472527784	-1.65110423794051	0.131989393879154	1	-4.3118207936445
KCNC1	0.0876106965051733	-0.433820353099163	1.6510848687886	0.131993397377893	1	-4.31183885517953
MMADHC	-0.129652777147825	1.16072694255922	-1.65105447507017	0.131999679815865	1	-4.3118671968418
SRPK2	-0.0879093559754431	0.459778848491085	-1.65057885556246	0.132098026434617	1	-4.31231067782345
AATF	-0.147308352355264	0.757744434598251	-1.65048029158324	0.132118415358744	1	-4.31240257536496
LYPD3	-0.148848694289513	0.614044908733892	-1.65027096521916	0.132161725993468	1	-4.31259773665162
WDR13	-0.11233779606694	0.603012071792884	-1.65020046634417	0.132176315436713	1	-4.31266346268981
BNC2	0.134993196588211	-0.323985280722225	1.64979619573565	0.132260005609462	1	-4.31304034249459
AFF3	0.0974948048829155	-0.185553837308522	1.64924052435798	0.132375116126604	1	-4.31355830581971
MSL3P1	-0.125945005042089	-0.484768329952959	-1.64923293263881	0.132376689420976	1	-4.31356538188654
SSBP4	-0.0945798048611293	0.0915252351658906	-1.64858285239499	0.132511473525347	1	-4.31417125913812
OTUD1	-0.220928811454964	0.517060789396848	-1.64843739261277	0.132541649322846	1	-4.31430681531866
ALKBH1	-0.127917358105455	-0.116928603203746	-1.64843066261827	0.132543045618001	1	-4.31431308698863
CTHRC1	0.165805918713722	0.436214058344506	1.64834965289883	0.13255985402562	1	-4.31438857901079
CDC37L1	-0.126635850852087	0.193326395202217	-1.64830925931694	0.132568235859698	1	-4.31442622077678
SERPINB9	0.214656775291714	0.969427617149636	1.64815799167535	0.132599628766917	1	-4.31456718006673
WFDC1	0.182028293607796	0.647153471490421	1.64768954015466	0.1326968901164	1	-4.31500367590797
TM4SF18	0.101484312344209	0.347102968482252	1.64757548294769	0.132720580771077	1	-4.31510994522688
GPR139	-0.0834436473176496	-0.0852331716568828	-1.64699531018194	0.132841146708014	1	-4.31565045851077
OSR1	0.084910024010492	-0.314572024723274	1.64682900840029	0.132875724171122	1	-4.3158053783582
GOLT1B	-0.198684842558603	1.13200648893354	-1.64652477321044	0.132939001767359	1	-4.31608877524964
MCUR1	-0.127647858781298	0.658550791337066	-1.64601822442102	0.133044418713696	1	-4.31656058252578
PRR13	-0.136038810226208	0.44533607057035	-1.64541832511339	0.133169360220639	1	-4.31711926359087
ZNF408	-0.0668047987407343	-0.507270038803318	-1.64535416646678	0.13318272885752	1	-4.31717900921338
PSMB5	-0.157830549605284	1.23273097804002	-1.64519020324729	0.133216899118462	1	-4.31733169035834
ADAMTS5	-0.25409496784667	0.11295049745602	-1.64503547555514	0.133249151930616	1	-4.31747576593077
YIPF3	-0.148236226765209	1.57531972666538	-1.64445095490955	0.1333710581798	1	-4.31801999718706
MYO1E	-0.190898951847373	0.613952888539462	-1.64411267748961	0.133441654472991	1	-4.3183349230389
SMIM20	-0.143453667509349	-0.172763720404514	-1.64392993863773	0.13347980490134	1	-4.31850503658239
BCL7C	-0.094818514581278	0.475821652895201	-1.64390132600334	0.133485779257723	1	-4.31853167170893
GTF3A	-0.138452691504082	0.767230495256348	-1.64373401780161	0.133520718263051	1	-4.31868741303789
STRAP	-0.10740691959482	0.882588777783968	-1.64363844580125	0.133540680284474	1	-4.318776374832
SDHA	-0.0686366355183505	0.762171121253131	-1.6435236464265	0.133564661865487	1	-4.31888323142978
AAAS	-0.156363724143445	0.441688634788357	-1.64340975552862	0.133588457503929	1	-4.31898923947734
AGRN	-0.124082911985894	-0.166730813114263	-1.64303816548553	0.133666121749624	1	-4.31933508997157
PLBD2	-0.153575165424071	0.1931898383101	-1.64295303672944	0.133683919832907	1	-4.31941431759578
SNX22	0.0856514165058023	-0.5173522972887	1.64291618215837	0.133691625773723	1	-4.31944861689903
KHDRBS3	-0.0721217172222001	-0.383139389110374	-1.64237813837386	0.133804171239889	1	-4.31994932121868
TRIM42	-0.0863090664651616	-0.923578994446649	-1.64198825680086	0.133885778208165	1	-4.32031210479867
HELZ	0.12075164605272	0.830352603025668	1.64192794437676	0.133898406341493	1	-4.32036822225806
RAB27B	-0.201337194997317	-0.149459067284778	-1.64181001627389	0.133923101070174	1	-4.32047794562951
RAB19	-0.08853380002937	-0.352629197930091	-1.64130270565344	0.134029381261023	1	-4.32094992481698
ZDHHC21	0.102356920316701	0.218178103371485	1.64116677289689	0.134057871716845	1	-4.32107638072175
MZF1	0.0701983019462627	-0.202224438700035	1.64078380903461	0.134138167345036	1	-4.32143262296253
TRIM5	-0.124395826986357	-0.00638298100989922	-1.64062815796438	0.134170814930163	1	-4.32157740387418
CANX	-0.103169887835974	2.13731032562919	-1.64053505359586	0.134190346859287	1	-4.32166400352114
FZD7	-0.132465897819249	0.12998526002388	-1.64034856050671	0.134229478079363	1	-4.32183746140338
HDAC1	-0.148241149450261	1.3263542554348	-1.63994051057851	0.134315133704483	1	-4.32221696263464
KRTAP19-6	-0.0839177436525385	-1.41395997240743	-1.63934802409181	0.134439592950662	1	-4.32276792942745
GPIHBP1	0.118478288110017	-0.00967346555038893	1.6389408170003	0.134525192181729	1	-4.3231465545186
FAM172A	-0.0942078979250861	0.72998787816403	-1.63847216975292	0.134623767569841	1	-4.32358226069856
STIM2	-0.100845651741047	-0.121018820176827	-1.63843242318378	0.134632130867376	1	-4.32361921120035
POLR3F	-0.0992988301677951	0.0209232557066294	-1.63832809925201	0.134654084475408	1	-4.32371619450938
GSTP1	-0.108928335500377	2.18324524141548	-1.63767918810442	0.134790711791327	1	-4.32431939031134
NCKIPSD	-0.0721204302106183	-0.186388272472959	-1.63711256280827	0.134910116071249	1	-4.3248460189373
ZFYVE16	0.172129980553478	0.486394870535708	1.63706756879776	0.134919601688534	1	-4.32488783380136
CHCHD2	-0.115434094711917	0.959729711677421	-1.63689075849347	0.13495688257787	1	-4.32505214673733
PPM1B	-0.0786715687537751	0.118550857934322	-1.63672072182366	0.13499274398269	1	-4.3252101580999
PRDX5	-0.114479600219919	1.60242488914205	-1.63669361652947	0.134998461389398	1	-4.32523534584905
PLA2G2A	0.320542842005625	1.12619803651713	1.63658062293321	0.135022297841382	1	-4.32534034398929
GPR68	0.0941484755433346	-0.227787059940171	1.63656282751051	0.135026052202653	1	-4.32535687993814
TMF1	-0.112325738184106	0.766691905043688	-1.63635730925343	0.135069417907568	1	-4.32554784737851
MUS81	-0.0675854380644051	0.404164153305053	-1.63617270411932	0.135108381500624	1	-4.32571937414926
EBLN2	0.136839206206714	-0.598108984199202	1.63607630194287	0.135128732602717	1	-4.32580894361842
TGM1	-0.0760302157927145	-0.322887692180167	-1.63588817622223	0.135168455069809	1	-4.32598372942803
DFFA	-0.179881618106231	0.195382693771623	-1.63575902400874	0.135195731456317	1	-4.32610371884127
RINL	-0.0802411805443229	-0.301596872023352	-1.63494905119115	0.135366907255969	1	-4.32685614070143
SLC25A38	-0.12275041888904	0.518511920968836	-1.63454221599527	0.135452959483433	1	-4.32723401250057
ELN	0.100259879488341	0.230344538622947	1.63363039457484	0.135646003401655	1	-4.32808078201631
AKIRIN1	-0.148753772027279	0.844536310688148	-1.63351471379068	0.1356705121578	1	-4.32818819619868
EIF3I	-0.199649901499033	1.416088165198	-1.6334699517889	0.135679996747124	1	-4.3282297586645
RPL15	-0.128324936825873	1.75128690559578	-1.63322896408271	0.135731069722391	1	-4.32845351295741
HMCES	-0.0920812588265996	0.195594925439081	-1.63290699032121	0.135799333231644	1	-4.3287524410843
THOC7	-0.135757889217602	1.10893917454781	-1.63223433213767	0.135942047095246	1	-4.3293768762412
LSM14B	0.115248189824475	-0.23935292100808	1.63136174782437	0.136127379218372	1	-4.33018674990223
ILVBL	-0.0892814069204031	1.13861906710476	-1.63131086009161	0.136138194507536	1	-4.33023397504626
LUM	-0.359204041779379	2.0908603773675	-1.63116156061304	0.13616992993826	1	-4.33037252542008
LAMTOR5	-0.150886204368953	0.205876920691768	-1.6303662957365	0.136339085413169	1	-4.33111044718859
PLET1	0.145191351305336	-0.886332066337518	1.63008994150455	0.136397911125766	1	-4.3313668405955
MTFP1	-0.0706782699316288	-0.170992507071099	-1.62989351501255	0.136439737027449	1	-4.33154906866635
SPON1	0.197738974402472	0.141127394488027	1.62981048247512	0.136457420957032	1	-4.33162609663381
S100A4	-0.275521033920847	0.389099719096441	-1.62931155868323	0.136563723127547	1	-4.33208890681567
RAB6A	-0.141890274049004	1.14887771239607	-1.62909852296278	0.136609135835671	1	-4.33228650485788
PI4KAP2	0.160593776260204	0.824678338244244	1.62892824453259	0.136645443763355	1	-4.33244443648671
SLC35D2	-0.140401233348147	0.319171575756737	-1.6288695612255	0.136657958629205	1	-4.332498863145
DDX11	0.112141815652995	-0.188856800205408	1.62859396779263	0.136716745775407	1	-4.33275445550226
SMIM14	-0.16404082496564	0.578303296502556	-1.62852379298049	0.136731718476695	1	-4.33281953460242
SHMT1	0.133679886117275	-0.193425116431743	1.62666090682513	0.137129728850333	1	-4.33454673127772
LAMP1	-0.10943642148488	2.09809301245512	-1.6263475928405	0.137196771428669	1	-4.33483714496565
TRAF3IP2	-0.116279677846715	0.142666442201014	-1.6263226182147	0.137202116739286	1	-4.33486029320126
HCFC2	-0.15413568267923	0.519669930633895	-1.62598609692669	0.137274160536677	1	-4.33517219061791
NUDT5	-0.144387990505227	0.78815793810773	-1.62562223557156	0.137352095667446	1	-4.33550939797448
HHLA3	-0.100716759224826	-0.637593043910828	-1.62406643407082	0.137685780165129	1	-4.33695088464888
RPGRIP1L	-0.0964565746853191	-0.945094019374632	-1.62382799181413	0.137736985014571	1	-4.33717175717294
RMND5B	0.0663224621592058	0.354226605540327	1.62370865260653	0.137762619221841	1	-4.33728229783427
MORN2	-0.14949164755583	-0.283555110070027	-1.62359946343137	0.13778607694543	1	-4.33738343388593
HNRNPAB	-0.123738908907561	1.47063963529533	-1.62309524081002	0.137894448486644	1	-4.33785043204565
FLJ13224	-0.114443672833093	-0.505948979385127	-1.6227393365593	0.137970988364799	1	-4.3381800257591
EIF5AL1	-0.112446439406844	0.689309949702634	-1.62241308193629	0.138041185399479	1	-4.33848213571313
PRSS22	-0.118144398374427	0.273956312634412	-1.62201519030218	0.138126839300706	1	-4.33885054744695
BAK1	-0.144402312202846	0.0506107768693925	-1.62194696512484	0.138141530889447	1	-4.33891371408192
OR13C2	-0.107338071344199	-1.67007177581282	-1.62188676955086	0.138154494551534	1	-4.33896944556226
TSPYL4	-0.122990407353595	-0.287896497551308	-1.62174756611385	0.138184477458452	1	-4.33909832244705
NOTCH2	-0.200349224290121	0.560489791132935	-1.62174437310579	0.138185165266245	1	-4.33910127853443
OR51F1	-0.108048066052107	-0.858187919512008	-1.62095700413424	0.138354866799848	1	-4.33983015195095
IL20	-0.188257231728748	-0.949147116477688	-1.61923986767985	0.138725610379563	1	-4.34141921370618
SREBF1	-0.0713995247599652	0.399037885640803	-1.61908768841925	0.138758510101376	1	-4.34156000907066
FUCA2	-0.158594841102953	1.13493436118736	-1.61903964455168	0.138768898187583	1	-4.3416044578453
DOK4	-0.0975622022196999	-0.177446577904329	-1.61875844212244	0.138829714022728	1	-4.34186460717711
HAS3	-0.0916321110922402	-0.0334422162323455	-1.61846132380945	0.13889399799436	1	-4.34213946057566
CDHR1	-0.115696880735184	-0.978754233185809	-1.61830815805452	0.138927147092877	1	-4.34228114055118
SNORD15B	0.202929847614581	0.850133427259603	1.61809619096581	0.138973034062589	1	-4.34247720327741
IMPA2	-0.199865800730378	1.02987386013169	-1.61805780222296	0.138981345973228	1	-4.34251271049499
CDK2AP1	-0.121974560129589	1.61108923314859	-1.6176581413253	0.13906790685397	1	-4.34288235151961
WBP2	-0.177218776903426	1.10658217069792	-1.61762176242609	0.139075788409934	1	-4.3429159960071
TUBA8	-0.0766071305713084	-0.35701651015695	-1.61738237131538	0.139127662938873	1	-4.34313738555209
WNT5A	-0.258820552079039	-0.0135627682522575	-1.61602302906654	0.139422553158408	1	-4.34439425233232
FMO5	-0.122318780769604	-0.703366794200108	-1.61596498238804	0.139435158048735	1	-4.34444791337586
KRTAP12-4	0.0991656396287567	-0.0456136987806739	1.61528864780598	0.13958210011905	1	-4.34507308967477
SMO	0.0828410374878253	-0.119276684900227	1.61473974899974	0.139701457307742	1	-4.34558038985588
ITPR3	-0.190479456596138	0.481820197622849	-1.61410480259622	0.13983963962489	1	-4.34616712734553
IER3IP1	-0.159645864254345	-0.780184459877206	-1.61410091066932	0.139840486996327	1	-4.34617072347916
ZNF154	0.130354585985093	-0.314201200070694	1.61388841331943	0.139886760063747	1	-4.34636706519954
FCRLA	0.0716090719387108	-0.793024148397203	1.61388801067879	0.139886847755134	1	-4.34636743721827
ARMCX1	-0.200292542370741	0.00266651869061126	-1.61376471648704	0.139913702403039	1	-4.34648135274091
ASPHD2	-0.162635287248504	-0.567655708427532	-1.61360253099025	0.139949034989338	1	-4.34663119570905
EIF4G1	-0.188526393502561	0.63031495503114	-1.6135406410948	0.139962519994168	1	-4.34668837405505
UQCR11	-0.170266061823185	0.396864014210417	-1.61309196551386	0.140060315433429	1	-4.34710286567083
ZNF677	-0.0725332239571723	-1.11429542351297	-1.61287632923685	0.140107338331344	1	-4.34730205589053
EDC3	0.0771664105075039	0.238131306473257	1.6125942763978	0.140168865780766	1	-4.34756258054323
ASH2L	-0.131242053905543	1.13463313872046	-1.61256155780927	0.140176004633254	1	-4.34759280060158
DEFB128	0.125598120174585	-1.6030327964389	1.61229093321764	0.140235064580269	1	-4.34784274937981
RNF170	-0.136633246985481	0.900863088301112	-1.61224243504406	0.140245650970496	1	-4.34788754043329
BSCL2	-0.123219942590154	0.380962056257866	-1.61195514633519	0.140308376284155	1	-4.34815285777916
AKAP7	-0.10600601692434	-0.229316104949226	-1.61189956062459	0.140320515520109	1	-4.34820419011648
ENKUR	-0.170861085672887	-1.36363303948988	-1.61176267924065	0.140350412746755	1	-4.348330594309
FBXL3	-0.119520454693663	1.06868725511255	-1.61153483285141	0.140400190946815	1	-4.34854099094703
TRAPPC11	-0.121139398738657	0.653692591171206	-1.61139262789309	0.140431266860311	1	-4.34867229877972
GAS1	-0.181056094213233	0.453080994521583	-1.61069985707031	0.140582745619592	1	-4.34931191375798
GOLGA2	-0.088989349507493	0.599056788928962	-1.61065622637034	0.140592290651779	1	-4.34935219286804
KLHL20	-0.134367752944822	0.629676136231255	-1.61050675966166	0.140624993695795	1	-4.34949017450986
CGA	-0.157777915514917	2.96736855493835	-1.61008268844004	0.140717816830196	1	-4.34988163091207
PDE8A	0.110186912323461	0.397106490760593	1.60993921609947	0.140749233307803	1	-4.35001405923078
YIPF4	-0.151599481058145	0.792722521563979	-1.60962432434848	0.14081820794086	1	-4.35030469440488
CAPRIN1	-0.114932457863224	1.41776168025107	-1.60955204515214	0.140834044421163	1	-4.35037140248021
RFNG	-0.0765455036607968	-0.409362669710655	-1.60932435890749	0.140883941252956	1	-4.35058153099807
BMP1	-0.169986033051994	1.44407529302377	-1.60874024350047	0.14101202104839	1	-4.35112054633367
PBDC1	-0.148407877941394	0.431023222192577	-1.60874008901298	0.141012054936873	1	-4.35112068888222
LSM12	-0.105138187036022	1.02857235454798	-1.60854086189356	0.1410557636112	1	-4.35130451479342
SETD1B	-0.0662862031204584	0.22951037863064	-1.60808123214877	0.141156648641899	1	-4.35172857665519
ZNF337	0.0998198991287289	-0.288679164902744	1.60773763751594	0.141232107123065	1	-4.35204554953098
FLVCR2	-0.184424879245577	1.47585268722041	-1.60769063268946	0.141242432890441	1	-4.35208891021367
SLC50A1	-0.139771836757078	0.722147963971812	-1.60754291637181	0.1412748868191	1	-4.35222517107299
VSIG2	-0.102258171351187	-0.0722686637520774	-1.60740280731066	0.141305675573327	1	-4.35235440977873
CYP11A1	-0.183086560604751	2.49650524513932	-1.60737650813166	0.141311455448164	1	-4.35237866801142
GOLPH3L	-0.168482188020663	0.51283431181533	-1.60690815155932	0.14141442350685	1	-4.35281064996111
SPATA2L	-0.0772873093897931	-0.0445960829159606	-1.60677069566969	0.141444655899773	1	-4.35293742041493
KRTAP3-2	-0.0866198585683711	-0.838725921062373	-1.60674259710052	0.141450836682189	1	-4.35296333412067
SLED1	0.189174259083288	-0.322326121430373	1.60642240944896	0.141521284765644	1	-4.35325861149373
GCC1	-0.0742941038364984	0.4932882144087	-1.60604050738961	0.141605352425229	1	-4.35361076969078
OR13D1	0.133524311881438	-1.35692705040432	1.6057969934038	0.141658980227927	1	-4.35383529962278
SERPING1	-0.217479322263873	0.796396406203733	-1.60562613046907	0.141696619330441	1	-4.35399283376265
NLK	-0.119858008267542	0.472187976411387	-1.60554668283779	0.141714123763066	1	-4.35406608139159
CT55	0.0933297372689027	-0.844934895931806	1.60531163264392	0.141765922932006	1	-4.35428277962736
FOXN2	-0.173339032903658	1.0942038362762	-1.60497724728196	0.141839642299259	1	-4.3545910343046
METAP2	-0.123071099626008	1.11166980791942	-1.60481004778812	0.141876516356971	1	-4.35474515780751
TNMD	0.0686939984408111	-0.775842348062936	1.60447209016879	0.141951075501603	1	-4.35505666453541
SSTR4	-0.101608986596049	-0.22299454373192	-1.60414608244999	0.142023031539445	1	-4.35535713050838
SEC31B	0.065741807655685	-0.519727310927986	1.60297126194798	0.142282607487263	1	-4.35643969415264
TC2N	-0.172825252511477	0.894202894175733	-1.60279246601403	0.142322149564914	1	-4.35660442023203
SLC39A2	0.0922131009567667	-0.833444275903666	1.60264980858441	0.142353706392925	1	-4.35673584607392
CHTF8	-0.106679356900224	0.843825293435357	-1.60260637229255	0.142363316050257	1	-4.3567758615962
UBE2L3	-0.0897026342077645	1.32042843600099	-1.60247306612145	0.14239281175645	1	-4.35689866655593
RPRD1A	-0.163414155634898	0.437826048643667	-1.60246872589547	0.14239377217925	1	-4.35690266480765
SHMT2	-0.145479091260347	1.0395244229432	-1.60233607172997	0.142423129227561	1	-4.35702486470902
HS3ST3A1	-0.0997115768730656	0.157151140218166	-1.6021890087713	0.142455681347382	1	-4.35716033288368
TUBA3FP	-0.0646321015398532	-0.659390096023107	-1.60062909335337	0.142801375906035	1	-4.35859693787979
TRAPPC8	-0.0993651434623041	0.490990922010757	-1.59999433175953	0.142942260847635	1	-4.35918135267043
OR8G5	0.113153869232872	-0.781273927393261	1.5997475446854	0.142997068647637	1	-4.35940853908958
YTHDF1	0.0987621869685149	1.23965538673049	1.59941302765402	0.14307138999942	1	-4.35971646398201
MYL6	-0.154151407446815	2.26682058390056	-1.59914053458199	0.143131956707781	1	-4.35996727530532
TPBG	-0.122242284912648	0.45142892463777	-1.59881560016389	0.143204209469838	1	-4.36026633165614
ZCCHC7	-0.13434593470009	0.0289151823542391	-1.59878832265091	0.143210276410569	1	-4.36029143559215
TBC1D23	-0.116006996562059	0.874164021256258	-1.59824797631781	0.143330505181818	1	-4.36078868763641
PDE6H	-0.156454503062784	-0.877737870830921	-1.59762906566725	0.143468325665379	1	-4.36135815066008
NDRG2	-0.206228664048012	0.603354628233684	-1.59757029909421	0.14348141810291	1	-4.36141221723514
UROS	-0.12066457987908	0.241830592005001	-1.59729993472961	0.143541665575132	1	-4.36166094768238
OR10A4	-0.125669637549795	-0.873503022583836	-1.59725422714158	0.143551853200722	1	-4.36170299609093
TXNDC15	-0.144638909103879	0.405850438385739	-1.59668313285364	0.143679197186533	1	-4.36222832760451
GTF2F1	-0.118889484478986	0.35851134086561	-1.59606825818221	0.143816416327275	1	-4.36279384203581
ZNF503	-0.133071651273425	-0.519629021819849	-1.59572479662769	0.143893116266085	1	-4.3631096912281
ASPDH	0.0783525558734982	-0.460549087858645	1.59562507687999	0.143915391978039	1	-4.36320138865513
OGT	0.175133538623253	0.997955004933875	1.59545365160766	0.143953692700566	1	-4.36335901729235
STK11	-0.089162077280072	0.0488975054518247	-1.59524916098258	0.143999392971876	1	-4.36354704068882
DNAH6	-0.100459786895954	-1.18996396289965	-1.59490180276801	0.144077051508085	1	-4.3638664033023
PRPS1	-0.189105683860433	-0.0891704304401429	-1.59488421887807	0.144080983716356	1	-4.36388256921735
KLHL5	-0.200958207666838	1.48508041510842	-1.59468747246384	0.144124987796055	1	-4.36406344470997
EMC3	-0.140239864943501	0.777317205779208	-1.59432609988966	0.144205843267121	1	-4.36439564170415
AKR7A2P1	0.149578702409275	-0.628894513112957	1.59417833346046	0.144238917009115	1	-4.36453146889674
SPOCK1	-0.282226973036793	-0.0115794087700082	-1.59397553230469	0.144284319904924	1	-4.36471787537691
PANK1	-0.0744647331783923	-0.147004143305014	-1.59364762716837	0.144357757958074	1	-4.36501925088493
RRP1B	-0.116973379962785	-0.284280991272342	-1.59358838181684	0.144371030184522	1	-4.36507370008535
IQSEC2	-0.0898436858100913	-0.360948407108682	-1.5930285638691	0.14449649521849	1	-4.36558815583743
KRTAP3-1	-0.1357387774735	-0.655591501997983	-1.59294108747045	0.144516109013666	1	-4.36566853702665
WSCD1	-0.0733111801624551	-0.402884667181335	-1.59284295497606	0.144538114929587	1	-4.36575870775157
LYZL2	-0.0810035356749461	-1.14850502987414	-1.59205650456124	0.144714582219867	1	-4.3664812654315
ZNF221	0.0832818633544371	-0.869477517771492	1.59166156485985	0.144803273140903	1	-4.36684406191177
LRRC38	-0.0771809629930745	-0.539378814875306	-1.59142160745529	0.14485718366469	1	-4.36706447093112
UBE2V2	-0.0953089122096585	0.43054928307109	-1.59128503312486	0.144887875421925	1	-4.36718991273578
AKR7L	-0.0731961671256396	-0.960411986360814	-1.59124241626303	0.144897453713371	1	-4.36722905484372
PRNP	-0.173458102536124	1.58441600345819	-1.59110476727004	0.144928394677951	1	-4.36735547759806
CHRNA5	-0.165985676039559	-0.788359003281613	-1.59068036452622	0.145023829763172	1	-4.36774523783788
CD2BP2	-0.114384161676084	0.496767309721796	-1.59060589600976	0.145040581221807	1	-4.36781362315657
HIVEP1	0.118313498765576	0.150336785433098	1.59044627351746	0.145076493620987	1	-4.36796020175452
UCHL3	-0.136586708685281	1.03793786735347	-1.59029938477424	0.145109548154172	1	-4.36809508159742
RSL1D1	-0.123162400133657	1.16940010120994	-1.59026681906313	0.145116877362154	1	-4.36812498417301
MIIP	-0.0891672809331733	0.015310713019283	-1.58975132547203	0.145232937895966	1	-4.36859828711358
SEMA7A	-0.135178974850055	1.49414298910615	-1.58913432219412	0.145371961732429	1	-4.36916470508445
MRGPRX4	-0.121146532351097	-1.05129168408669	-1.58906765291938	0.145386990834742	1	-4.3692259027954
DPT	-0.246694904731308	-0.224009603076794	-1.58873094613365	0.145462915070846	1	-4.36953495912164
NLGN1	-0.209191564920015	-0.288281425841479	-1.58844472937206	0.145527482106717	1	-4.36979764955046
LCE3B	0.119071771029896	0.205105996719858	1.5883203144482	0.145555556583375	1	-4.36991183152168
NDUFS7	-0.114709470351377	0.536063042209192	-1.58823585485352	0.14557461781476	1	-4.36998934224224
ARHGEF4	-0.0638150502586887	-0.591905315643261	-1.58814007233711	0.145596237151511	1	-4.37007724215171
ISCA2	-0.110312769064093	0.64042136553185	-1.58786848354226	0.145657553793649	1	-4.370326467625
EIF4G2	-0.0990948558399336	2.18623665644834	-1.58754165392334	0.145731372720228	1	-4.37062636093799
SNX11	-0.11149457618669	-0.01038452802649	-1.58746879658169	0.145747833094892	1	-4.37069320997721
CPB1	-0.0781925258383692	-0.974169161005479	-1.58745377294321	0.145751227533207	1	-4.37070699450201
SCP2D1	0.108441799507355	-1.3841783080785	1.58745066027801	0.145751930817073	1	-4.37070985043502
FAM149A	0.0612443353173497	-0.748270929332978	1.58656319594354	0.14595257043723	1	-4.37152401847039
PRPS2	-0.172569694203348	-0.318858746339249	-1.58644004883783	0.145980431232349	1	-4.37163697927224
EXOSC3	-0.132060408056232	0.472001905608309	-1.58640665412978	0.145987987267318	1	-4.37166761103382
CMPK1	-0.113114606260905	0.581032570023879	-1.5863280194675	0.146005780873604	1	-4.37173973867632
KIR2DL5A	-0.112542576917946	-0.847020746475458	-1.58632727730706	0.14600594882035	1	-4.37174041941564
NDFIP1	-0.116003320969345	0.702410641151518	-1.58600152290067	0.14607968185891	1	-4.37203920115762
RFXANK	-0.1072702669244	0.158717747779602	-1.5859762357336	0.146085406884267	1	-4.37206239342495
SPATA25	0.122326942778729	-0.473961210028507	1.58555993632056	0.14617968602688	1	-4.37244418183889
UBIAD1	-0.168648829352427	0.338315243141436	-1.5855495109998	0.146182047741184	1	-4.37245374235104
PUS3	-0.110895217057562	-0.139385244148265	-1.58553633102556	0.146185033533402	1	-4.37246582897187
NXT2	-0.141421671928279	0.581779634733205	-1.58531278279354	0.14623568445221	1	-4.37267082600804
OSTM1	-0.154659611184224	0.569254722492216	-1.58472423281196	0.146369111297547	1	-4.3732104753603
PCDH12	0.146750540795763	0.45570539044653	1.58461861129125	0.146393067645894	1	-4.37330731198467
CALCOCO1	-0.099352345445749	1.33321932653905	-1.58422866292759	0.146481543350625	1	-4.37366480287347
ITPKB	0.193940097964814	-0.140892441078204	1.58416543548108	0.146495893570469	1	-4.37372276398004
RANBP3	-0.095834322635017	0.517397902546426	-1.5839182640592	0.146552004092047	1	-4.37394933840282
EML6	0.0682169488726336	-0.649660695529022	1.58389317238412	0.146557701238621	1	-4.37397233831296
IL6	-0.215332354124077	-0.548750603709521	-1.58381050720863	0.14657647203334	1	-4.37404811099955
LPL	-0.457618413959272	0.634716083834133	-1.58343589817455	0.146661561442208	1	-4.37439146429041
OR2C1	-0.0834239295249007	-0.611599199557688	-1.5833335129437	0.146684825081904	1	-4.37448530082797
CRYBB2	-0.0936349598108121	-0.409649472572491	-1.58295344784301	0.146771211021572	1	-4.37483360927471
GUCA2B	-0.132185219890561	-0.168917623765403	-1.58293554736315	0.146775280784427	1	-4.37485001317228
MITD1	-0.0923755047368765	-0.341373115518642	-1.58257471497507	0.146857339276974	1	-4.37518066077725
TMEM167A	-0.15023969613558	0.558465280485714	-1.58241385496625	0.146893934344997	1	-4.37532805380583
LINC01164	0.0781851260449511	-0.495056006262483	1.58238299962024	0.146900954753459	1	-4.3753563252422
UEVLD	-0.108622734638639	0.406229108881609	-1.58199793500352	0.146988592316673	1	-4.37570912341095
SLITRK5	0.0871664967337523	-0.540833972543675	1.58194537212712	0.14700055881307	1	-4.37575727889887
DLL4	0.0694363400421148	0.0946060280903867	1.58174998526221	0.147045048320283	1	-4.3759362765231
LLPH	-0.120480706861576	-0.575566177210419	-1.58156901554051	0.147086265756996	1	-4.37610205777212
UPK2	0.134530266093743	-0.406551693550693	1.58125334199329	0.147158187819581	1	-4.37639121768732
PTPRA	-0.119230299766973	0.490177130591301	-1.58110872330092	0.147191147754288	1	-4.37652368139049
KLF12	0.0949405412419414	-0.653340098450909	1.58080399038613	0.147260620739467	1	-4.37680278472785
TMEM126A	-0.156673785497544	0.227398030303934	-1.58024255606897	0.147388693017233	1	-4.37731693838461
MAK	0.0849408932766004	-0.913551142702247	1.58017905265855	0.147403185422822	1	-4.37737508891841
DKK4	-0.07291786032321	-0.960638618272699	-1.58005557623037	0.147431368182164	1	-4.37748815427155
OR6N2	0.159360038708362	-0.982175324133711	1.57976805526766	0.147497011739361	1	-4.37775141764217
EXD2	-0.122454255685436	-0.00632742615957617	-1.57974919672623	0.147501318219798	1	-4.37776868439643
YBX2	0.0722112423594198	-0.0281131780433191	1.5796433733337	0.147525485813477	1	-4.37786557392282
CYC1	-0.11147607731782	0.829694752938	-1.57930642731017	0.14760245992848	1	-4.37817405533806
EPHX4	-0.0881837445871098	-0.723445941743587	-1.57928457877302	0.147607452383988	1	-4.37819405716043
NDUFA4L2	0.131027126783835	0.359790430192407	1.57917803937957	0.147631799106958	1	-4.378291589746
MANEAL	-0.0928700462555081	-0.29224755483007	-1.57766487542972	0.147977978650563	1	-4.3796765217805
MRPL17	-0.120399822163989	0.991616880193961	-1.57734353299621	0.148051587945207	1	-4.37997055777173
FBXO8	-0.116097407550616	0.972703559129355	-1.57727056041781	0.148068308177006	1	-4.38003732577992
KIAA1328	-0.0734942169507715	-0.641487758330781	-1.5769785750557	0.14813522771221	1	-4.38030447128811
LHPP	-0.100135459188564	0.194844754399526	-1.57697617073004	0.148135778866549	1	-4.38030667098272
SRP72	-0.116810201166097	1.17421932554913	-1.57690429408417	0.148152256315404	1	-4.38037242956432
ARL2	-0.158745348990862	1.12970723633415	-1.57664873534814	0.148210855408035	1	-4.3806062248096
KCNJ13	0.132501069146648	-1.10261083578288	1.57643005946324	0.148261013725675	1	-4.3808062650215
GALNT15	-0.159452754337398	-0.148770540597425	-1.5763390092834	0.148281902624726	1	-4.38088955228272
CERS2	-0.149805709240222	1.22431884187521	-1.57626341545996	0.148299247489393	1	-4.38095869939592
PDCL2	-0.059061690597364	-1.63599987026136	-1.57619319868007	0.148315360219722	1	-4.38102292672646
LOC202181	-0.113955483023441	-0.692703257610711	-1.57593136217364	0.148375457908925	1	-4.38126241770769
GUCY1A2	0.141934213379042	0.302765085368495	1.57579411775094	0.148406967420345	1	-4.38138794253395
CDKN2AIPNL	-0.106163232598946	-0.683291792020417	-1.57535028435856	0.148508906513008	1	-4.38179384330246
SPATA2	-0.0833239175522962	0.0308131369381447	-1.57515174651343	0.148554526612094	1	-4.381975396735
BRPF1	-0.0726136776500352	-0.0571339229751916	-1.57506177239091	0.14857520500707	1	-4.38205767050015
TNFSF15	0.13546122206253	-0.0848962514088264	1.57410724091163	0.148794739028731	1	-4.38293038247869
CILP	-0.235059511483779	-0.491300581930442	-1.57404850868594	0.148808256360171	1	-4.38298407278834
MID1IP1	-0.169410483285466	-0.114036421499654	-1.57360982956213	0.14890925375526	1	-4.38338506536271
KDM3A	-0.100295756017099	0.394279921521968	-1.57358510900371	0.148914947001849	1	-4.38340766074016
ARHGEF16	-0.131790773611685	0.110596054286056	-1.57328596786071	0.148983855798934	1	-4.38368107292561
ABHD14B	-0.109382580456644	-0.192036092192111	-1.57313865364639	0.149017800860847	1	-4.38381570834742
BDKRB1	0.114934419109471	-0.658790932876551	1.57243689348452	0.149179599329761	1	-4.38445699460894
ZC2HC1B	-0.0936970853579253	-1.13325902554209	-1.57234769997342	0.14920017506086	1	-4.38453849290368
NDUFB8	0.0648234535629726	1.39615842856234	1.5720649600363	0.149265416013317	1	-4.38479682588055
ZNF398	-0.0772898187300756	-0.139036569951306	-1.57196218738773	0.149289136623156	1	-4.38489072182591
RPL13AP3	-0.119439055628562	0.730939502655361	-1.57195846003664	0.149289996983564	1	-4.38489412718665
MMP26	-0.081932088192326	-1.41570603253642	-1.57184397678382	0.149316424563054	1	-4.38499871897902
MLX	-0.128100169292806	0.309033909029853	-1.57182557416163	0.149320673055315	1	-4.38501553128497
MRPL33	-0.113873918501953	0.402816226810068	-1.57113593286515	0.149479963556047	1	-4.38564551280583
DDR2	-0.18314765408383	-0.102295833580068	-1.57087032550724	0.149541352757952	1	-4.38588811044449
UBE2K	-0.115821329096439	1.06057782626935	-1.57063020414586	0.149596870742785	1	-4.38610741441266
SLC10A1	0.1125345768428	-0.846584944164819	1.5701348129587	0.149711467091015	1	-4.3865598108572
LAPTM4B	-0.119682697570461	0.558327856963273	-1.56980474012875	0.149787864511808	1	-4.38686120192977
PHF2	-0.112607656437203	0.559185146624688	-1.56953971590394	0.149849231119998	1	-4.38710317659198
COPZ1	-0.0953048136985819	1.42829831210657	-1.56821036365753	0.150157381327865	1	-4.38831664102216
MT1A	-0.183414443011371	0.529388803615751	-1.56769648485007	0.150276651803815	1	-4.3887856001435
CYP7B1	-0.159347204802096	-0.380815880907637	-1.56750373224386	0.150321411100873	1	-4.3889614861455
NONO	-0.123580939190849	0.585116058990672	-1.56744074316134	0.150336040434719	1	-4.38901896136468
TMEM129	-0.0733839039220793	0.129981107858732	-1.56677752622861	0.150490150655774	1	-4.38962406038692
ARMCX5	-0.0961538072550095	-0.412573848704991	-1.56603305669773	0.150663308617504	1	-4.39030315676484
TMEM135	-0.1375418080703	0.499398980913138	-1.56590881764569	0.150692222912005	1	-4.39041647225112
CTNNBIP1	-0.115987577657466	0.245276900051944	-1.56552894748449	0.150780661113632	1	-4.39076291807958
TUBE1	-0.121008189034487	-0.0765445929361406	-1.56471673981575	0.150969907265378	1	-4.39150353548288
MPHOSPH8	-0.1237182027674	0.39862615032402	-1.56448749548327	0.151023359867257	1	-4.39171254271368
CALCR	0.0565859357276084	-0.655475667900456	1.56415417514387	0.151101109732045	1	-4.39201641413027
MAP3K6	-0.0719500682546433	0.133357902805709	-1.56389851594436	0.151160768555438	1	-4.39224946629639
GLUD2	-0.155852070722561	-1.03195782386431	-1.56353736251838	0.151245080421691	1	-4.39257865536303
KCNMB4	-0.141420842408699	-0.307471014294421	-1.56352070215348	0.151248970819229	1	-4.392593840365
ANKRD39	-0.0937615914179547	0.160797848830512	-1.56333980895779	0.151291217299561	1	-4.39275870988622
SPDYE3	0.150340935755519	-1.140427237346	1.56321604876693	0.151320126760092	1	-4.39287150240657
CIB1	-0.123944239714611	0.494508442933732	-1.56315842273849	0.151333589446036	1	-4.39292402024166
SYNJ2	-0.0894229764038525	0.123299304511017	-1.56306529589771	0.151355348137892	1	-4.39300889014
GSTA3	-0.361799225311161	0.712962775986399	-1.56270155403937	0.151440361505253	1	-4.39334035985619
CCDC9	-0.07708543942758	0.239699469453477	-1.56233141891732	0.151526912628165	1	-4.39367762036484
TAS2R7	-0.0851556977359693	-1.00122049724316	-1.56231729227398	0.151530216823913	1	-4.3936904916052
CINP	-0.112636973244757	-0.167144023639216	-1.56176013616823	0.151660585640884	1	-4.39419809316519
FCAR	0.205234152238638	-0.270335692626965	1.56093640431421	0.151853512915587	1	-4.3949484128686
PLA2G12B	0.095488431478401	-0.453281209411173	1.56051175088203	0.151953056620898	1	-4.39533515161354
ACTR10	-0.0861496844595504	1.09574104194126	-1.56037309015927	0.151985572850598	1	-4.39546142200504
SGPP2	-0.0894686457033962	-0.52852453745663	-1.56024852676799	0.15201478849293	1	-4.3955748504921
TP53TG3	-0.0883635842982959	-0.611428281244841	-1.56021443316888	0.152022785823611	1	-4.39560589570971
SETD7	-0.100140450050694	0.334110925384681	-1.5590838924635	0.15228818818782	1	-4.39663518070541
MIA2	-0.0881307681915122	-1.63345320518691	-1.55894824705423	0.152320059512545	1	-4.39675865476663
POLR3K	-0.116724561434863	0.46307622390854	-1.55894388615452	0.152321084250293	1	-4.39676262428678
RHBDL3	-0.098436778314076	-0.481343774747971	-1.55891825336286	0.152327107646897	1	-4.39678595650078
FAP	0.142377495670826	-0.144590309760859	1.55881476651834	0.152351427955462	1	-4.39688015351648
PARP4	-0.179555519093438	0.835867923050347	-1.55858876193307	0.152404552978521	1	-4.39708586034916
GCM2	-0.064313822458813	-0.616040497789244	-1.55828146792585	0.152476812401281	1	-4.39736553448927
C1GALT1C1	-0.101423997832072	-0.33447451344551	-1.55811488432943	0.152515996825442	1	-4.39751713508192
HABP4	-0.149760775628217	-0.512245764083811	-1.5578096979167	0.152587807107348	1	-4.39779485333242
NMUR1	-0.0841730639156544	-0.194996037298338	-1.55779758168536	0.152590658672382	1	-4.39780587854512
BAD	-0.0810888192149272	0.302427222528528	-1.55735824688275	0.152694088423417	1	-4.3982056270375
ING5	0.0719086225396376	-0.391605391938268	1.5572693327671	0.152715028464418	1	-4.39828652338959
PPID	-0.13200752065301	-0.0693029987440194	-1.55689229866046	0.152803851555063	1	-4.39862953572386
PTTG1IP	-0.11143880620014	1.89319892083706	-1.55641419595376	0.152916550658282	1	-4.39906444314018
N4BP1	-0.101874680978833	-0.140342913059991	-1.55581197058884	0.153058613059608	1	-4.39961217375744
PDIA4	-0.138910801204876	1.19705510235493	-1.55574551217823	0.153074297484887	1	-4.39967261258468
ZBTB2	-0.105441922061054	0.0617435783535332	-1.55539261667184	0.153157605982181	1	-4.39999352455325
LRRC57	-0.0998578309124068	0.309569981761347	-1.55483625000308	0.153289029841682	1	-4.40049940028714
PPP1R2	-0.115558615818121	0.894580046667565	-1.5547604198169	0.153306950042939	1	-4.40056834249357
ZNF37BP	0.0865156866383932	-0.220851002308503	1.55471219754985	0.153318346902696	1	-4.40061218373961
SEC61B	-0.13431218208368	1.19687370548341	-1.55457943451484	0.153349728024834	1	-4.40073288201616
POGK	-0.131558564429388	0.889645521508284	-1.55449964092895	0.153368591528642	1	-4.4008054221789
UNCX	-0.087338235478932	0.233882649523732	-1.55446101106444	0.153377724512961	1	-4.40084053989688
IMP4	-0.134041215172855	0.351210875001923	-1.55404287248054	0.153476612907894	1	-4.40122063706613
USP20	-0.0817026640461087	-0.441090189824953	-1.553765667017	0.153542202238361	1	-4.40147259755873
TMEM45A	-0.316670748174923	0.297486062019408	-1.55342754969052	0.153622237506139	1	-4.40177989529982
PTHLH	-0.110154438707931	-0.717087561496613	-1.55280787877242	0.153769014918104	1	-4.40234300464616
COL5A2	0.162634857240383	0.445354577242406	1.55273141613232	0.15378713473761	1	-4.40241248100319
ZNF177	0.0673904695399959	-0.676225699941987	1.55234688124727	0.153878289013506	1	-4.40276185809163
AQP5	-0.0824645502922834	-0.238078469497094	-1.55190677959799	0.153982674190414	1	-4.40316167359971
NFASC	-0.199139331837412	-0.311675727390841	-1.55148793332964	0.154082076197476	1	-4.40354213188348
TUBB4B	-0.140801103667512	1.84150958032156	-1.55109910808935	0.154174404399576	1	-4.40389527910574
OTUD6B	-0.132841816052031	0.224928671800177	-1.55105648181219	0.15418452917072	1	-4.40393399162773
POPDC2	0.0806691720572613	-0.684321244005743	1.55096879548086	0.154205358646244	1	-4.40401362547854
RNF6	-0.0879540486036327	-0.10033126344321	-1.55012388346103	0.154406191299421	1	-4.4047808425763
CHMP4B	-0.0912369749840594	0.785630128167886	-1.55006338094989	0.154420581422308	1	-4.40483577425023
KHDRBS1	-0.129215842825789	0.360156208424905	-1.54999770980534	0.154436202215065	1	-4.4048953975519
DNM3	-0.0803833481711622	-0.890509136822096	-1.54966161488983	0.154516168967566	1	-4.40520052263233
PSME1	-0.127649284534537	1.14298661360201	-1.54924422454734	0.154615529319576	1	-4.40557941038276
MRPL15	-0.145890758258027	1.16681796317196	-1.54880910827704	0.154719169593044	1	-4.40597433969839
AGMO	0.05900533351017	-0.88074249311293	1.54856191882091	0.154778075008938	1	-4.40619867656324
SKA2	-0.130108996275718	0.143168714939524	-1.54819705425476	0.154865058775383	1	-4.4065297798446
EIF2AK2	-0.162179410590702	1.02426535329583	-1.54803051485385	0.154904776179064	1	-4.4066808974264
JMJD1C-AS1	-0.0779366307744174	-0.00785572402021597	-1.54787701512716	0.154941391783469	1	-4.40682017629801
HTT	0.0962129324030087	0.310676272034303	1.54786704606563	0.154943770054081	1	-4.4068292215674
F10	-0.0777478489735658	0.0456280990805903	-1.54771745242038	0.15497946176557	1	-4.40696494980724
ASF1A	-0.116652891018754	0.292903432985128	-1.54769980980456	0.154983671616428	1	-4.40698095678723
VPS13B	0.10932733216385	0.315973725667568	1.54763080849596	0.155000137563237	1	-4.40704356023262
NOL7	-0.133244741632079	0.832242623917924	-1.54748881179626	0.155034027447688	1	-4.40717238688503
SENP8	0.0892643596126771	-0.11267488973407	1.54728840891904	0.155081868104837	1	-4.40735419347151
ATP6V0E2	-0.108107661323274	0.334635969130731	-1.54714304545211	0.155116577799393	1	-4.4074860613139
KRTCAP2	-0.14994959039529	0.988273968024561	-1.54673595788858	0.155213818225213	1	-4.40785532469659
ENTPD3	-0.102076161279145	-0.73991760551917	-1.54665494269255	0.155233176646485	1	-4.40792880716998
TOMM7	-0.0999969793045373	0.950917048683446	-1.54659533030355	0.155247422274089	1	-4.40798287573376
RALY	-0.0683971493036534	1.01355161584273	-1.54594417785739	0.155403104145044	1	-4.40857341069507
ZNF787	-0.057451209052186	0.23061637105668	-1.5458978931509	0.155414175459697	1	-4.40861538233229
NXT1	-0.0860643437312463	0.288798820751382	-1.54569267612617	0.155463271838724	1	-4.4088014691942
DCHS1	0.0897503506434488	0.142046857427877	1.54477793831723	0.155682281851446	1	-4.40963079912064
LUC7L	0.108748963140442	0.302078380816316	1.54467834172467	0.155706144120889	1	-4.40972108301208
CPA3	-0.214738184764842	-1.12934426065814	-1.54422953988985	0.15581371235362	1	-4.4101278870767
SAMD3	-0.0868136245416415	-1.03876840717948	-1.54419868417548	0.155821110225623	1	-4.41015585340988
SEC23IP	-0.0878134197650942	0.606496635902377	-1.54376220147266	0.155925793282864	1	-4.4105514358396
STK11IP	-0.048759710230869	0.233338693083465	-1.54370635007042	0.155939192794176	1	-4.41060205004895
TCEAL8	-0.123065820102855	0.333175612922181	-1.54345303291354	0.155999979815339	1	-4.41083160313765
OSGEPL1	-0.101109477089867	-0.619706558374942	-1.54334114697178	0.156026835096762	1	-4.41093298741611
NAPRT	-0.0906432333198147	0.597090581967507	-1.54327316170288	0.156043155172175	1	-4.41099458991978
ZNF678	0.0622836445878259	-0.733421004729457	1.54324936346065	0.156048868371096	1	-4.4110161535825
ACYP1	-0.0860728545896835	0.000703388902617296	-1.54323535355161	0.156052231789939	1	-4.41102884793451
GABRR1	0.0954917652740187	-0.572175730247609	1.54318463822725	0.156064407771219	1	-4.41107480055389
RNF111	-0.0790585915681711	0.174864228382046	-1.54251843450488	0.15622443123561	1	-4.41167837668152
KLRG1	0.102703293703776	-0.925284963846281	1.54248580420889	0.156232272824732	1	-4.41170793645398
WDR24	-0.0692257437220073	-0.0227434198915412	-1.54205317989948	0.156336272368563	1	-4.41209982363866
RAB11A	-0.105245503034445	1.52254858709738	-1.54180160770374	0.156396776530502	1	-4.41232768398127
SBDS	-0.134303968634474	1.50078728036426	-1.54174177594577	0.156411169365438	1	-4.41238187381477
FST	-0.191566341321071	-0.0227604902799997	-1.54097911069553	0.156594735030626	1	-4.4130725381227
CASQ1	0.315837807290758	-0.511442897880486	1.54088509981138	0.156617375663795	1	-4.41315766289354
LAMB4	0.212310405582241	-0.176054519283432	1.54084912869171	0.156626039350984	1	-4.41319023331582
KATNBL1	-0.105862176488628	0.416197306536731	-1.54014194730938	0.156796450902065	1	-4.4138304872917
METAP1	-0.0834016236981688	0.525247597128119	-1.54002301148824	0.156825127308159	1	-4.41393815383915
TSEN15	-0.12569775100955	0.506389669180085	-1.54000743366705	0.156828883592519	1	-4.41395225536585
CCNO	-0.0817326791641108	-0.231464320896673	-1.53994837970122	0.156843124013971	1	-4.41400571225287
PSMA2	-0.130955407757137	1.08062434658255	-1.53993234065971	0.156846991906052	1	-4.414020230967
LUZP6	-0.124109727509293	1.52972771270314	-1.53982365513145	0.156873204166083	1	-4.41411861245837
GPR22	0.0715244222838407	-1.44569619578259	1.53971512279806	0.156899383343272	1	-4.41421685210211
PPDPF	-0.192918566332273	0.228556821443274	-1.53955331988922	0.156938419131679	1	-4.41436330449871
FAM104B	-0.0819350431474867	-0.301801816631555	-1.539450212706	0.156963298750661	1	-4.41445662604941
CASQ2	0.136406786244562	-0.887256453310611	1.53934630042621	0.156988376165395	1	-4.41455067338677
ST6GALNAC4	-0.12424324382941	0.249040012245723	-1.53908334723635	0.157051851146753	1	-4.41478865002982
PTPN11	-0.0995453043149527	0.910609941227953	-1.53880246659661	0.157119678738019	1	-4.41504283068119
CA4	-0.0637158228341778	-0.184053909508356	-1.53857404893854	0.157174856554231	1	-4.41524951968346
TCHP	-0.0721890019477067	-0.128393402737391	-1.53834386797479	0.157230477646641	1	-4.41545779000141
OR52K1	0.151739477541236	-1.14979502446844	1.53823343215169	0.157257169611732	1	-4.4155577084926
TXNDC12	-0.131999296117275	1.57525412876909	-1.53785897885445	0.157347703515428	1	-4.41589647627897
CHTOP	0.140519591145831	1.02670480079235	1.53784563008084	0.157350931781466	1	-4.41590855221086
CNTN5	0.0582994277847328	-0.887090811211019	1.53752906560967	0.157427506852843	1	-4.41619491728276
CIAO1	-0.119033260448355	1.25413323304236	-1.53735073214159	0.157470659159926	1	-4.41635622628225
TUSC1	-0.0956450602456734	0.0952224822636243	-1.53728966398411	0.157485438551846	1	-4.41641146263694
ITGBL1	0.135870906870814	-0.122995880999397	1.53704652173527	0.1575442947044	1	-4.4166313756138
SPINK9	0.0743912822219699	-1.28218378724193	1.53686703032216	0.157587755703939	1	-4.41679370854766
SLC8A2	0.0858899102657564	-0.497375632269202	1.53678457926005	0.157607723471119	1	-4.41686827477767
CREB3L2	-0.139486576340241	1.84534579265585	-1.53658017176986	0.157657235943569	1	-4.41705312674753
GNPAT	-0.132082687864939	0.405101674473724	-1.53651137430409	0.157673903455557	1	-4.41711533986256
MDP1	-0.108866404752641	-0.387940672672548	-1.53643266639111	0.157692973873374	1	-4.41718651335982
SF3A3	-0.146886175874863	1.02204164098609	-1.53592091596336	0.157817017384962	1	-4.4176492348743
CCDC6	-0.175932684720026	1.12799153620347	-1.53579881151832	0.157846627090904	1	-4.41775963045215
BCORL1	-0.142620264065671	0.922118042531108	-1.53503646386907	0.158031603479619	1	-4.41844878341031
CLEC2D	0.129403615991809	-0.565144562541939	1.53467764383633	0.158118733974608	1	-4.41877309771826
CHODL	-0.136959287014497	0.0995187315725123	-1.53462161342634	0.158132343390557	1	-4.41882373683801
TPI1	-0.112161331170649	0.833769688876628	-1.53440088382571	0.158185967214167	1	-4.41902321936071
AMH	-0.0724577741035111	0.28918073103698	-1.534314819138	0.158206880031737	1	-4.41910099601051
TMTC1	-0.134199583638012	-0.500106085690096	-1.53375572730287	0.158342792936096	1	-4.41960619819719
CTDP1	-0.0702694574381976	0.386814230725855	-1.53353174266836	0.158397271585203	1	-4.4198085695766
ADAMTS17	0.0806042647672367	-0.634309386508605	1.53346973481294	0.158412356366275	1	-4.41986459160964
IFITM1	-0.239267922003664	1.43071881053595	-1.53326193004462	0.158462918715065	1	-4.42005232866624
D2HGDH	0.0662808722803947	-0.0842847486920178	1.53307905072941	0.158507428072469	1	-4.42021753759166
MON1B	-0.0637133442837665	0.180006324736687	-1.53292720435979	0.158544392984504	1	-4.42035470515131
GPI	-0.18856132028515	0.786984170828133	-1.5328742856102	0.158557277114758	1	-4.42040250683126
MRPS18C	-0.167189127809864	-0.332511436917928	-1.53282194131165	0.158570022292572	1	-4.42044978885688
WDR35	-0.0901576251492693	-0.882181478177999	-1.53280468053515	0.158574225272637	1	-4.42046538016156
PHRF1	-0.0535813842743027	0.729929805412208	-1.53278291476347	0.158579525354239	1	-4.42048504062002
ERLEC1	-0.124031457124802	1.19817857332088	-1.5326145556182	0.158620526987419	1	-4.42063711071769
PCBP1	-0.105070091336485	1.67307062409427	-1.53169341343066	0.158845024611446	1	-4.42146899388857
DUS1L	-0.104362870668417	0.196536184832965	-1.53156760818225	0.158875707189095	1	-4.42158259058787
KDM6A	0.14213445857695	0.765570966099884	1.53136146307491	0.158925995119876	1	-4.42176872136107
MSL3	-0.126699736830412	0.244756745698047	-1.53096407921576	0.159022974295115	1	-4.42212749102462
NDUFA13	-0.0838073860595233	0.758769582257647	-1.53014522815771	0.159222974701653	1	-4.42286663733066
ATP8A2	-0.164683094982995	-0.773021236621581	-1.52913917784549	0.159469001382201	1	-4.42377451011796
MTMR7	0.115956361583283	-0.140849059539964	1.52912014535348	0.159473658952699	1	-4.42379168261126
C1QTNF3	0.0679720879684951	-0.32296456618152	1.52865708020063	0.159587015749798	1	-4.42420946293221
CD274	-0.212660753399328	0.758866944189897	-1.52801112948287	0.159745261015394	1	-4.42479214548041
DPPA2	-0.0835322667402805	-1.36591954585504	-1.52782522009062	0.159790830807476	1	-4.42495982459194
GNB2	-0.108366919812836	0.799152645348964	-1.52766440949189	0.159830257671269	1	-4.42510485843895
CMSS1	-0.138663832692323	-0.0253116088724921	-1.52754767772793	0.159858882845175	1	-4.42521013347081
MLEC	-0.119866208457378	1.14512791027456	-1.5270504359993	0.159980868000789	1	-4.42565853104613
ANKRD40	-0.0810452620518246	0.84290193038554	-1.52669605688503	0.160067855655162	1	-4.42597805792197
TMEM219	-0.140341585614773	0.547010852106324	-1.52657455251191	0.160097690318298	1	-4.42608760470811
ZNF511	-0.136706624108155	0.0590430390714684	-1.52644357044752	0.160129857661371	1	-4.42620569190695
KLK10	-0.0752363003292971	-0.443766374287775	-1.52638231976693	0.1601449019174	1	-4.42626091098602
OR1J4	-0.082316721054015	-0.940454545699813	-1.52604806038085	0.160227023918112	1	-4.42656223629623
KBTBD6	-0.0859600596851799	-0.0851600186192613	-1.5259800921958	0.160243727117075	1	-4.42662350391213
MCEE	-0.110120053488368	-0.0856768462149132	-1.52568627836322	0.160315949599868	1	-4.42688833778194
INIP	-0.0802534705333879	0.139647549300954	-1.52515512333608	0.1604465858179	1	-4.42736704258176
SSR1	-0.113650908003292	1.53105266700239	-1.52513664189645	0.160451132969008	1	-4.42738369762449
CALB2	-0.079517818728103	-0.556822428181576	-1.52416071862307	0.160691409333647	1	-4.42826304297585
APOBR	-0.110309385518322	-0.479997697794209	-1.52412912979758	0.160699191927884	1	-4.42829150135757
DES	0.177957050212909	0.50281855546977	1.52403127457721	0.160723302797651	1	-4.42837965740253
PIGY	-0.15125408535399	1.43995202109767	-1.52391458662992	0.160752058091184	1	-4.42848477605942
COPB1	-0.123703133758936	1.50774001547388	-1.52385750635898	0.16076612597576	1	-4.42853619560673
NPPB	0.106421035062955	-0.292251989562024	1.52378111577946	0.160784954735802	1	-4.42860500902496
UBL5	-0.111082753570383	0.753319404404868	-1.52375753336614	0.160790767724557	1	-4.42862625197901
PUS1	-0.0717720554120248	0.0262173044313977	-1.52364879602603	0.160817573522987	1	-4.42872420019865
SNORA65	0.276498001854057	0.117833120261264	1.52358615976964	0.16083301632463	1	-4.4287806200851
STK16	-0.0832340394112367	-0.336872539849386	-1.52319846543828	0.160928630396308	1	-4.42912981332617
ZDHHC17	0.150618474596254	0.6538254723852	1.52308238918741	0.160957267127738	1	-4.42923435420257
KLRC1	-0.230940153560565	-1.17730191738114	-1.52249243195906	0.161102882628095	1	-4.42976562525078
SLC39A11	-0.151551385987913	0.196981706976613	-1.52234694119762	0.161138811044952	1	-4.42989662845155
ACOT11	-0.07391885146225	-0.398512818148039	-1.52230094767026	0.161150170447991	1	-4.42993804085242
ARCN1	-0.11088032727974	1.26611475894964	-1.52229697507991	0.161151151624677	1	-4.42994161773048
ANP32B	-0.173141255672828	1.78154744518839	-1.52206646921061	0.161208092501655	1	-4.43014915526944
ATF2	-0.0819868205743818	0.772893816855335	-1.5215488758885	0.161336015927191	1	-4.43061512027073
CHMP4A	-0.136213067567407	0.148628422899355	-1.5207140112306	0.161542541477791	1	-4.43136655307886
HIGD1A	-0.133611366998138	0.947726887074277	-1.52055548621439	0.161581783060039	1	-4.43150921409143
CD59	-0.133452622491974	1.71907834926069	-1.52041382751026	0.161616856623645	1	-4.43163669073709
RGL2	-0.0569791427239184	1.29114656968609	-1.51946341252449	0.161852345152546	1	-4.43249181127248
TMEM160	-0.140934071642908	0.603993220978827	-1.51939482303937	0.161869351551869	1	-4.43255351382817
ANKDD1A	0.126870975471637	0.179240941537997	1.51903778893581	0.161957901669146	1	-4.4328746777085
DCLRE1B	-0.161033424570456	-0.642322200449753	-1.51892464461195	0.16198597214963	1	-4.43297644732663
FRYL	0.128241755469135	0.494730579434638	1.51859227358917	0.162068456325156	1	-4.433275383554
SGSH	-0.114314529715696	0.453590272557561	-1.51856056747383	0.162076326730089	1	-4.43330389859008
TRIP4	-0.126422913163968	0.262977514494924	-1.51801821155789	0.162211007762053	1	-4.4337916253801
CFHR5	-0.0649732796416604	-1.36164824626198	-1.51798285632817	0.162219790800092	1	-4.43382341658372
BTF3L4	-0.151496281661729	0.991610223151719	-1.5179666079555	0.162223827403393	1	-4.43383802690279
ING1	-0.0706554575695903	0.0637692791309511	-1.51774705668564	0.162278379462632	1	-4.4340354372387
FADS1	-0.105325892937378	0.267954300680986	-1.51761844331219	0.162310343614941	1	-4.43415107417816
IFRD1	0.16006614610942	0.439503751288394	1.51759149999464	0.162317040512287	1	-4.43417529846708
ZBTB8A	-0.166596868241731	-0.350624709045829	-1.51711203985772	0.162436253406062	1	-4.43460633919523
CLDN14	-0.0745974895674159	-0.606872566216452	-1.51709320360478	0.16244093842116	1	-4.43462327191362
KLHL26	-0.0897230495297059	-0.421151923925934	-1.51704107409864	0.162453904863984	1	-4.43467013285313
CATSPER3	-0.0693200782514449	-1.10369807738452	-1.51697872297014	0.162469414979855	1	-4.43472618134992
NRAS	-0.113545253512697	1.24199098289339	-1.5169589684897	0.162474329264987	1	-4.43474393876388
TUBB3	-0.105971216030934	0.516808312142809	-1.51681017634416	0.162511348210454	1	-4.43487768535771
SENP7	0.114231428442859	-0.252594797393638	1.51570692999425	0.162786063425617	1	-4.43586918052448
LPAR6	0.172433636363087	0.579488248257081	1.51528294650203	0.162891746549474	1	-4.43625012678514
NDUFB10	-0.162517562060379	0.702203867719389	-1.5151521941125	0.16292435036859	1	-4.4363675967472
GPN3	-0.10088560603356	0.0469382394539278	-1.51477051706091	0.163019556443361	1	-4.43671047387441
SYNCRIP	-0.107326915582026	0.864123355053843	-1.51458806609136	0.163065084555731	1	-4.43687436309629
DPP3	-0.0974029137359164	0.215272031332091	-1.51402281259583	0.1632062067147	1	-4.4373820509158
PAN3	0.0929105434499103	1.00703740052844	1.51369097789693	0.163289103145884	1	-4.43768004962008
JKAMP	-0.114042996259725	0.88696780082576	-1.51352695232498	0.163330092440315	1	-4.43782733866651
MT2A	-0.170155590318447	1.35154842569142	-1.51308838633552	0.163439732645574	1	-4.43822111795953
SH3RF3	0.0974176131719122	-0.100735320033466	1.51268782628061	0.163539927999634	1	-4.43858072524624
GTF3C5	-0.105793563610096	0.72631202335199	-1.51267130496909	0.163544061769081	1	-4.43859555646971
UBQLN1	-0.114018941278176	1.34675871338165	-1.51250930848969	0.163584599499673	1	-4.4387409770524
AURKC	0.073424094646707	-0.38352065206906	1.51233066234329	0.163629313854135	1	-4.43890133509959
CENPB	-0.123015849424078	0.570772698409252	-1.51186757519602	0.163745272568614	1	-4.43931697392628
MT1DP	-0.0872128262346149	-0.0542524880606646	-1.51111209183253	0.163934603364662	1	-4.43999492006086
FAR2	-0.197228714396041	0.789793457764807	-1.5108725982214	0.163994662715159	1	-4.44020980021225
BRDT	-0.120096554137894	-0.947602726274232	-1.51042470241389	0.16410703630634	1	-4.44061162100387
SIRT6	-0.0797499513115116	-0.0610574641964611	-1.51037218778155	0.164120216250663	1	-4.44065872974874
TPRG1L	-0.112488774208672	0.927947535200386	-1.50991061813355	0.164236099444391	1	-4.44107275162389
OPA3	-0.0773754697500625	-0.133277601286555	-1.50928644549755	0.164392920585637	1	-4.44163253044349
LAMTOR3	-0.101721845328952	1.19720418616618	-1.50926143851956	0.164399206238531	1	-4.44165495523876
CAP1	-0.188669867349409	2.1377833775991	-1.5092076114243	0.164412736715738	1	-4.44170322362925
FAM50A	-0.143977312206012	1.2385772871825	-1.50909949529194	0.164439916743192	1	-4.44180017217019
CNPPD1	-0.115713409995301	0.641372749910467	-1.50878378060407	0.164519308927789	1	-4.44208325694405
TTLL12	-0.0663329191028383	0.0110299633493379	-1.50832216191907	0.164635451907119	1	-4.44249711535911
AOC3	0.165124000529909	-0.452146471644533	1.50826839408363	0.164648984541914	1	-4.44254531630903
CLPTM1L	-0.0691320232679454	0.759136625690045	-1.50617084935066	0.165177670845324	1	-4.44442505039607
SH3D21	-0.0955259541558848	-0.101653187085012	-1.50607633858282	0.165201527334528	1	-4.44450971767257
GRAMD4	-0.0952693191375732	-0.0467505040217553	-1.50600070469225	0.165220621084437	1	-4.44457747230782
EEF2	-0.120319093098431	2.21618608293335	-1.50490186310254	0.165498241809263	1	-4.44556165708498
[truncated: 14,668 more rows]
