# Supplementary material for: Transcriptomic comparison of early onset preeclampsia and placenta accreta identifies inverse trophoblast and decidua functions at the maternal-fetal interface
Source: NPJ Womens Health. 2025 Oct 24;3(1):59. doi: 10.1038/s44294-025-00106-7 (PMC12549338; doi:10.1038/s44294-025-00106-7)
Supplement: Supplementary file 6 — Supplementary information [file 44294_2025_106_MOESM6_ESM.csv]

	logFC	AveExpr	t	P.Value	adj.P.Val	B
FLT1	0.481560451750425	1.48362059305884	9.83196396502558	5.87074036694665e-18	9.78476296958998e-14	30.0784338665904
P4HA1	0.299441325386826	0.759382039512315	9.29040317875281	1.53776062178602e-16	8.93076438691098e-13	26.9392868246705
HTRA4	0.682820940448059	1.32786811349766	9.28299631099061	1.60750543953519e-16	8.93076438691098e-13	26.896641062788
SPAG4	0.341048635439414	-0.251748468868136	9.23231165637548	2.17704385101228e-16	9.07119746620543e-13	26.605050095089
PROCR	0.373731068920019	1.35530747649622	8.96857095280243	1.04745665035008e-15	3.49159199827696e-12	25.0945912668946
SH3PXD2A	0.398707573118358	0.970805560458524	8.90698353822242	1.50890225464243e-15	4.19147897968758e-12	24.7436327076236
OCRL	0.254390016875089	0.760710418748346	8.60956657867439	8.70143164236194e-15	2.01288611660854e-11	23.0590619211568
CALM1	0.227821081398335	1.76848444837956	8.59169758286891	9.66166012651848e-15	2.01288611660854e-11	22.9584238413128
INHBA	0.367632240444363	1.31962720866164	8.55136033120267	1.22338528772422e-14	2.26557362116661e-11	22.7314950238499
LEP	1.11411920216367	1.66565514148175	8.27015154199512	6.27663121976179e-14	1.0461261253977e-10	21.1595668871478
SYDE1	0.304227916331505	1.40326041994299	8.1894925516691	9.99770563172154e-14	1.46464210957458e-10	20.7121248729432
FSTL3	0.697503831206714	1.89411082156969	8.18023657645324	1.05452122846913e-13	1.46464210957458e-10	20.6608815144904
SASH1	0.500832181294088	1.28367586801048	8.12259427265876	1.46906502577205e-13	1.88345436804175e-10	20.3422436323949
SMARCA1	0.236867848890378	0.563191878894713	8.00614631172523	2.86266581946704e-13	3.40800365807551e-10	19.7011399239792
COL17A1	0.494652529179384	0.632077271909803	7.98937250191283	3.15047204752722e-13	3.50059450774241e-10	19.609085397187
DIO2	0.528110736669326	-0.115523932736471	7.97203019534052	3.47821055807421e-13	3.62320846071392e-10	19.5139901081982
FLNB	0.33326378993852	1.09778678695258	7.95407368315018	3.85319341147623e-13	3.77771615229849e-10	19.4156121783567
GBAP1	0.432872494882407	0.469040015430292	7.92703201933919	4.49480033421139e-13	4.16193539835007e-10	19.2676246231501
SIGLEC6	0.368195270693227	1.3545379773051	7.87395597099298	6.07773611738374e-13	5.33145409833868e-10	18.9777451554824
SLC16A10	-0.326240961094754	0.501327170750562	-7.85917291084629	6.60961916326086e-13	5.50812612970344e-10	18.8971453010957
MICAL3	0.144620944546612	-0.0853853717589525	7.84146478743846	7.30776957049941e-13	5.79993311578637e-10	18.8006780688414
PRRG1	0.23673167748421	0.761655079265732	7.79444590149621	9.53643274410181e-13	7.22471475208841e-10	18.5449669355181
RFK	0.151627988582754	0.478008227991904	7.75395618533903	1.1987048719729e-12	8.3429226351195e-10	18.325271415611
BCL6	0.352099605975766	0.527899461659556	7.75356453572777	1.20135683232056e-12	8.3429226351195e-10	18.3231486545058
SOD1	-0.229442355699017	1.75266424698393	-7.72627987005894	1.40115440128349e-12	9.34121616247677e-10	18.1753743103294
CCDC183	0.192918892882303	-0.183819160711431	7.71098443064638	1.52721212752383e-12	9.79001712670756e-10	18.0926291660564
NEK11	0.354811045962018	-0.23742766338979	7.67708841305417	1.84800438361949e-12	1.14076626154763e-09	17.9095048197131
KRT19	0.250652076143218	2.20309553071794	7.64523659805253	2.20992007335952e-12	1.31545492366726e-09	17.737736183952
TMEM45A	0.511875983718399	0.358992453247771	7.63223185224409	2.37712237038147e-12	1.34516498889317e-09	17.6676925642936
TBC1D22A	0.170484683609385	0.699596411528283	7.62895085133098	2.42124855503661e-12	1.34516498889317e-09	17.6500291475925
NDRG1	0.405198894537407	1.8167344626322	7.61333932525923	2.64257455117444e-12	1.42076742078789e-09	17.5660284872176
TMEM139	-0.232079568092968	0.419908024081275	-7.59918005037962	2.8605749372113e-12	1.48991257745315e-09	17.4899060408276
INHA	0.483966186705498	0.761395407736433	7.5727574310581	3.31607386522679e-12	1.65617439396395e-09	17.3480180538788
LIMCH1	0.314200677332652	1.3219084609499	7.56665302425957	3.43112259445167e-12	1.65617439396395e-09	17.3152682714864
RDH13	0.316965620945761	1.00392941217567	7.56422897640399	3.47789666939091e-12	1.65617439396395e-09	17.3022665896304
SH3BP5	0.325969624513078	0.55942907439542	7.51124156008587	4.6736749750015e-12	2.16378168912083e-09	17.0185183582232
GREM2	0.320646948920272	0.326277170022413	7.49443995693629	5.13184943829075e-12	2.31169012399978e-09	16.928729255589
SCARB1	0.235204089381137	1.98664671355586	7.48237982323497	5.48786641096007e-12	2.40700709135451e-09	16.8643339482251
PIK3AP1	0.282727979943937	0.712395500713212	7.45035759802078	6.55618315112924e-12	2.76800248224171e-09	16.6935752133784
CRH	0.612355804509702	2.15347210206448	7.44798492026096	6.64307309591819e-12	2.76800248224171e-09	16.6809359378323
GNG2	-0.212625488307362	-0.238123439284682	-7.40599856121695	8.38343428226478e-12	3.40796827274407e-09	16.4575743618188
TPBG	0.284955313885992	0.482823822286894	7.36774242617678	1.03580937817481e-11	4.11043688239038e-09	16.2545560716982
ARL4C	-0.252884391031137	0.447737831455883	-7.35692590247224	1.09954702822787e-11	4.26189542313348e-09	16.1972418772306
ILVBL	0.201995524533907	1.12966522430117	7.32271741848037	1.32776766399229e-11	5.02952355812718e-09	16.0162342143417
PHYHIP	0.175411864477084	-0.465338621388536	7.29562585037995	1.54123677702112e-11	5.70839852502466e-09	15.8731613454013
QPCT	0.395860712382357	-0.0608498885792225	7.27256420309396	1.74944719400966e-11	6.33870356142588e-09	15.7515654296391
GDPD3	0.266165355236294	0.339008394012389	7.26075239849276	1.86662375752665e-11	6.61936556738227e-09	15.6893557057607
ENG	0.340393479853074	1.92103145406446	7.22058413174443	2.3262253048069e-11	8.07733274067012e-09	15.4781560816114
EPHA1	0.167589073587996	0.164939478464039	7.17760381691603	2.94219839886262e-11	1.00076776967027e-08	15.2527867656161
SEMA4C	0.197928263489003	0.238573165658442	7.14742191677223	3.46853717666488e-11	1.15620218246947e-08	15.0949113541692
MGAT3	0.206772838298881	0.468370776959827	7.1121853256448	4.20160197027143e-11	1.37310000075517e-08	14.9110019735995
DNM2	0.156930022651265	0.982910124355622	7.09056879504665	4.72501219757371e-11	1.51445727494156e-08	14.7983977985062
LRRC1	0.21944082994309	1.26788807947135	7.07624387158249	5.10683677036711e-11	1.60595563116431e-08	14.7238689831196
DSCR4	0.220745852711243	-0.0235449505705398	7.04371551472081	6.09072306186114e-11	1.87989039392666e-08	14.5549070852507
HTRA1	0.351780314832096	2.43270509385989	7.01971990479787	6.9343788958567e-11	2.10136896467716e-08	14.4305128838812
ZC2HC1A	-0.248503225756042	0.291994982792271	-6.98038048534576	8.57381903481684e-11	2.55178289023736e-08	14.227032077419
BHLHE40	0.484424796626399	1.47472377211859	6.95736690354134	9.70459356554875e-11	2.8140317689104e-08	14.1082607161432
KLF4	0.26857958160206	0.773044138814128	6.95292875336736	9.9390170782721e-11	2.8140317689104e-08	14.0853784048293
IPMK	0.201466609078943	0.733166349128993	6.95250904651733	9.96147323247816e-11	2.8140317689104e-08	14.0832148511278
SFXN3	0.290794650134881	1.11984626562042	6.9151486792145	1.21746533678654e-10	3.38191579470353e-08	13.8908894321804
PLEKHA2	0.192643064726952	0.22886167613332	6.90035958110094	1.31790942135102e-10	3.60091743043563e-08	13.8149024951046
ERGIC1	0.229404226409671	1.04841862472634	6.87680575477309	1.49501278807664e-10	4.0189319578828e-08	13.6940531590042
GRHL1	0.185943824706317	0.8399705444528	6.80048515649606	2.24620667272104e-10	5.94246454194311e-08	13.3039294285469
DUSP1	0.233922111839295	2.31107969414221	6.78642453068036	2.42056395512285e-10	6.30367803750508e-08	13.2323025427859
PPP1R1C	0.25004473896278	-0.415263637535551	6.76069000087495	2.77493485180408e-10	7.11535987307979e-08	13.1014075134945
NPNT	0.364083936621204	0.236255081952301	6.72858257837618	3.28946588810561e-10	8.30689817531155e-08	12.9384635816543
EDEM2	0.151793852749196	0.804831806283582	6.69757313907904	3.87529090943521e-10	9.6402199384413e-08	12.7814806834363
GPR146	0.26960060469998	0.148443687534296	6.69403524844043	3.94834096636751e-10	9.67749983624224e-08	12.7635948146341
HEXB	0.172966588696484	2.5608806342412	6.69082741774196	4.01574830993326e-10	9.70006914226923e-08	12.7473819099232
HK2	0.536447817568943	0.322078784294814	6.68126419067455	4.22350793457849e-10	1.00561723922314e-07	12.69907231826
EFNB1	0.218649783365195	1.18711320269454	6.67406008795644	4.38697895428139e-10	1.02982786240856e-07	12.6627043861918
FAM83B	0.154930789014096	0.754941262856218	6.64323837638315	5.15968604666061e-10	1.19439565749573e-07	12.5073463347745
KMT2E	0.162151932998756	0.623517718181174	6.58718546988722	6.9236005950882e-10	1.58076234408678e-07	12.2258021422956
BMPR2	0.156484332392813	1.31335528940433	6.5674691531879	7.67574800230583e-10	1.72880664803286e-07	12.1270779320619
SLCO2B1	-0.205375203007272	0.684181879759773	-6.5440388676997	8.67473201367397e-10	1.90118064504787e-07	12.0099669543962
PDE7B	-0.185396699528806	-0.376869348216325	-6.5417935557253	8.77693408587607e-10	1.90118064504787e-07	11.9987562917224
MYO7B	0.140848437654367	-0.231779501166713	6.54165501416187	8.78327891454289e-10	1.90118064504787e-07	11.9980646338276
KDM3A	0.218791971972011	0.402850632753572	6.53571459529185	9.05962494080616e-10	1.93585601138995e-07	11.9684151111246
ADAM9	0.127384161484481	0.871188658241872	6.52899893690931	9.38235456365125e-10	1.97943928496678e-07	11.9349140485419
PLIN2	0.27823082039622	2.08225540041926	6.51755536004802	9.95856803648231e-10	2.07474316830063e-07	11.8778713703394
KIF2A	0.246516031064904	2.01233377548881	6.50495820357716	1.06331992691915e-09	2.18794484221747e-07	11.8151421788619
TRIM24	0.186375086136882	0.602427637858517	6.50226513964845	1.07831590449165e-09	2.19174282684907e-07	11.8017403990243
SLAMF1	-0.245892579099781	-0.900544684116511	-6.46573229380529	1.3035330321444e-09	2.61758855984948e-07	11.6202417567863
ACKR2	0.182015400260085	1.74728145110938	6.43047845618411	1.56452500263831e-09	3.10427835940152e-07	11.4456371041609
SLC11A2	0.177739227689845	0.934720477016996	6.42335993013386	1.62315187345787e-09	3.18271438528497e-07	11.4104453577251
PRKD3	0.20966089921982	0.12196407403333	6.35450866921467	2.31420068547976e-09	4.48497474708037e-07	11.0712007181849
IL12RB2	-0.196442528155802	-0.126232371849822	-6.341364637717	2.47575354749105e-09	4.74291774437165e-07	11.0066728340865
MTMR4	0.184454845808691	1.62084765769069	6.30745592895236	2.94551080252e-09	5.57873051654555e-07	10.8405572562101
CORO2A	0.243987016428366	-0.0489515987061181	6.30418975155724	2.99513877112265e-09	5.608986280708e-07	10.8245834759305
OPRK1	-0.353711404277063	-0.0438050306320806	-6.27585965682306	3.46155559733134e-09	6.37610560767303e-07	10.6862300062159
ABCA7	0.0954709740106448	-0.173594943639446	6.27321464186725	3.50858348655144e-09	6.37610560767303e-07	10.6733310702887
UBE2Q2	0.223026151812351	1.34538185175747	6.2726034208147	3.51953990463742e-09	6.37610560767303e-07	10.6703507767069
RASEF	0.321942727589919	0.00293006019743156	6.25083757269346	3.93240648735245e-09	7.04746440050573e-07	10.5643306377216
GUCA2A	0.336606183066798	0.60887061404861	6.24209213986424	4.11138565724551e-09	7.28983667545861e-07	10.5217922606507
GFOD2	0.175072210936932	0.5010604118304	6.21485833708025	4.72158216035864e-09	8.26762813526899e-07	10.3895469777379
BTG2	-0.221966704450553	0.874776677587032	-6.21317630091252	4.76205856474365e-09	8.26762813526899e-07	10.3813901809411
SLCO2A1	0.299730420227225	1.87205787125135	6.19807719240107	5.14100748540811e-09	8.83352286178319e-07	10.3082269311968
TKT	-0.153104142924599	1.15954384456301	-6.17870434289944	5.67085767118138e-09	9.61325025633107e-07	10.2145077765991
MTSS1	-0.164463075316223	0.472712442014561	-6.17733914887567	5.71015644913167e-09	9.61325025633107e-07	10.2079099304317
GSTA3	-0.304709739441218	0.721228469001276	-6.16715239351432	6.01196185837745e-09	1.00201368293577e-06	10.1587054101469
DDR1	0.151857873034977	1.13008926801418	6.16292222506574	6.14184534632542e-09	1.01352610284362e-06	10.1382866985602
OLFML3	-0.320980259887611	0.499875717268648	-6.15154034493595	6.50515579401959e-09	1.06295521195024e-06	10.0833881880531
B3GNT2	-0.186986599040366	0.0257083558272965	-6.13547290254689	7.05419910726538e-09	1.1414789953475e-06	10.0059916838374
SPICE1	0.115399864455545	-0.153079701883709	6.09698068431989	8.56135748725816e-09	1.37203985807819e-06	9.82106388643011
CD5L	-0.143929042450597	-0.442834405199679	-6.09428188987586	8.6781602552431e-09	1.37751330451559e-06	9.80812406565085
SLC25A27	-0.174802315892279	-0.603638361890832	-6.06080001319157	1.02640137016334e-08	1.61387090910494e-06	9.64787437199216
CSNK2A2	0.148620702551382	1.65267234090909	6.05270533902491	1.06882185355425e-08	1.66486484422324e-06	9.60921134586375
ZNF662	0.141401152974361	-0.0114304015343801	6.03233641033724	1.18332560897481e-08	1.82615628933178e-06	9.51205961040012
LY6D	0.141435671602996	-0.125693774940516	6.0274352092617	1.21262610607845e-08	1.85420544128527e-06	9.48871226614165
ARHGEF4	0.134934357885601	-0.590780694863435	6.02000316654661	1.25841961788228e-08	1.90673452465854e-06	9.45333086420574
CADM3	-0.248167431541411	0.0690968316322298	-6.01651723684187	1.28047907681276e-08	1.92267970930075e-06	9.43674463494215
KLRD1	-0.180725160650018	-0.253028452900064	-6.00876602143963	1.33089844601673e-08	1.98054324997864e-06	9.39988478304508
HEY1	0.205427160217483	0.345864852477291	6.00037323906563	1.38768778982266e-08	2.04368453939604e-06	9.36000648773804
EFHD1	0.166281671586078	2.75122386744682	5.99890668133895	1.39785226790153e-08	2.04368453939604e-06	9.3530416073884
ADAMTSL1	-0.150586347759545	-0.731076439360765	-5.94926601099597	1.78847793602654e-08	2.59204884867428e-06	9.11790258954783
SH3BP2	0.125247578444544	0.0861325936358592	5.94568593476779	1.82046513886983e-08	2.60553648988882e-06	9.10099051138533
IGSF3	0.142659959093164	0.552248666308392	5.94473559240153	1.82905003490125e-08	2.60553648988882e-06	9.0965021940049
SNX9	0.0982127458241402	1.07610112313092	5.94106489897677	1.86258351279529e-08	2.63082028879314e-06	9.0791702119155
TREM1	0.43169230741344	0.678791315193978	5.93033646614073	1.96408614873661e-08	2.75087595302463e-06	9.02855118288331
PTPN12	0.139540363721871	1.13310737998096	5.90720873319713	2.2016976186816e-08	3.05797451754718e-06	8.91962084143287
GPR17	0.135668657047811	-0.531051926586583	5.88514109605936	2.45458039210546e-08	3.38103234671254e-06	8.81592814398784
LONRF2	-0.111689037643466	-0.322485988877534	-5.87530122973922	2.57631725436557e-08	3.51962948184516e-06	8.76976935915632
FKBP8	0.144806673063408	0.998079794312808	5.86336290290922	2.7319783538946e-08	3.70194172555782e-06	8.71383097867269
EZR	0.101561734654033	2.3606322704602	5.86133061624755	2.75937941210767e-08	3.70737961411132e-06	8.70431550204708
PAPPA2	0.335718793858562	1.84512567415094	5.85977912160883	2.78047910100147e-08	3.70737961411132e-06	8.69705254598984
ITGA5	0.184741528868719	2.06075849358337	5.84416003062978	3.00189507489956e-08	3.97084009629769e-06	8.62400206491422
CD4	-0.180997843791937	-0.0325717537015502	-5.82767476906544	3.25432292870587e-08	4.27085041360163e-06	8.54703229640159
ABAT	-0.137793950869333	0.00395621852551492	-5.82230908280741	3.34088344368624e-08	4.35019565280614e-06	8.52200916218889
EBI3	0.181150229113407	3.2343099624307	5.81508318635326	3.46102529998349e-08	4.47169834688565e-06	8.48833362380785
SEMA3D	-0.133383395102476	-0.695681032848103	-5.80763078891256	3.58936406482642e-08	4.60184083603553e-06	8.45362992540402
PIK3R1	0.141758953872559	0.976327336353297	5.79211260625385	3.87174185727613e-08	4.92597874314666e-06	8.38145573270294
CXCR6	0.184721798189074	-0.395508595170164	5.77614868084202	4.18490986961161e-08	5.28408278763763e-06	8.30733509256803
NTRK2	0.24399075078186	-0.578313117829187	5.7726554757787	4.25667446840063e-08	5.33428521540101e-06	8.29113329003331
ABCD3	-0.147811811332816	0.32838733883806	-5.76546905901907	4.40812226132238e-08	5.45847956354274e-06	8.25782147312458
MBD2	0.102100825796077	0.800918273634264	5.76485616224225	4.4212800208692e-08	5.45847956354274e-06	8.25498167154996
MIF	0.136658265039989	1.79102114716028	5.74618343433937	4.84110492586317e-08	5.89846832289036e-06	8.16855474990309
OXGR1	0.211092897760191	-0.480645674499534	5.74587131206676	4.84844399253603e-08	5.89846832289036e-06	8.16711159596195
CST6	0.248294828990915	0.194000795716614	5.7320314325592	5.18504689694827e-08	6.26225917619108e-06	8.10317035178462
CCDC113	0.220940035242957	0.238962069491864	5.72763460079663	5.29669339157702e-08	6.35107832787153e-06	8.08287714877556
MPP1	-0.190477016846833	1.48541393813132	-5.70728248432767	5.84489190391166e-08	6.93717558444978e-06	7.98907270243739
ERRFI1	0.235902164628541	2.31692063949711	5.70644034452177	5.86873316978112e-08	6.93717558444978e-06	7.98519579695431
CCSAP	0.238523587510546	1.13984301179328	5.70295281894883	5.96848325491014e-08	7.00540214152024e-06	7.9691443797407
ELMO1	-0.122441700394702	0.825022819256176	-5.70091497968716	6.02753533203979e-08	7.02523995658092e-06	7.9597680739265
GALNT2	0.17723211991441	0.498165158167661	5.69551583588618	6.18676803802354e-08	7.15608318027463e-06	7.93493640190463
SLC6A8	0.203008760435058	0.469734896198149	5.69421751985569	6.22566785348186e-08	7.15608318027463e-06	7.92896744392846
EAF1	0.150236676809703	0.556233759634501	5.69205459637453	6.29100484490244e-08	7.16891667028536e-06	7.9190254165345
SELE	-0.134314319931115	-0.77458382419095	-5.69100808079123	6.32285804603076e-08	7.16891667028536e-06	7.91421590147215
HILPDA	0.311121782054136	1.09567249053695	5.68927056961786	6.37609214150756e-08	7.18042754881801e-06	7.90623199731085
EPHB6	-0.14669879044096	-0.121963660670454	-5.68493921327241	6.51071304396992e-08	7.28282243649977e-06	7.88633609979668
MYOF	0.185712533424768	1.7915506148035	5.67043651273493	6.9820183674443e-08	7.74326074745712e-06	7.81978919183023
KRT15	0.107903032846168	-0.64115474694824	5.6690113416784	7.03009519045304e-08	7.74326074745712e-06	7.81325554776375
UNC5C	-0.103314209713033	-0.616317865334674	-5.66807927513669	7.06171256742954e-08	7.74326074745712e-06	7.80898309276287
GOT1	-0.209478858038015	0.58943494032218	-5.66395112021425	7.20342727355053e-08	7.84702760576906e-06	7.79006566046182
AFAP1	0.222560558033772	0.191484942640769	5.66036404737169	7.32882302527638e-08	7.91976443455949e-06	7.77363494146836
PLCL2	0.164961765317697	1.4811236463512	5.65933372713436	7.36523361946794e-08	7.91976443455949e-06	7.76891675740733
RAB15	-0.161180754498554	0.416772900725059	-5.65755153079769	7.42863296894514e-08	7.93673241624415e-06	7.76075678148969
CSNK1E	0.135182989682298	0.585817464066751	5.64917020752175	7.73401665273194e-08	8.21037296503715e-06	7.72240415386508
NPL	-0.20929703547183	0.428669150243069	-5.6389733321976	8.12213807674853e-08	8.56782755222581e-06	7.67579297164893
PART1	-0.255749558119481	-0.557542884000742	-5.60774002175477	9.43328401299987e-08	9.8668715792496e-06	7.53335996015035
GPT2	0.193793975043688	-0.0967521707681306	5.60688356817576	9.47200727593409e-08	9.8668715792496e-06	7.52946149041844
SERPINA3	0.693209138433274	0.50019089873461	5.60257871194332	9.66901048648141e-08	1.00095278123097e-05	7.50987216605447
PISD	-0.185364937797898	1.06979178369515	-5.59950165493934	9.81227477118032e-08	1.00951347908187e-05	7.4958759414596
LYPD6	-0.10902603104753	-0.159864364956855	-5.59605670808864	9.97513001039399e-08	1.01997234284194e-05	7.48021225986696
BRAF	0.10767473476861	0.665009965588028	5.59123358614638	1.02075830765125e-07	1.0373767508307e-05	7.45829272471676
HMGB3	0.121678211322337	0.853131480875502	5.58980059598275	1.02776612543517e-07	1.03816836440169e-05	7.45178261103343
COL27A1	0.115952937771006	0.0635515559035727	5.58368735052495	1.05819389701529e-07	1.06246492057553e-05	7.42402214943594
MAN1C1	0.206968219174763	1.95924955694207	5.57936683817106	1.08022779434539e-07	1.07809321247633e-05	7.40441446462984
CATSPERB	-0.205059320168164	-0.530930405300803	-5.57090069336089	1.12471146167087e-07	1.11580749593264e-05	7.36602139688017
AK4	0.115823589814755	0.000442406237838023	5.5639884363636	1.16235354924534e-07	1.14632820149539e-05	7.33470321773429
EPS8L1	0.16435518626825	0.560965290088125	5.56019526280194	1.18353028302134e-07	1.1603470133598e-05	7.31752781576505
SLC26A2	-0.206870472015907	0.920818747365862	-5.55863352737842	1.19235836583808e-07	1.1621658996154e-05	7.31045853555978
ASPHD2	0.182818318763718	-0.559579391567277	5.55683217447113	1.2026208646177e-07	1.1653536017781e-05	7.30230622397516
PPP1R12C	0.125848003009	0.393831157854197	5.55237541759603	1.22838380293605e-07	1.17987974418572e-05	7.28214387306813
ABCG2	-0.208462665999306	0.615436854725104	-5.5517964698273	1.23176981753354e-07	1.17987974418572e-05	7.27952549131896
ZNF682	-0.144943274674697	-0.491883411991795	-5.54523999378782	1.2707579390455e-07	1.21026986114693e-05	7.24988526254143
ANKRD37	0.286622391275749	0.17679464890521	5.53424177299886	1.33888268777562e-07	1.26790669074752e-05	7.20021647386759
TIMP3	0.143398469743124	1.60126312635523	5.53060042115666	1.36221422652414e-07	1.28256719257333e-05	7.18378609371441
PIR	-0.177863858149338	0.183972957365919	-5.52842129580559	1.37636617323959e-07	1.28256719257333e-05	7.17395691240645
TRIP10	0.181583122854592	0.797182995365405	5.52825536968857	1.37744961583144e-07	1.28256719257333e-05	7.17320858875143
SPON1	-0.274021914635079	0.150735179218305	-5.5267884227364	1.38706460355766e-07	1.28434476374975e-05	7.16659332669618
ARID3A	0.127327701999623	0.998563973117952	5.52378265463942	1.4069708919537e-07	1.29557921857416e-05	7.15304228162606
LAMA2	-0.185661560621398	0.643931392542193	-5.51841836500709	1.44319255736088e-07	1.32163133810626e-05	7.12887023155425
ERP44	0.124793186702601	1.44449793668807	5.51068628949089	1.497009675772e-07	1.35501264701606e-05	7.09405584986613
PLOD2	0.247558816175988	1.0935662115564	5.5102430837774	1.50015318533108e-07	1.35501264701606e-05	7.0920612481173
ZMYND8	0.163047463354208	0.435510559512623	5.50969718020314	1.50403395750868e-07	1.35501264701606e-05	7.08960461026175
SPATA6	-0.125058760803194	-0.35762214365449	-5.4920129427243	1.63519118927229e-07	1.46525438449469e-05	7.01010994300884
GLUL	-0.140357067679417	0.897558452890836	-5.48724428827092	1.67242926000313e-07	1.49060847467765e-05	6.9887026092018
RASSF8	0.125098285316496	0.442328576790903	5.48315043893125	1.70505732628779e-07	1.51160587538503e-05	6.97033439073474
APMAP	-0.153686153062309	0.97579999048285	-5.47556730520817	1.76714472729132e-07	1.55835985025209e-05	6.93633444223263
LYN	0.227152525818994	1.650756207213	5.4722340753926	1.79512902485927e-07	1.57470607670155e-05	6.92139932734856
PMAIP1	-0.18093835046038	0.302905888611434	-5.46953545122571	1.81810194957014e-07	1.58008164403386e-05	6.90931208256413
BHLHE41	-0.140113530248822	0.142538384477792	-5.46856913104017	1.82639764821594e-07	1.58008164403386e-05	6.90498485590344
PSMA7	-0.0904169394705148	0.759671426590217	-5.46818588795492	1.82969794983222e-07	1.58008164403386e-05	6.90326881578736
SUN2	0.124618322783262	0.573278840604681	5.46189509063183	1.884710625169e-07	1.61919958709751e-05	6.87511202326412
GLA	0.139900422683183	0.86884597677936	5.45876955289707	1.91264037032213e-07	1.62496790309203e-05	6.86113051079664
LDHA	0.210037103086924	1.92705669949731	5.45792422339318	1.92026336567191e-07	1.62496790309203e-05	6.85734999811607
C1QBP	-0.12315711259686	0.762027258921547	-5.45787881929084	1.92067364798182e-07	1.62496790309203e-05	6.85714695126365
CHN1	-0.177302985678713	0.290724317868642	-5.45145701489995	1.9795727139926e-07	1.66634032445024e-05	6.82843997453486
PAM	0.183203024810461	1.746673245094	5.44898485236243	2.00271355443234e-07	1.67334569370776e-05	6.81739480782761
TXNRD1	-0.18997112584824	0.944064325678037	-5.44842669174406	2.00797467295585e-07	1.67334569370776e-05	6.81490150948449
CNTN5	-0.185597154005308	-0.865521275756124	-5.4390394957901	2.09850441764325e-07	1.74008821536617e-05	6.77299442980332
SEMA3G	0.0922806033069267	0.00950913504743636	5.43521439216226	2.13652505368802e-07	1.76284470642664e-05	6.75593187702148
UFM1	0.0963922220643435	1.39703819222979	5.41564677280357	2.34178404386129e-07	1.92268545118405e-05	6.66877218685829
NAALADL2	-0.196775410804036	0.0820432829772145	-5.41412067275531	2.3585776994823e-07	1.92698110378782e-05	6.66198332403313
DSP	0.145517879643479	1.18760416972267	5.41133359642441	2.38955125636745e-07	1.9427634531647e-05	6.64958830076248
FOLR2	-0.239780901554387	1.00048709577206	-5.39278737662198	2.60600392628676e-07	2.10845958443793e-05	6.5672160369711
CABP2	0.0662636838284888	-0.0936773086231517	5.39000964174095	2.64002750698027e-07	2.10882938543089e-05	6.55489514905265
SPTLC3	0.164164249080726	2.20806754382803	5.38961898063287	2.64484720753555e-07	2.10882938543089e-05	6.55316267854728
CARD16	-0.183316691752774	-0.281488220955136	-5.38906408811386	2.65170783438319e-07	2.10882938543089e-05	6.55070203331482
MME	0.166783351272574	1.08999474239228	5.38863121437082	2.65707188420523e-07	2.10882938543089e-05	6.54878259263994
ALPK3	0.1013282700623	-0.241280096275848	5.38055295348578	2.75913908164432e-07	2.17945834472824e-05	6.51298109527239
TRIM40	-0.140223693666272	0.75188782997386	-5.37642319251482	2.81278480435523e-07	2.21135303463153e-05	6.49469261468964
TGM1	0.0898681672299079	-0.319673858619223	5.37306579951868	2.85714584111543e-07	2.23568308609723e-05	6.47983148654338
PLEC	0.105048678792842	0.509106026555234	5.35923142415534	3.04724626125983e-07	2.37329221665503e-05	6.41866103235329
ASB2	-0.206693815220139	-0.118072757478001	-5.34656211511448	3.23211914163152e-07	2.50556882481732e-05	6.3627352703275
PKM	0.141941074205627	1.19960689331183	5.33976739766738	3.33572774494734e-07	2.57391547801098e-05	6.33277834320047
NRIP1	0.278797462408217	1.3644598993135	5.33222699562591	3.45449809291298e-07	2.65327740620187e-05	6.29956393252821
SH3TC2	-0.153034702857855	0.71185790057409	-5.32870051060893	3.51144953925678e-07	2.67968700292871e-05	6.28404115499754
JPH2	0.123351776238788	-0.208624616437931	5.32811225458314	3.52103830108231e-07	2.67968700292871e-05	6.28145246316981
PIK3CB	0.186756852145878	1.0219748676495	5.32641070875315	3.54891794488124e-07	2.68862797215162e-05	6.2739656936726
PLBD1	0.126311554107483	0.999538913531491	5.31998591219141	3.6561406433909e-07	2.75732561553829e-05	6.24571130988992
LIMD1	0.2003542934518	0.263524835016214	5.31828494680094	3.68505239205129e-07	2.76661118100536e-05	6.23823482725923
NCEH1	-0.170308854615582	0.6168844329055	-5.30788199662816	3.86678388387588e-07	2.88250582644647e-05	6.19254461815526
HPGDS	-0.268858035510791	0.460254575490175	-5.30704095487155	3.88185201017304e-07	2.88250582644647e-05	6.18885337835079
MMP14	0.128264530775496	0.838586614080569	5.30651494747942	3.89130503960194e-07	2.88250582644647e-05	6.1865449915702
LGI2	-0.122885412685689	-0.40131557710231	-5.2998991930311	4.01213097117138e-07	2.95122870769048e-05	6.15752498041214
ABHD3	-0.132253424926965	0.0822862288272344	-5.29950238340941	4.01949311001223e-07	2.95122870769048e-05	6.15578515665075
FAM156B	0.140835750202615	1.53396399409577	5.29692571525404	4.06762013351767e-07	2.97346599847978e-05	6.14448983167719
HSD17B1	-0.227203783596632	1.95305611282113	-5.28947154314371	4.21003250681243e-07	3.06413151925951e-05	6.11183406120418
HSD11B2	-0.221051784297525	1.2357294712169	-5.28354940728998	4.32662710778474e-07	3.12730659702753e-05	6.08591226025394
MED13L	0.136911257656305	1.1170477055513	5.28316213819111	4.33436025627503e-07	3.12730659702753e-05	6.08421783235648
ACACA	-0.126674700508175	0.163386606351268	-5.2704341937574	4.59614655380478e-07	3.30189545742518e-05	6.02857608088192
STON2	-0.162325399108051	-0.379185943634144	-5.2677807044204	4.65263175586726e-07	3.32812933369269e-05	6.01698756751301
CYB561A3	-0.136236583327437	0.693470476841932	-5.26399924520601	4.73429814045056e-07	3.37207466268758e-05	6.00047978877623
GAP43	-0.13254578276705	-0.499533827725954	-5.25942099832204	4.83504213060957e-07	3.42917647620722e-05	5.9805045129559
COX5A	-0.0949973659096001	1.35332041838461	-5.25841467344885	4.857464536605e-07	3.43048141659303e-05	5.9761154259306
FBN2	-0.234339314507838	2.22991938830938	-5.25025768584121	5.04299020973818e-07	3.54647754538845e-05	5.94055992231809
NEURL1	0.225153461916288	0.475134114943363	5.24504148294881	5.16522773562698e-07	3.60603548535234e-05	5.91784282034888
TMEM59	0.105614787369663	2.11121632274263	5.24480019202269	5.17095146696591e-07	3.60603548535234e-05	5.9167923478071
MAP7D2	-0.180161519847251	-0.163641084897502	-5.24185722710946	5.24126136924595e-07	3.63983763505093e-05	5.9039826632027
SARAF	0.0810824919684244	2.01831939364925	5.24068734150886	5.26946873813106e-07	3.64424213520458e-05	5.89889193428692
STK11IP	0.101944995097614	0.236743258000438	5.2385088621321	5.32238895736495e-07	3.66563044431412e-05	5.8894144102818
USP18	0.10992336456906	-0.244863876060082	5.23560459342842	5.39374569867225e-07	3.69948804772718e-05	5.87678352709453
GALK1	0.141713055235013	0.319408481036581	5.23153749981752	5.49524023091941e-07	3.75365446429237e-05	5.8591035103098
SLC13A4	-0.19446646372924	1.38574316012957	-5.22711265450377	5.60777448883243e-07	3.79706138421865e-05	5.8398790310321
TES	0.10851865782346	0.875822848978736	5.22707576522537	5.60872203574584e-07	3.79706138421865e-05	5.83971880636886
TMEM184A	0.156060345822322	0.3948833023963	5.22636022542637	5.62713242876347e-07	3.79706138421865e-05	5.8366110889262
LEPROTL1	0.125960719855724	1.21175711044944	5.21825424606859	5.83984641137721e-07	3.92470645719452e-05	5.80142579401732
FAM120AOS	0.127252854159168	1.14366241891463	5.21597520275123	5.90104867838061e-07	3.94991077600681e-05	5.79154000886023
SWAP70	0.134854442490779	1.4575096868016	5.21470733377858	5.93536631775602e-07	3.95699001672158e-05	5.78604167183485
GPR157	0.150560691832846	0.889305884046261	5.20903876663631	6.09118915995523e-07	4.04469520832565e-05	5.76147018818071
LCP1	-0.190970941126723	1.55767239899813	-5.2054309252653	6.19243089153407e-07	4.09560498687295e-05	5.74584090038304
TRIM14	0.135894341605739	0.05548720295218	5.20220370966854	6.28437804074638e-07	4.13071255780859e-05	5.73186682052692
TPI1	0.113003027512313	0.837084038476778	5.20183107461732	6.29508003649956e-07	4.13071255780859e-05	5.73025366827488
ADORA2A	0.161938763647909	-0.346937195392381	5.19736357053517	6.42477495621907e-07	4.19928330177659e-05	5.71091986828391
TMEM38B	0.150602669820596	-0.0496206612591236	5.19499625709554	6.49455012194335e-07	4.22830730009492e-05	5.7006796075127
TMEM168	-0.184063575106837	0.414058539441296	-5.19027831293901	6.63581496667903e-07	4.3034680174957e-05	5.68028085722525
KIT	0.194792677987153	-0.197167489751034	5.18354640243512	6.84257126853201e-07	4.4203540826598e-05	5.65119658995733
PSMG1	-0.0924931605381079	0.530065387351475	-5.18108968326086	6.91957448402017e-07	4.45283968823028e-05	5.6405891822284
IL1RAP	0.18927823808365	0.836129899922742	5.17960378708566	6.96655682132102e-07	4.4658308669599e-05	5.63417519745952
LRIG3	-0.16240588557898	0.103871767719812	-5.17860263619662	6.99838693104821e-07	4.46904655094945e-05	5.62985437061133
KNSTRN	-0.161542000313407	0.268645462882816	-5.17377684654062	7.15381138438082e-07	4.54327072190519e-05	5.60903504881983
ADAM2	0.155085105850056	-0.899969842323662	5.17330651312801	7.16913781641006e-07	4.54327072190519e-05	5.60700666484779
CDH13	-0.175523467578502	-0.237748738362263	-5.16289094808352	7.51684707903429e-07	4.74557917675244e-05	5.56212071432838
ITGA9	-0.139182481717944	0.352092608593237	-5.15759535903921	7.69986955044903e-07	4.84278210555978e-05	5.53932339395129
BRWD3	0.0998076448954922	0.317201390562528	5.15548251656772	7.77409562017617e-07	4.87108465043144e-05	5.53023221474226
DCAF7	-0.0943594660392272	0.646056647021852	-5.15459811814816	7.80537156457022e-07	4.87236433957647e-05	5.52642757607196
RANBP2	0.127000390820733	0.658633377115692	5.14845658327586	8.02596250105493e-07	4.97619345413888e-05	5.50001950118157
LTBP1	0.157798009159739	1.00503656779387	5.1483068503036	8.03141560666802e-07	4.97619345413888e-05	5.49937593538199
MYO1A	-0.125297894126639	-0.464586359624869	-5.14677516555692	8.08740521405301e-07	4.97708859267114e-05	5.49279336365644
CYBB	-0.224573619283704	1.22482669001831	-5.14663400768199	8.09258419999927e-07	4.97708859267114e-05	5.49218679178714
PRKAB2	0.171552976896755	0.562691572752636	5.14180840182259	8.27158537349013e-07	5.06847475808677e-05	5.47145755821272
KL	-0.213704219432131	0.464588450896473	-5.1343290499002	8.55665839959234e-07	5.21614663683396e-05	5.43935543596723
CMTM7	-0.119124304728439	0.104214132338885	-5.13333747833597	8.595161813829e-07	5.21614663683396e-05	5.43510195501555
PCOLCE	-0.212641290636936	0.282465356256147	-5.1321878257702	8.6400145623472e-07	5.21614663683396e-05	5.43017108051704
BNC2	-0.13274203244536	-0.307668444113788	-5.13197985262066	8.64815273893387e-07	5.21614663683396e-05	5.42927916321153
PLCXD2	-0.167202179873516	-0.255105193469731	-5.13144637419871	8.66906232917145e-07	5.21614663683396e-05	5.42699139341689
ECM1	-0.199304369405017	0.705789380842361	-5.12677469441132	8.85428048526034e-07	5.3084278002818e-05	5.40696443495815
FKBP2	0.140707148600188	0.847048892302327	5.11993751668449	9.13230837838563e-07	5.45549045672234e-05	5.37767716728534
SLC9A9	-0.20619602033624	0.254575169776282	-5.10875309167779	9.6055111457079e-07	5.71768050948262e-05	5.32982716327829
MAML2	0.0969159862265763	0.367151110120457	5.10447087742088	9.7929271499654e-07	5.80849526008802e-05	5.31152605121782
RASSF6	-0.173716462103031	0.150160515756948	-5.1000601420044	9.98968302536569e-07	5.90418606325425e-05	5.29268689597978
ZBTB4	0.0957064188807707	0.152361502681069	5.0949096421863	1.02243044072441e-06	6.02150111503665e-05	5.27070248455894
TRAK1	-0.124844527491209	0.47980179156019	-5.08551294361879	1.0666227572297e-06	6.25964841364344e-05	5.23063368790442
HSD3B2	-0.177314916462925	-0.803740494593165	-5.08098560855051	1.08857193368417e-06	6.36491039061514e-05	5.21134703579457
GRIK2	-0.096336439823966	-0.909375452252247	-5.08024647802329	1.09219677909398e-06	6.36491039061514e-05	5.20819945095882
S100A6	0.146084690833002	0.868578036168896	5.04795818587514	1.26251898375888e-06	7.3318480495851e-05	5.07101424048524
CMYA5	0.160278328868912	0.210883213945983	5.04375405517687	1.28651132400946e-06	7.44523758238389e-05	5.05319723806089
PPL	0.195440014255677	0.364572416388871	5.0395289280396	1.31106945466738e-06	7.56110539824954e-05	5.03530180739636
GPR34	-0.201781517104195	-0.0279286396807707	-5.03520832023887	1.33665324214909e-06	7.68206882306856e-05	5.01701292165955
ARSK	0.130110493008385	0.0762656345463299	5.02395016295439	1.40561547314592e-06	8.05065054670893e-05	4.96940987387371
SCN9A	-0.185703279726255	-0.571666014141548	-5.02275920736194	1.41310965419917e-06	8.06585568717038e-05	4.96437854533137
DOCK2	-0.138998666461322	0.0311318948558928	-5.01330710307669	1.47397955017896e-06	8.38457923646167e-05	4.92447700019737
NPEPPS	0.107145179402761	0.847779518187375	5.0115557764673	1.48553398216012e-06	8.4038052672545e-05	4.91708971700572
ABI2	-0.0902140967811245	0.249353713393314	-5.01126757868564	1.48744378342838e-06	8.4038052672545e-05	4.91587424319321
MAF	-0.134821395312531	0.306311009847507	-5.00697342201457	1.51618384188676e-06	8.53724192321847e-05	4.89776951317701
SLC20A1	-0.18171964286297	1.39310297429453	-5.00182505790698	1.55135208515771e-06	8.6774848863405e-05	4.87607784550419
CLDN4	0.118867600524546	0.751648827271514	5.0013103496592	1.5549112673055e-06	8.6774848863405e-05	4.87391008951415
IL36RN	-0.120780161533654	-0.0381821885445789	-5.00105071216802	1.5567096544164e-06	8.6774848863405e-05	4.87281665492758
EGLN3	0.3138220388317	0.501910921019571	4.99631412099224	1.58987443872443e-06	8.83281242340672e-05	4.85287610005991
AKIP1	-0.147386531199447	0.220256449821097	-4.99080111136965	1.62933970399612e-06	9.0219949656157e-05	4.82968380992058
RUSC2	0.121746343237263	-0.0280464616931883	4.98105503353384	1.70144621864876e-06	9.38944016069249e-05	4.78872827621204
IGSF8	0.182449152380688	0.307775833094756	4.98032556225879	1.70696608189226e-06	9.38944016069249e-05	4.78566514135294
TPK1	-0.131278095788494	-0.299123060215619	-4.97620468000933	1.73847645889641e-06	9.50382999906156e-05	4.76836707668205
ANG	0.161424608925887	-0.260957415489907	4.97611530181647	1.73916610650614e-06	9.50382999906156e-05	4.76799201036821
KCTD3	-0.136213050572703	0.616446835284237	-4.9684956302983	1.79894635953035e-06	9.77049190577074e-05	4.73603450159323
PPP1R15A	0.133487861104866	1.01849488992164	4.96840257428816	1.79968861527067e-06	9.77049190577074e-05	4.7356444330744
PCBD1	-0.183002866633768	0.208750756488395	-4.96599821235862	1.81897023281769e-06	9.84310937349755e-05	4.7255677300404
SLC37A1	-0.111601295252708	0.203968380983012	-4.95138788867607	1.94051915605916e-06	0.000104668714479087	4.66441060569018
CD28	-0.135329109978342	-0.4350069747093	-4.95060891760709	1.94721631550269e-06	0.000104691143001559	4.6611535379691
MID1	0.180970800151995	0.368379525199955	4.94614980784478	1.98598697714981e-06	0.000106432298868668	4.64251596700537
FABP4	0.341505546775236	1.17165267539414	4.94473907873095	1.99840804014572e-06	0.000106754701298426	4.63662209783062
NSMAF	-0.102213166453642	0.487750837514492	-4.94351933569039	2.00920824489734e-06	0.000106988734241866	4.63152711689444
AIF1	-0.160826046056752	0.658258957833412	-4.94186068789439	2.02398561438244e-06	0.000107432382913733	4.62460023297927
NOG	0.221702033837101	0.592165945624608	4.92718290632474	2.15943126442389e-06	0.000114257907568739	4.56337510850216
MILR1	-0.158730151393898	-0.25724888236605	-4.92133590751778	2.21580057657148e-06	0.000116869456359863	4.53902201832525
MORC4	-0.105411521996785	2.02136343501852	-4.91637055044005	2.26478838102881e-06	0.000119072542718615	4.51835731675373
GSR	-0.135846322734372	0.826508584153941	-4.91566252680575	2.27185867789761e-06	0.000119072542718615	4.51541190176888
CFL1	-0.07339712557996	1.71065952634448	-4.9042032876344	2.38931076874825e-06	0.000124835870165289	4.46778328289857
LSS	-0.16762729036559	0.23456194768961	-4.89889425616459	2.44570145932907e-06	0.000127382831945743	4.44574419415738
PGD	-0.203399886255017	0.803293276952592	-4.89669648001692	2.46942119658427e-06	0.000128217579699283	4.43662571774295
ST8SIA6	0.246227386590735	-0.82133593703273	4.88730814194406	2.57328107256433e-06	0.000133195265951645	4.39770711730348
PTBP3	0.0997372896580806	1.20493399073318	4.88213092989621	2.63235312863846e-06	0.000135831051377762	4.37626844282407
SRPX	-0.224313245077202	0.650060085183549	-4.8736746596519	2.73167658128805e-06	0.000140521153025703	4.34128656973843
SLC17A5	-0.140004041437357	1.20454333742322	-4.85305201027637	2.98936910239924e-06	0.000153304045629809	4.25615877363171
ARRDC3	0.180418645878003	1.72226555632076	4.84583791840518	3.08495579165379e-06	0.000157720730611944	4.22644160982802
FOXJ3	0.157044676718072	1.52496092798481	4.84048171627295	3.15783387396565e-06	0.000160952957729007	4.20439843288923
ATP2B1	-0.131044947316779	0.22844408533284	-4.83969163752745	3.16872407786483e-06	0.000161015622578577	4.20114840133215
LRRC4	-0.0841394529096578	-0.530872125305075	-4.83561648308649	3.22547498924825e-06	0.000163401190412768	4.18439115073625
AHRR	0.0615584130847659	-0.0234101648163532	4.83005940425877	3.30445209746073e-06	0.000166894857904176	4.16155667448881
TLR7	-0.176993999158805	-0.193125712497284	-4.82666416749182	3.35362340392366e-06	0.000168866589949231	4.14761477015659
SLC16A3	0.136479003698276	1.11120425490429	4.82360511383929	3.39853221010068e-06	0.00017053929264711	4.13505944435495
NNT	-0.123682311976232	0.412984524987318	-4.82301198095952	3.40730692095084e-06	0.00017053929264711	4.13262570918521
APBB2	-0.112459601566786	0.7831485005176	-4.81566777807277	3.51779003518743e-06	0.00017554193567805	4.10250911778414
DOCK8	-0.131665552676382	0.696371401276321	-4.81171486526696	3.57868388624679e-06	0.000178047535319628	4.08631312623963
ALDH4A1	-0.140280464256963	0.0668127985791176	-4.81065794339964	3.59513771126512e-06	0.000178333810219213	4.08198431644259
SLC4A4	-0.157204051982395	-0.388611123893392	-4.80554050335708	3.67584581187969e-06	0.000181796208150145	4.06103474230019
MXI1	0.120976944994891	0.0817773344341497	4.79928242768674	3.77692917302167e-06	0.000186242835877965	4.03543778418148
TULP4	0.0981374148907156	0.747907490840921	4.79610119596747	3.82934033215442e-06	0.000188270251669669	4.02243515317761
E2F5	-0.151036194754622	-0.149831637751928	-4.78760475924829	3.97279449476415e-06	0.000194748723071277	3.98773858634902
GALNT11	-0.256592259414498	0.78970389196513	-4.78215379772889	4.06755310500867e-06	0.00019880911319994	3.96550238959729
SLC38A3	0.108205621165157	-0.526108614623298	4.77822535278314	4.13719696350429e-06	0.000201621818101538	3.94948851018353
LRRC8A	0.123296283434132	0.763324355039464	4.767169896122	4.33943879520737e-06	0.000210861301456913	3.90447386679599
POLR1A	-0.114840226688726	0.0407936182460567	-4.76507870986346	4.37875488847752e-06	0.000211691932572835	3.89596775084842
ASTE1	0.207296187045731	-0.166934747688476	4.76448507203917	4.38997844865927e-06	0.000211691932572835	3.89355356636676
KHDRBS3	0.115537542198326	-0.370671998411662	4.76423912219947	4.39463662747951e-06	0.000211691932572835	3.89255341121623
SLC35F6	-0.102530629847747	0.526286489702153	-4.76286214310386	4.42080445517021e-06	0.000212338754623406	3.88695462439893
FXN	-0.11835991700066	0.230786839708341	-4.75743834337355	4.52535128725805e-06	0.00021673571811704	3.86491304387718
INPP5B	0.128764525404334	0.806347646530263	4.75513377726108	4.57049359107404e-06	0.000218270534906679	3.85555318198957
EIF3K	-0.0897635140191122	1.392686057397	-4.75206536068169	4.63127496143487e-06	0.000220464146836569	3.84309615407139
KRT17	0.106445080067997	0.0486889967056938	4.75148383321187	4.64288207473665e-06	0.000220464146836569	3.84073595908597
CYP2J2	0.214379784504778	0.710588123228177	4.74848895618382	4.70310595622909e-06	0.000222689394808154	3.82858427252121
ZBTB39	-0.0731080768484809	0.065175974228743	-4.7431232409843	4.8128997998095e-06	0.000227242495647096	3.80682701401719
DCP2	0.135023967781065	2.02013643228024	4.73938367228191	4.89088090128665e-06	0.000229975912218484	3.79167425940075
IDH1	-0.138776041415418	0.921389695360213	-4.7390266733722	4.89838896247446e-06	0.000229975912218484	3.79022815741568
SLC27A2	-0.275988270103676	0.690602711570897	-4.73714638420222	4.93811774709438e-06	0.000231189911491073	3.78261295869696
RPS6KA5	0.142080159108283	0.759369306240209	4.73424364576496	5.00006250043322e-06	0.000233434290461402	3.77086119281704
HMGN3	0.12347316470458	0.323438807917473	4.73126655413415	5.06437429496869e-06	0.00023577633065431	3.75881391634055
KIAA0319	-0.122752970089991	-0.476898800937298	-4.72617615223073	5.17619593319617e-06	0.000240311024007188	3.73822772583694
CLDN9	0.0827901775170818	-0.189400692091492	4.72446353332688	5.21435122460209e-06	0.000241409977390119	3.73130536290726
ANKH	-0.113934496674345	-0.004058401395908	-4.72015505722987	5.3115459226502e-06	0.000245228631282024	3.7138987905113
PXK	-0.106879441033063	0.205975467535689	-4.71877811393968	5.34297601062476e-06	0.000245998290522328	3.70833830431186
SHANK2	0.0869058678061238	0.281447414430696	4.7166842836004	5.39111462523652e-06	0.000247361101687427	3.69988511943911
ACSS3	-0.127483263109766	-0.559070126078716	-4.71588777065819	5.40953688516645e-06	0.000247361101687427	3.69667017452015
DNAJC3	0.135878240848852	0.890580436977617	4.71556153683572	5.41709978495895e-06	0.000247361101687427	3.69535352091237
PKD2	-0.124933505399867	0.184050396629385	-4.71326571638519	5.47061237051349e-06	0.00024912212125505	3.68608967465076
NLRP7	0.0945549950659371	-0.841734571016305	4.70644833418096	5.63254579664475e-06	0.000255431462125797	3.65860054703695
INSIG1	0.192715509271108	1.2910661023153	4.70614680956301	5.63981388745985e-06	0.000255431462125797	3.65738541477421
MRPS30	-0.102937195232713	0.4394973817809	-4.70123632383135	5.75946233641452e-06	0.000260143519677563	3.63760445139964
VSNL1	-0.229860225932404	-0.339738050213967	-4.69916466183063	5.81067286466454e-06	0.000261274080689163	3.62926373239702
VWCE	0.213512265517949	0.142773808530788	4.69895642253739	5.81584471924638e-06	0.000261274080689163	3.62842549049996
FKBP1A	-0.111038910340624	0.387574111076689	-4.69774266151509	5.84607848500526e-06	0.000261926317498878	3.6235401902511
GCLM	-0.201561920123818	-0.157391429081608	-4.69121698434873	6.01124945244369e-06	0.000268604543227558	3.59729082115286
OSBPL11	-0.120098295499232	0.68553303811476	-4.69048592411256	6.03003177102077e-06	0.000268723367720864	3.59435183259509
SNRPC	-0.100479978921838	0.433904835650498	-4.68669306229615	6.12839157421776e-06	0.0002723784063133	3.57910931780134
AP1S3	-0.204459653134813	-0.183795254473245	-4.68495900029195	6.17387555219063e-06	0.00027367016975628	3.57214362116882
PRKCH	0.103303243175187	1.60514447612432	4.68218339543927	6.24735863081423e-06	0.000276192907956978	3.56099804125715
HSF5	0.109144130980921	-0.235219018630727	4.67845515719607	6.34739344930287e-06	0.000279203299671208	3.54603482069728
PRKCD	-0.0826020613110962	0.293565652952211	-4.67836544913918	6.34981943168239e-06	0.000279203299671208	3.5456748878379
HDAC9	-0.0954468764672381	-0.471451165464643	-4.67777874152874	6.36570791834517e-06	0.000279203299671208	3.54332098526936
SPX	-0.260520200035795	-0.627286959099725	-4.67710600852487	6.38397331333206e-06	0.000279269509746209	3.54062221366316
PLEKHA3	-0.0990549908914853	0.078528256443839	-4.67565572334391	6.42352246680392e-06	0.000280264002497961	3.53480515172006
FBXL3	0.113788505487179	1.06443239022021	4.67259105522471	6.50787585183983e-06	0.000283203046534242	3.52251723839597
FDFT1	-0.105086407715464	1.35427364353797	-4.66861629273649	6.61887443441576e-06	0.000287104572546827	3.50658917242212
SLC25A1	-0.103707344329029	0.402302331991217	-4.66692397760754	6.6666868936008e-06	0.000287104572546827	3.49981061296261
DPP7	0.120053204909015	0.523177666084024	4.66688475925018	6.66779886392038e-06	0.000287104572546827	3.49965354567573
GREB1L	0.115666172379432	-0.601470665385841	4.66635049661063	6.68296483661072e-06	0.000287104572546827	3.4975139518911
SLIT2	-0.181373517303699	0.306984919108501	-4.6663260083797	6.68366077567463e-06	0.000287104572546827	3.49741588675816
SREBF1	0.0927675106156092	0.397985650929313	4.66534204953385	6.71168222076349e-06	0.000287567114584743	3.4934758589956
DTWD2	-0.0815181104846331	-0.512339857288482	-4.65861555750634	6.90630349184909e-06	0.000295147077688843	3.46655777083622
CYP4V2	-0.121548973968425	-0.288293684329088	-4.65748250507522	6.93961869474511e-06	0.000295812339604391	3.46202636100709
SNX10	0.157073512118022	1.16787800143741	4.65057006580656	7.14625286623854e-06	0.000303843358473464	3.43439924520833
CD180	-0.178743808380033	-0.341333553704569	-4.64937827861808	7.18247452736982e-06	0.000304606368823595	3.42963908645955
ATG16L2	0.0794954349158035	0.0407908480681178	4.64621459180766	7.27948974416684e-06	0.000307937196868093	3.4170073009509
SLCO4A1	0.411536941038434	0.497385606995147	4.6357915925702	7.60814792167844e-06	0.000321025320026872	3.37543627848179
TSPAN33	-0.119346506601311	0.18526490427176	-4.63274556442458	7.70687032813286e-06	0.000323857885173566	3.36330066425687
PPP1R3B	0.099480594095383	0.856776985032179	4.63252273751546	7.7141405420235e-06	0.000323857885173566	3.36241313799836
ADCY7	-0.169196299103842	0.30273021883553	-4.62635117037967	7.91815336251139e-06	0.000331587593198436	3.33784426274076
NREP	-0.208432274120596	1.16037817802162	-4.62422509781589	7.98963351250625e-06	0.000333742410408375	3.32938607696398
MAPK1IP1L	-0.08342380427057	1.06800429157728	-4.62164702151858	8.07714626484759e-06	0.000336554491990537	3.319133573804
ZNF10	-0.0934945882461915	-0.686219648987187	-4.62071628797935	8.10896675195838e-06	0.000337037777692993	3.31543327870565
NMUR1	0.0987906804284787	-0.205771311021308	4.61601952609119	8.27139748961701e-06	0.000342933785968773	3.2967689721956
BLVRA	-0.110417900433819	-0.100002010583239	-4.60929865615162	8.50930215752967e-06	0.000351921933150241	3.27008581901951
BNIPL	0.113672124512872	-0.667512281190423	4.60305058243706	8.73638482699119e-06	0.000360419123543223	3.24530585741063
CCND1	-0.154403218080545	1.19650331441467	-4.60158669895136	8.79042838552427e-06	0.000361753259016131	3.23950371117426
ACSF2	0.100777054336947	0.452656427959571	4.60079554740955	8.81977021613064e-06	0.00036198641303719	3.23636853367082
STK17B	-0.104950276538358	0.43324780393767	-4.60026415098816	8.83953141573987e-06	0.00036198641303719	3.23426294119048
RASGRF2	0.179385826843707	0.236417039083209	4.59944653695387	8.87001974345271e-06	0.000362223894622788	3.23102360273906
APEX1	-0.112943828418204	1.2018553153374	-4.59894434110558	8.88879659811124e-06	0.000362223894622788	3.22903414635554
PNPO	-0.12497590579965	0.18719859785459	-4.59529651296756	9.02634290341442e-06	0.000366931846759044	3.21458810676681
FXYD3	-0.145573331711855	0.963886412589716	-4.58915628655873	9.2625189542539e-06	0.00037561655331034	3.19029114354759
PMEL	0.147695536056591	-0.118718559318561	4.58462560860534	9.44059690702385e-06	0.000381908807401375	3.17237881461095
FAR2	-0.172583636360396	0.808717581897239	-4.58238909144321	9.52971624732201e-06	0.00038458058279447	3.16354149531678
FAM110B	-0.077760265771434	-0.517914686091291	-4.57348698800243	9.89255330126714e-06	0.000398258903072994	3.1283980497324
SATB1	-0.101896094677207	-0.835640750706583	-4.56824835969982	1.01122622696776e-05	0.000406123072888473	3.1077411681119
SSR1	0.0971771612052271	1.54077491700134	4.5664716109895	1.0187842562975e-05	0.000408169813908327	3.10073916299348
TLE6	0.121173343642195	0.101160874217494	4.56590161671369	1.02122044998963e-05	0.000408169813908327	3.09849330157001
PDZRN3	-0.116475066169575	-0.33512260466708	-4.56480324583511	1.02593081468771e-05	0.00040907150450718	3.09416615342983
SLC25A5	-0.136044352076838	2.13812976908781	-4.55399046535911	1.07343386488857e-05	0.000426990983916414	3.05160990818918
VTN	-0.151623643194846	-0.33091227904256	-4.5522609137683	1.08122630810895e-05	0.000429066639934568	3.04480990434202
JUP	0.141678601051308	1.43287424329921	4.54819194497467	1.09977462268419e-05	0.000434731471512007	3.02881979409132
PDGFC	-0.141457826048353	-0.128883064142089	-4.54798675185779	1.10071807150697e-05	0.000434731471512007	3.02801371797827
HERPUD1	0.107636765834486	1.63175337207741	4.54661959367651	1.10702401962208e-05	0.000436188400355584	3.02264370415353
CYSLTR1	-0.1805325050942	0.0245995407572236	-4.54600986958457	1.10984755841646e-05	0.000436269557927527	3.02024918243584
C2	-0.152319852656905	0.11542307710143	-4.54534329359886	1.11294231380299e-05	0.000436430438808157	3.01763166792131
AIF1L	0.163855318925991	0.703389372744094	4.54479505468843	1.11549389171582e-05	0.000436430438808157	3.0154790571594
GPCPD1	-0.149970150226282	0.297717881464935	-4.54143043348524	1.13127724629416e-05	0.000441569036627277	3.00227246594091
FAM20A	-0.147714173916292	-0.395893262640656	-4.54061061938893	1.13515546936799e-05	0.000442047574952251	2.99905570372022
STEAP4	0.134476901771596	1.51433884072525	4.53926796666021	1.14153473883999e-05	0.000443495559259814	2.99378838975694
MAFF	0.102853917569359	0.737800002253389	4.53507042751526	1.16170194808186e-05	0.000450281078341403	2.97732875838333
SLC25A35	-0.183092565329495	0.124518055743968	-4.53194211412007	1.17695493129412e-05	0.000455134752665407	2.96506931776185
WNT2	-0.232272633519889	0.382923527325084	-4.53054722594354	1.18381816299847e-05	0.000456729104692026	2.95960499883668
MCCC2	-0.113143156993837	0.250447949216245	-4.52548145979727	1.2090690112637e-05	0.000465393838585036	2.93977112047998
SDC4	0.155354168078429	1.2158472190496	4.52481779912234	1.21241530817411e-05	0.00046560658851009	2.93717394819293
GNA14	-0.126390887351783	-0.442848517695223	-4.52393076968428	1.21690181064421e-05	0.000465687982761089	2.9337030936076
GFM2	-0.0938780007791268	0.219319253439092	-4.52367165575928	1.21821539859504e-05	0.000465687982761089	2.93268930472448
SEL1L3	-0.155464702527067	1.41735335842157	-4.52082764864254	1.23272330790682e-05	0.000470155592056817	2.92156495239174
ENPP1	-0.175047757223073	0.786122770253356	-4.51669911885289	1.2540804987073e-05	0.000477209124930469	2.90542560392408
RNF24	0.0919572329385147	-0.12413636575781	4.51335985290905	1.27161516322972e-05	0.00048277926937471	2.89237983243638
CXXC1	0.12390892825687	0.554005895425365	4.51036385669994	1.28754816534658e-05	0.000486566246127867	2.88068136027528
NALCN	-0.068885695757455	-0.632582685926525	-4.50990599434079	1.29000000370703e-05	0.000486566246127867	2.87889406273288
STEAP3	-0.149271568963413	0.219499042792003	-4.50930649587608	1.29321710076324e-05	0.000486566246127867	2.87655408669105
ZCCHC2	0.0819967169028382	-0.0821628688239782	4.50929716822971	1.29326721686353e-05	0.000486566246127867	2.87651768067213
HAPLN1	-0.324878316363356	0.697611542564754	-4.50754209252932	1.30273036024065e-05	0.00048902267824619	2.86966859549008
FILIP1	-0.136360854095728	-0.512732766449117	-4.50668047928503	1.3074004489792e-05	0.000489672882767109	2.86630693744185
CHAMP1	-0.100993984760176	0.216598995279681	-4.50503534498903	1.31636219242355e-05	0.000491923961011732	2.85988965801781
OSGEP	-0.111580581157108	-0.228541957756607	-4.50422775338233	1.32078311424848e-05	0.000492471860518557	2.8567400844796
CHPT1	-0.117933964798302	0.891682496732448	-4.5030649858664	1.32717347347276e-05	0.000493750006302913	2.85220609185887
PLAG1	0.25021618155498	0.149374153355336	4.49897961139077	1.3498629683207e-05	0.000501072741492228	2.8362829858623
FGD4	0.115562347519837	0.453749901265465	4.49768186113258	1.3571483336247e-05	0.000502657583922731	2.83122718532401
ASS1	-0.128876804843648	0.485034530250062	-4.49660774477699	1.3632068877188e-05	0.000503416178964699	2.82704345938181
AGPAT3	-0.0703399911090151	0.184635272754454	-4.495804964453	1.36775197424507e-05	0.000503416178964699	2.82391709337711
GABARAPL1	-0.104626639520458	2.26011177314988	-4.49571577980818	1.36825780926987e-05	0.000503416178964699	2.82356979681485
CARHSP1	0.104727691636232	1.83756732041642	4.49398045469886	1.37813611812132e-05	0.000505933803540264	2.81681325705986
BCAR3	0.14756137770583	1.11585825667386	4.49111022022402	1.39462583319768e-05	0.000510862170591336	2.80564226184801
HIGD1B	-0.199146559392371	0.657288597648375	-4.4889455702009	1.40718744765004e-05	0.000514333183990861	2.79722099789936
SLC38A4	-0.133855423684511	-0.736091410072771	-4.48822865450605	1.4113717290475e-05	0.000514733755099227	2.79443261902351
LRRN3	-0.230157392379479	-0.571602407469349	-4.48737594406435	1.41636418080392e-05	0.000515426676887749	2.79111651938211
ACOT13	-0.123009863048283	0.679130340221558	-4.48413523932249	1.43549347170763e-05	0.000520119891280212	2.77851813406241
SLC2A14	0.126203337858382	-0.269310987222501	4.48413377187372	1.43550218988959e-05	0.000520119891280212	2.77851243085654
TFAP2A	0.0941947867903735	1.64577243759243	4.48318902163715	1.44112559208297e-05	0.000520255945114524	2.77484097534535
MOB3A	0.114212779989614	0.829909280616562	4.48302222047776	1.44212063744471e-05	0.000520255945114524	2.77419281957303
TMEM141	0.118706533795007	1.44405683875746	4.47969658118217	1.4620982547181e-05	0.000526323792902517	2.76127388186562
VIT	0.168578711324786	-0.513611950840575	4.4770563487029	1.47814804052868e-05	0.000530954598954558	2.75102270161814
OR51B5	-0.14340264013776	-0.775311161034972	-4.47115081945717	1.5146637592582e-05	0.000542901094097986	2.72811006706297
PID1	-0.114394179165343	0.0762515772461231	-4.46874189120095	1.52980697534524e-05	0.000547152207254918	2.71877037208976
GLIS3	0.145521894869738	-0.131519326997904	4.46712869570501	1.54002936539405e-05	0.000548174957565034	2.71251796900895
STBD1	0.244957068430411	0.508932021113069	4.46688220938692	1.54159706381678e-05	0.000548174957565034	2.7115627918614
RIMKLA	0.10177844510362	-0.324268017985511	4.46673509351707	1.54253347991841e-05	0.000548174957565034	2.71099271153695
GSTA4	-0.134665983347187	0.939528100830947	-4.46592150358813	1.54772200681522e-05	0.000548848567821048	2.70784027388297
TBC1D28	0.0786844251912413	-0.512336442082452	4.46291004878041	1.56707361550918e-05	0.000553440610992662	2.69617552094191
KCNJ5	-0.111045709903889	-0.287161799218486	-4.46287310381326	1.56731246408194e-05	0.000553440610992662	2.69603245328858
RHOF	0.125854370526901	-0.10740538937786	4.4586821336364	1.59463569097738e-05	0.000561159246272239	2.67980897900152
CTSC	-0.180415010165099	1.1776996811021	-4.45810998879491	1.59840120108469e-05	0.000561159246272239	2.67759507680985
F13A1	-0.176222848134117	1.82160932664324	-4.45797788153154	1.59927186643855e-05	0.000561159246272239	2.67708392138097
HS6ST2	-0.180058049716422	-0.238787480258977	-4.45302062294379	1.63227513815638e-05	0.000571536338816226	2.65791142421774
PP7080	0.109192705409299	0.0175637301799851	4.44888931622521	1.66027947211383e-05	0.000579794392553245	2.64194578415278
C5	-0.108204707742069	-0.966014829122065	-4.44851828171524	1.66281706150148e-05	0.000579794392553245	2.64051245655479
PADI1	0.188074657143672	-0.42423467378652	4.44613512263209	1.67920523530213e-05	0.00058428629763634	2.63130835272805
BNIP3L	0.104745768493788	1.49414248838827	4.44551876667258	1.68346893918152e-05	0.000584549516861215	2.62892851033602
BACH1	0.0981285451505129	0.163725447610419	4.44323104629802	1.69938576010192e-05	0.000588486050526852	2.62009748446678
GOLGA2	0.0806378528297248	0.585722221850863	4.44287618869964	1.70186762077124e-05	0.000588486050526852	2.61872797933902
COG3	0.119539288645143	0.98325576002084	4.44178806607252	1.70949967470465e-05	0.000589901264561125	2.61452909899435
ATG12	0.0944083164793399	0.0974112383599383	4.44082898468948	1.71625393763555e-05	0.000591008354929169	2.61082881862766
DNAJC1	0.0962611535635951	0.522548217960848	4.43801612829197	1.73621170868216e-05	0.000596648258734136	2.59997991802231
FOXJ2	0.111199526578776	0.72506795116481	4.43493781107029	1.75830887799797e-05	0.000602998643407247	2.58811318588854
ZNF845	0.108211753773147	0.759205402711903	4.43310333821353	1.77160574211779e-05	0.000606311147923557	2.58104439572513
UBE2F	-0.134521513002598	0.849446708280892	-4.43122932781718	1.78528906353945e-05	0.000609742066024835	2.57382556566395
CDK5	-0.089614539205182	0.0999796923121789	-4.42721864306036	1.81491607845623e-05	0.000618584139938843	2.55838395399335
CRKL	0.090528242679421	1.33470146455503	4.42672421689464	1.81860099940021e-05	0.000618584139938843	2.55648109578321
P2RY2	0.107861944421153	0.563866158569436	4.4187628586202	1.87893676202829e-05	0.00063780527520826	2.5258632719573
LONRF1	0.118178112676149	0.39818590956682	4.41190382893585	1.93245839748157e-05	0.000654639920951736	2.49951866568709
MTHFD1L	0.135186350335599	0.311276010433183	4.4107804703333	1.94136264971235e-05	0.000656322338392611	2.49520698830074
MEIS2	-0.0825673773464922	-0.413368181127776	-4.40964586185071	1.95039612120834e-05	0.000658041541542094	2.49085298665318
PSMB2	-0.0885714464874093	1.23138561650333	-4.40728332574937	1.96933595142912e-05	0.000663089339443821	2.48178963425602
PLEKHA1	0.168790033777079	1.60236857880298	4.40639480807276	1.97650463107125e-05	0.000664161344477107	2.47838199536078
FRMD4B	-0.118462721478854	0.537288650910649	-4.40391524481454	1.99664306054795e-05	0.00066957846861474	2.46887517550684
FANCE	0.102163148606357	0.745084778345001	4.40306378872513	2.00360378760591e-05	0.000670035673315963	2.46561158065149
SNX7	-0.101037390536858	-0.546030613880003	-4.40276564071038	2.0060466849743e-05	0.000670035673315963	2.4644689065806
FAM120A	0.105605244703712	0.962320368519076	4.40142768922534	2.01704459760996e-05	0.000671324098889808	2.45934184133472
CX3CR1	-0.171074816878941	-0.549721980827272	-4.40131665666458	2.01795988206512e-05	0.000671324098889808	2.45891641542463
SLC1A2	-0.153031273328054	-0.29571538816249	-4.39980351389243	2.03047318161173e-05	0.000674141364898858	2.45311956714301
AMOTL2	0.0984919042313098	0.0193950758056022	4.39769824902255	2.04800736018097e-05	0.000678166885147061	2.44505684718969
CRHR1	0.0627445697425854	-0.47029788109014	4.39737223279369	2.05073564597179e-05	0.000678166885147061	2.44380853899279
SRSF10	-0.0685981561450194	0.161925503267402	-4.39553274373692	2.06619512449833e-05	0.000681926220594329	2.43676651294249
FZD10	0.156529434129091	0.633806785491441	4.39256446679663	2.09137774431455e-05	0.000688873376768589	2.42540797939131
CSF1	-0.098525526144466	0.00465098985782939	-4.39191937633073	2.09688954149219e-05	0.000689326587535509	2.42294022938906
UGP2	0.115940265157859	1.03444702407692	4.38885137065196	2.12329498359716e-05	0.000696102488092538	2.41120759607449
MRS2	-0.120048646503702	0.428033466072412	-4.38795445920203	2.13107463568116e-05	0.000696102488092538	2.40777882854909
MAP3K9	0.0853127999890127	0.0721609857208697	4.38780373520102	2.13238467563585e-05	0.000696102488092538	2.40720268459997
POLR2G	-0.085281826583401	0.631917707255869	-4.38759415676628	2.13420754434083e-05	0.000696102488092538	2.40640159431356
SOX5	-0.0852958384978009	-0.433615250913862	-4.38595981248832	2.14847420407001e-05	0.000699387100766306	2.40015550483085
GSE1	0.127895226392984	1.5040742223763	4.38509110068468	2.15609470948963e-05	0.0007000319084326	2.39683621614677
ASAP2	0.108925827191112	0.26444977483666	4.38477713895672	2.15885522850157e-05	0.0007000319084326	2.39563671423145
PSMC5	-0.0918361510518332	0.940458230980674	-4.38251861712012	2.17881372457206e-05	0.000704792238081124	2.38700989963301
SLC1A6	0.118323432926101	-0.579822596482752	4.38216067027271	2.18199312923657e-05	0.000704792238081124	2.38564297386166
BMP4	-0.11368661587358	-0.311726693050837	-4.37068708606465	2.28630081923686e-05	0.00073705562387274	2.34187326701679
WLS	-0.149260183438436	0.725372759811097	-4.3656540454782	2.33355391872071e-05	0.000750836740604598	2.32270101395061
ANKRD20A9P	-0.107841624211774	-0.634610214276894	-4.36440471347321	2.34542795935939e-05	0.000753203233114507	2.31794460013538
DLG2	-0.0758359750641608	-0.913064550682228	-4.36239043538841	2.36469464062256e-05	0.000757612119298042	2.31027812187602
VDR	0.134985885626551	-0.26076289926441	4.36202065219239	2.36824811996328e-05	0.000757612119298042	2.30887099878571
CORO1A	-0.117483300495663	0.357625830353834	-4.35593294888018	2.42749145362351e-05	0.000773988583952416	2.28571891046339
GABRB1	-0.236926046656327	-0.620571961349061	-4.35580745155158	2.42872760189064e-05	0.000773988583952416	2.28524189537909
ARPC5	-0.11696528124902	1.61473520407682	-4.35310052185937	2.45553852739919e-05	0.000780310252912522	2.27495544521606
LAPTM4B	-0.109901328868289	0.594174754030805	-4.35286063787698	2.45792813811168e-05	0.000780310252912522	2.27404411396074
PXMP2	-0.128041618567441	0.435587321298833	-4.35132978178766	2.47323050421531e-05	0.000783675528778642	2.26822922901725
ZC3H6	0.0953857125251986	0.248899243168588	4.3467744373061	2.51930878294413e-05	0.00079639839959958	2.25093531810631
ATP8B4	-0.150378063943718	-0.185498953500641	-4.34641889355409	2.52293967113805e-05	0.00079639839959958	2.24958612084722
SMIM19	-0.0870991409869022	0.512896990828602	-4.34593465529125	2.52789290090097e-05	0.000796453515677061	2.24774869821131
GPER1	0.142415482602212	-0.0179208550839393	4.34314624279233	2.55659759085281e-05	0.000803960269660998	2.23717125962496
SLC35F2	0.224307425563266	0.720571090911219	4.34268592937888	2.5613661918161e-05	0.000803960269660998	2.23542563236438
CCDC3	-0.173316005022349	0.0835743888094834	-4.33723592258036	2.61847869393677e-05	0.000817820423721311	2.21476868186019
MIB2	0.0904118334395202	0.550346212061655	4.33712359119359	2.6196686213415e-05	0.000817820423721311	2.21434312769381
FPR1	-0.176585693584671	0.643103531711174	-4.33706926998089	2.62024423271843e-05	0.000817820423721311	2.21413734126775
MANSC1	-0.131183398652915	0.353243956906025	-4.3361273123896	2.63024496480424e-05	0.000818756693565722	2.21056921672971
ACO1	-0.102861852724175	1.2686524529459	-4.33586195515119	2.63306886513006e-05	0.000818756693565722	2.20956415487437
GJA1	-0.136020505673687	1.20052608346867	-4.33539541855647	2.63804075351657e-05	0.000818775144112862	2.20779722550347
COMMD1	-0.123413731356253	0.91540126035639	-4.33049281499218	2.69083603122622e-05	0.000833608998744375	2.18923833737323
OR51B4	-0.138740413014241	-0.850891817285716	-4.32402198940412	2.76207436573477e-05	0.000854090787638245	2.16476782823494
CLC	0.251177965022017	-0.216037337357766	4.32352964215839	2.76756820327157e-05	0.000854204800813468	2.16290709594795
RAB38	-0.168985424434568	0.839349985089287	-4.31658747769741	2.84615784453691e-05	0.000876837574767036	2.13668800732037
SEMA7A	0.11496341515177	1.49585293018903	4.30660069841408	2.96298225156398e-05	0.000911144376140533	2.09902741678036
ABCA11P	-0.0773180098718652	-0.588828787901061	-4.30562936206831	2.97458733277732e-05	0.000913028491259659	2.09536807933262
LY86	-0.153671088888291	-0.0881391568489873	-4.30490397121986	2.98328241231528e-05	0.000914014117023138	2.09263571625647
PARP15	-0.0970827642372765	-0.973993496204022	-4.30380227965005	2.99653479058225e-05	0.000916389823020815	2.08848660819072
CRCT1	-0.21859939504856	-0.300171292868812	-4.30187065529077	3.01990702314822e-05	0.000921389504176044	2.0812138617492
EFNA1	0.166834366341481	0.987356091442231	4.30153880793935	3.0239398739083e-05	0.000921389504176044	2.07996468085977
POSTN	-0.163073867366219	0.909055015424062	-4.29952564413729	3.04851631839104e-05	0.000927182873697507	2.0723880862412
APLN	-0.151511542856462	0.25422594002847	-4.29584018898419	3.09400540755812e-05	0.000939303973183446	2.05852492577487
SMIM5	0.132284848026433	0.437532716064824	4.29523489862432	3.10153842887294e-05	0.000939878927164095	2.05624895743347
CYP11A1	0.129518210717115	2.51910456293076	4.29397669219779	3.11725354343933e-05	0.000942926766034542	2.05151874042766
NMUR2	0.0980737352841343	-0.664236714800543	4.29081852748641	3.15703662195966e-05	0.000953230604677567	2.03965039597148
NAT2	0.102048405177063	-0.722527824920139	4.28979184743353	3.17007420648725e-05	0.000955436289322297	2.03579360869027
ADAMTS19	-0.152480580085689	-0.0388728861718011	-4.28726476333102	3.20238553370637e-05	0.00096343248538419	2.02630352146983
PRKCA	-0.129002332375077	-0.262675901858331	-4.28474436334819	3.23492599498483e-05	0.000971468676728147	2.01684287293344
S100A12	-0.293272125880249	-0.354429032757208	-4.27899687063846	3.31032164861832e-05	0.000992322498516575	1.99528512470292
REEP4	0.112584265177964	0.354408304975955	4.27656372098218	3.34274505235427e-05	0.000999098584667119	1.98616563952977
GRHPR	-0.0880291411512759	0.443464710656826	-4.27640167869883	3.34491516316225e-05	0.000999098584667119	1.98555844599364
TLR3	0.141836724488576	1.26518223932313	4.27451410777637	3.37029375048551e-05	0.00100439557986056	1.97848679359208
CAPRIN2	-0.116753305622335	-0.465385231853806	-4.27418765352629	3.37470165429839e-05	0.00100439557986056	1.97726400252865
TNFRSF10D	0.0718488663158268	-0.274270404184541	4.27358772625651	3.38281651258059e-05	0.00100501609296222	1.97501706070951
ZBTB2	0.0816924645055761	0.0504320301832769	4.26947157230613	3.43900014020911e-05	0.00101988995261326	1.95960722987057
PLEK	-0.181034009130436	0.409048488778686	-4.26814036182902	3.45736130327158e-05	0.00102351404692056	1.9546259968137
TMEM236	-0.103194267598621	-0.321079304423884	-4.26759696700714	3.46488324759427e-05	0.00102363855583834	1.95259302571749
ZNF555	-0.10102188465132	0.100808757393924	-4.26694454638672	3.47393511733591e-05	0.00102363855583834	1.95015242970499
MED20	-0.0896479869638068	0.701719418209728	-4.26678105379185	3.47620701148678e-05	0.00102363855583834	1.94954087699218
DNAJB2	0.0740293185408059	0.50943939249694	4.26507058477048	3.5000612958503e-05	0.00102884517844686	1.94314387377191
TECR	0.0988662392452685	2.16705949674561	4.26218153339479	3.54070906077035e-05	0.00103837497787534	1.93234362459046
HYOU1	-0.0981720817209471	0.767217489851798	-4.26188255797581	3.54494127564091e-05	0.00103837497787534	1.9312262798751
HCAR3	0.16938065799933	-0.466923179891648	4.25600321638692	3.62916000395568e-05	0.00105994593096775	1.90926617576367
CAPN11	0.0752329756729418	-0.786811980365128	4.25577649146683	3.63244584539065e-05	0.00105994593096775	1.90841980312336
RNASE11	-0.131267662989028	-1.03612131117462	-4.2553658357745	3.63840459204729e-05	0.00105994593096775	1.90688689972428
VNN1	-0.186494498507216	-0.354722200115533	-4.25497934694116	3.64402123024251e-05	0.00105994593096775	1.90544431244983
TANK	0.102615467375471	0.665409264915948	4.25398193356347	3.65855454940131e-05	0.00106231931489324	1.90172189455174
SEC23A	0.111465318061655	0.702699068679576	4.25247923786032	3.68055532542537e-05	0.00106684896711069	1.89611501516703
ADIRF	-0.150569252894231	0.435818039609276	-4.24993752216086	3.71805728328845e-05	0.00107584827674598	1.8866348555596
ANXA4	0.166743959401034	1.26120087243143	4.24901771139207	3.73171876823891e-05	0.00107792992565404	1.88320521296619
RAP1GAP2	-0.0997078448265866	0.21786071866547	-4.2469165067351	3.76310766515861e-05	0.001085116184346	1.87537275717679
TFCP2L1	-0.184578985984881	0.613771744113676	-4.24533922172223	3.78683612320461e-05	0.00109007249853974	1.86949525729687
NDRG2	0.192531849907747	0.55826105070574	4.2448766461845	3.79382220234807e-05	0.00109020059735406	1.86777186766258
ANPEP	-0.162644979033832	0.163564155915479	-4.24356394005067	3.81371478049508e-05	0.00109403070992274	1.86288199833592
ZNF143	0.108779131431681	0.188190248239855	4.24209145843823	3.83614755408361e-05	0.00109857510797099	1.8573983692961
ACER2	0.114679176034962	0.907853053285283	4.2381766182232	3.89640570467111e-05	0.00111391756225992	1.84282646553545
STAT4	-0.216188325627919	-0.219746381652277	-4.23763559202051	3.90480432432938e-05	0.00111440708345202	1.84081347463222
MLPH	0.139306446018351	-0.209341651433333	4.23172297717683	3.99772704545191e-05	0.0011369805414289	1.81882759006464
TUBA4A	0.150988909258134	0.368098978377306	4.23169289699812	3.99820516016036e-05	0.0011369805414289	1.81871579930645
SRXN1	-0.114135014632259	0.333907611699985	-4.23130564009083	4.004365379605e-05	0.0011369805414289	1.81727664329324
LINC01405	0.057478924666638	-0.523270752725704	4.23031510103315	4.0201636170823e-05	0.00113952494908012	1.81359599022434
FAHD2A	-0.0841772036590463	-0.0824283829694167	-4.22770105850695	4.0621426497093e-05	0.00114946912636171	1.80388595379999
GUCY1A2	-0.100762930117618	0.297031017267598	-4.22695059534593	4.07427177294469e-05	0.00115094724812999	1.8010991775182
PPP1R16B	0.112717857444336	0.0843592210040768	4.22597875980755	4.0900303348754e-05	0.00115344391863567	1.79749093170503
CASP14	0.0788520743138304	-1.16486110566546	4.22466470957975	4.11143089621227e-05	0.00115752058694544	1.79261314079484
RFX6	-0.180397099085044	-0.858964110799078	-4.22169788506012	4.16014376599723e-05	0.00116925996876688	1.78160458259581
TBXAS1	-0.116818277630525	0.169135627821303	-4.21693437735417	4.23951542509083e-05	0.00118956234999981	1.76394203320795
HFE	0.0851370487349725	-0.354095906551172	4.21548596888798	4.26393570464107e-05	0.00119269061494954	1.75857460169754
FAM20B	-0.117168888556069	0.506245678214382	-4.21542442374928	4.26497633953277e-05	0.00119269061494954	1.75834656321518
CTSZ	-0.144830552931111	1.10651696924522	-4.21296558006991	4.30675127058844e-05	0.00120235550128807	1.74923813733043
CLIP2	0.0997471358877082	0.167650169527897	4.21219992540818	4.31983932502878e-05	0.00120399267609122	1.74640273419875
DLX5	0.127735797146033	0.682713752845397	4.21106002532582	4.33939532064843e-05	0.00120742407027124	1.74218216042765
CCL8	0.197033619954567	-0.123868025823417	4.20987069477251	4.35988973091711e-05	0.00121110470241993	1.73777952301146
NEDD4L	-0.135729791490385	0.515558481499652	-4.2082625466654	4.38774864724042e-05	0.00121681541936034	1.73182807013343
NDUFA9	-0.0892118524765844	1.00523123670448	-4.20511748428725	4.44272606690977e-05	0.00123001520526886	1.720193953118
FAM107B	0.166869256778464	1.14034503523059	4.20466921231017	4.45061562842388e-05	0.00123015606432738	1.71853627612825
SCD	0.207372992562426	0.315706977491129	4.20356209659018	4.47015834214529e-05	0.00123351207100224	1.71444283852881
ACOT4	-0.105764307802374	-0.438404398252567	-4.19550010341784	4.61496675157611e-05	0.00127136612972759	1.68466008443482
GRB14	0.106937560745997	-0.238733423707793	4.19378335171386	4.6463777475157e-05	0.00127790722636707	1.67832384158966
SLC7A6	-0.11212747609315	0.840223031918466	-4.19227423486499	4.6741586897478e-05	0.00128343003100538	1.67275563033752
KRTAP17-1	0.0679081956080628	-0.299486931985387	4.19124296152881	4.69323454219627e-05	0.00128487348754481	1.66895143313077
SLC2A1	0.146677731720986	2.59240892749403	4.19093658666652	4.69891602154769e-05	0.00128487348754481	1.66782140880732
MGAM	-0.115697848102201	-0.966760141182982	-4.19074119125802	4.70254291355572e-05	0.00128487348754481	1.66710075191738
ADAP2	-0.115986407979956	0.426574337517167	-4.18921962353827	4.7308778137235e-05	0.00129049984486628	1.66148981478618
CLDN1	-0.301412180511766	1.10322741483269	-4.18605241830191	4.79038325295951e-05	0.00130459669406987	1.64981556835591
OTUB2	-0.164067453759974	0.25582846569168	-4.18240102600606	4.85987494128858e-05	0.00132136273485248	1.63636525424723
SLC7A7	-0.139234441427987	0.00501516218268155	-4.1814276458002	4.87856218964069e-05	0.00132428332271566	1.63278126072754
ODC1	-0.125008920277322	0.233162748918596	-4.18015189819227	4.90315856268502e-05	0.00132879583356539	1.62808494395254
ANKRD13B	0.0582718515160753	-0.45106235395093	4.17467422629525	5.01012357050514e-05	0.00135500262950795	1.60793323424583
FNBP4	0.0913597794297074	0.751156904727846	4.17437050280023	5.01611941205018e-05	0.00135500262950795	1.60681648123298
LRRC39	-0.159703457573234	-0.647416348244046	-4.16970389446313	5.10911142327947e-05	0.00137624306735685	1.58966601210633
FANK1	0.08344609419002	-0.740699260909852	4.16959681124191	5.11126452687279e-05	0.00137624306735685	1.58927264330272
RNF125	-0.102035697489222	-0.390548477072539	-4.16388982555571	5.22727876061276e-05	0.00140511505737867	1.56831964885537
ENTPD2	0.0712763504078476	-0.29478101537379	4.16349711291543	5.235353996713e-05	0.00140511505737867	1.56687865196436
FGD6	0.145288325675756	0.322244835792731	4.16299556925355	5.24568445349329e-05	0.00140562416055262	1.56503847299033
CCND2	-0.168614193593922	0.800192317435845	-4.16186857260245	5.26896877794966e-05	0.00140762152550114	1.56090412692006
ELF3	0.157267675302478	0.635234095523169	4.16181734122942	5.27002959088447e-05	0.00140762152550114	1.56071620751534
PWWP2B	0.10214729432195	0.115961031263212	4.16090291628	5.28899837627983e-05	0.00140900055814522	1.55736235558512
MMAA	-0.0698502225907145	-0.308984096987731	-4.16075368320285	5.29210025438838e-05	0.00140900055814522	1.5568150661687
HEXA	-0.0768258386181949	0.800259018852198	-4.15930164427713	5.3223725613104e-05	0.00141480037447146	1.55149074597688
FOXRED2	-0.0886295207616132	-0.151043431054663	-4.15883650664629	5.33210480568092e-05	0.00141513042669242	1.54978549510482
PHLPP2	-0.0928427972527243	-0.308452287263954	-4.1560264350537	5.39126413159251e-05	0.0014285564273649	1.53948663911226
ACSS1	-0.169854887666982	1.17790367671842	-4.15215456109986	5.47380677350186e-05	0.00144812599196755	1.52530531649754
PTPN1	-0.108935869052149	1.42212299582663	-4.15130737473508	5.49202807055787e-05	0.00145064392792374	1.52220376267563
KAZN	0.095507606493191	0.266247722820836	4.15064152497379	5.5063898899495e-05	0.00145170383431068	1.51976643453494
CA8	-0.153900551770795	-0.318482314696901	-4.15031430576844	5.5134608934941e-05	0.00145170383431068	1.5185687693169
RNF14	-0.0873640070735115	1.02186424002573	-4.14534164644148	5.62199191270418e-05	0.00147794541339181	1.50037738032678
DACH1	-0.0918644799321376	-0.446187183846342	-4.14368469928736	5.65860745814441e-05	0.00148354575686728	1.4943196354352
P2RY1	-0.107118386010693	0.0165415769495397	-4.14357239640593	5.66109738625782e-05	0.00148354575686728	1.4939091291405
IRF2BP2	0.156144233448876	0.909453765519826	4.14250187013615	5.68488527485184e-05	0.00148744086147497	1.48999642361275
TK2	-0.0942504801959452	0.143158309668314	-4.14138857460227	5.70972493158104e-05	0.00149159851778466	1.48592824840745
ARRB2	-0.120516411104475	0.0144277800193673	-4.13746910001989	5.79800427579546e-05	0.00151229009803886	1.47161270047806
SLC23A2	-0.101493272184456	0.666844418416397	-4.13664180671602	5.81680374337612e-05	0.00151482293735703	1.46859245461532
SLC19A3	-0.160812476883076	1.60339725324494	-4.1340286928149	5.87656795957711e-05	0.00152799934761734	1.45905575749657
PDLIM2	0.0725927489589232	0.54684600598947	4.13303139446273	5.89953151304873e-05	0.00153158086803712	1.45541732391627
FBXO4	-0.0767582367973377	-0.34728195383246	-4.13238089323227	5.91455601343649e-05	0.0015321190948371	1.45304448180204
SLC28A1	0.0655348194353696	-0.423512367357093	4.13186411109295	5.92651810479073e-05	0.0015321190948371	1.45115961968656
BVES	-0.100190082259542	-0.386160307849316	-4.13174914870307	5.92918231337333e-05	0.0015321190948371	1.45074034219273
TCF21	-0.160235641090833	0.735227633866089	-4.13036702963703	5.96130217246483e-05	0.0015380344165398	1.4457003619562
RASL11B	-0.212125181289872	0.420028376558794	-4.12798155439952	6.01713139972735e-05	0.00155003908870565	1.43700472903376
PLA2G15	-0.0812152464265714	0.692924557171386	-4.12548009233587	6.07621203266731e-05	0.0015551595804329	1.42789057653946
CDO1	0.147108808169856	1.42215072597362	4.1252145804449	6.08251547097473e-05	0.0015551595804329	1.42692343326958
SLC38A6	-0.0993788275231421	-0.0118305914224881	-4.12520524464774	6.08273722308841e-05	0.0015551595804329	1.42688942795738
IFIH1	0.125353477460413	0.067586732939427	4.12496703859993	6.08839791944543e-05	0.0015551595804329	1.42602179147877
NARF	0.0773708899347681	0.170791418172753	4.12444063977604	6.10092505955783e-05	0.0015551595804329	1.42410458896163
UXT	-0.097950510678266	1.5488767837272	-4.12417740934203	6.10719860734792e-05	0.0015551595804329	1.42314594753819
PIAS2	-0.0876045415572776	-0.380924743496895	-4.1240318658621	6.11066997985214e-05	0.0015551595804329	1.42261592325606
BMP5	-0.168985558856295	0.901876127343367	-4.12361949067595	6.12051583110526e-05	0.0015551595804329	1.42111426114445
HEG1	-0.161104345517078	0.972079623947086	-4.12359982741639	6.12098568887012e-05	0.0015551595804329	1.42104266046292
ASAH1	-0.0921134775948364	1.32416934354812	-4.12267671655002	6.14308247349976e-05	0.00155703469465617	1.41768160171267
FRZB	-0.266855255572575	1.44657456054595	-4.12251130481433	6.1470500335019e-05	0.00155703469465617	1.4170793985152
NMNAT2	-0.140355650578823	-0.175738272030562	-4.11787312120011	6.25930409855782e-05	0.00158306254037425	1.40020129069839
NUP210	-0.116819345710325	0.177372854691462	-4.11714022389784	6.27722012555125e-05	0.00158518830049337	1.39753569603844
SH3RF1	0.0845064348672437	0.108687961594636	4.11597313002013	6.30585152825248e-05	0.00158997394337406	1.393291678326
DSN1	-0.113191844782865	0.544587922435024	-4.11548510189987	6.31786092001503e-05	0.00158997394337406	1.39151729727629
SNX12	-0.0714199599690272	0.240968774455278	-4.1152039327835	6.324789850945e-05	0.00158997394337406	1.39049509363987
SFR1	0.158262752709013	-0.656690037894945	4.11206240338609	6.40270311511396e-05	0.00160713633764464	1.37907768819267
XRN1	0.080827596761627	0.918344032949872	4.11136670719577	6.42008077481606e-05	0.00160907498156179	1.37655022442969
RASSF7	0.12030774062623	0.457879765521746	4.11004588705516	6.45319740825391e-05	0.00161494656461513	1.37175262097396
TMPRSS3	-0.134924170860485	-0.490961480968809	-4.1083709915247	6.49542654364057e-05	0.00162307757425573	1.36567067463852
RIOK1	0.0918618224623516	0.209955222844281	4.10777596697293	6.51049238142676e-05	0.0016244068341503	1.36351047257173
ABCA1	0.134479574348293	1.31613744597417	4.1024572901381	6.64665130116718e-05	0.00165590040712337	1.34421237781863
CPQ	-0.097732646330653	0.353829129497629	-4.09957907904576	6.7214644281105e-05	0.00167203951676594	1.3337774749844
PRSS22	0.0894328683959988	0.279443322449274	4.09442335582659	6.85749289743579e-05	0.00170333582893535	1.31510006529891
LST1	-0.105692195504714	0.239484624524602	-4.09118486394732	6.94427799249634e-05	0.00172232561459727	1.30337769442124
MYO1B	-0.106619874593395	0.43810056327011	-4.09018122812911	6.97138573685566e-05	0.00172647973367271	1.29974633285496
BCAT2	0.132529376916987	0.527818706515846	4.08857414671757	7.01500293533798e-05	0.00173449293819994	1.29393305879557
SLC10A1	0.0611910540027562	-0.852765287018499	4.08762051835099	7.04100813273984e-05	0.00173449293819994	1.29048437221448
OSMR	0.125464386462617	1.39046048407777	4.08748919643377	7.04459645369115e-05	0.00173449293819994	1.29000951192027
PELI1	0.113377353430665	0.625766570382349	4.08746091697667	7.04536940758001e-05	0.00173449293819994	1.28990725494219
TMEM229A	-0.0837774290453187	-0.72091094384698	-4.08505147113651	7.11152443026091e-05	0.00174819731090204	1.28119690041593
VWA5A	-0.141044924691448	0.499363559794443	-4.08340057476561	7.15719445818353e-05	0.00175683299019948	1.27523113115043
USP27X	-0.107469075598146	0.882409881472399	-4.08168731413275	7.20488589634014e-05	0.00176593872403384	1.2690420318514
BLOC1S4	0.0611598255313333	0.029371480226204	4.0791686914153	7.27554740874368e-05	0.00178063948107975	1.259947348243
DVL1	0.0915849087960364	0.262751992176086	4.0710409269007	7.50811935433306e-05	0.00183486547329427	1.23062874394743
TTC28	-0.0893998541266571	-0.111781062684983	-4.07053078479171	7.52295117147086e-05	0.00183579834809524	1.22879010771595
COL1A2	-0.178209252440827	1.08436343286905	-4.06749429721921	7.61181426793567e-05	0.00185476766672052	1.21784991289294
NDUFA4	-0.108987658858154	0.623119944475961	-4.06681277736003	7.6318962902205e-05	0.00185694621122781	1.21539535331885
STC2	0.124988337177354	-0.0523206943338421	4.06595920167186	7.65711956807647e-05	0.00186036751955001	1.21232158146422
SMAGP	-0.143093110244191	1.03802315315632	-4.06317570763958	7.73992637963376e-05	0.00187774895151901	1.2023016512345
HLF	-0.144972374203778	0.330401467112675	-4.0619337818418	7.77714794254478e-05	0.001881791500244	1.19783277649871
SNAI2	-0.151641904099842	0.356163866076034	-4.06186646105935	7.77917047859913e-05	0.001881791500244	1.19759056443994
AHNAK	0.125856480767849	1.29794866118007	4.05997287034055	7.83626628646612e-05	0.00189285579994972	1.190778967674
SEC22C	-0.0907777575123671	0.0634469161764859	-4.05902116585894	7.86511306761674e-05	0.00189707437768406	1.18735646892091
TMEM64	-0.0811262296113171	0.328712522176951	-4.0582093469096	7.88979992540699e-05	0.00189962953526897	1.18443753038747
ATP8B3	0.214738087883114	-0.255848394918064	4.05792377200524	7.89850163761563e-05	0.00189962953526897	1.1834108414971
AMD1	0.126685889672083	1.40266759217776	4.05595609503895	7.95870797427289e-05	0.00191135138050729	1.17633828857253
AHCYL2	-0.0885915762175473	0.559541893274045	-4.05503973927972	7.98689561706916e-05	0.00191536099639844	1.17304550599117
CD200R1	-0.129451843032692	-0.18393440938942	-4.05313861372819	8.04567962131304e-05	0.00192668595184518	1.16621600357941
CD37	-0.131060993202364	0.172563911359529	-4.05268265542055	8.05983942177628e-05	0.00192730765628042	1.16457842407215
ADAM11	0.0615910388717914	-0.65740272650311	4.05207000505979	8.07890275814204e-05	0.00192909845658959	1.1623783153127
PODXL	0.112032130009458	0.453444237986787	4.04997892412237	8.14429387781413e-05	0.00193929581327772	1.15487097048662
CABLES1	-0.109898627230383	0.28546744027805	-4.04996026898667	8.14487951817607e-05	0.00193929581327772	1.15480400925482
ATP1B1	-0.147775340117904	0.200913947908529	-4.04628618308453	8.26100690505536e-05	0.00196413983005075	1.14162096139234
KIF17	0.0837094120898323	-0.291174576390657	4.04588020665407	8.2739351876006e-05	0.00196441136426979	1.1401648583338
PRKCE	-0.118245080480336	0.841344579898605	-4.04310198221603	8.36292711563e-05	0.00198261044013073	1.13020342650946
NRSN2	-0.0760498845878949	-0.130041418141383	-4.04274651837155	8.37437901153199e-05	0.00198261044013073	1.12892929245569
UBALD2	-0.101676092906581	1.06763338331696	-4.04213473271851	8.39412382025604e-05	0.00198446612357741	1.12673660178536
ADD3	-0.102284146698682	0.0986282963918454	-4.03765011121374	8.54022322421819e-05	0.00201614589912244	1.11067146198313
ACBD4	0.0657063523368166	-0.359350046028883	4.03618701790646	8.58841038034609e-05	0.00202465397184198	1.10543335338586
CNTN6	-0.126336250909433	-0.987380612036414	-4.03399592187296	8.66105986898249e-05	0.00203889667847925	1.09759172398524
SNX27	-0.106280161081879	1.23211824194984	-4.03232902477699	8.71672099055235e-05	0.00204474121220705	1.091628416278
JUNB	0.094566006486255	0.871230623695096	4.03226149476502	8.71898313457763e-05	0.00204474121220705	1.0913868699833
NTS	-0.106953828632576	-1.32095005484491	-4.0321508262811	8.72269155744413e-05	0.00204474121220705	1.09099102985465
GATA1	0.0718863144023352	-0.250891020623662	4.03077656312955	8.7688677021972e-05	0.00205123685190685	1.08607627758578
RHBDD2	0.112271039053092	1.68660855486709	4.03059411011533	8.77501575214247e-05	0.00205123685190685	1.08542387521935
ARHGAP42	-0.110406313947829	0.839131339078789	-4.026985020499	8.89747847256e-05	0.00207320800712746	1.07252362064985
ZNF331	0.112467325013065	0.331634595687317	4.02691036546552	8.90002877907325e-05	0.00207320800712746	1.07225687312059
ACY1	-0.0898592396258025	0.349699265741688	-4.02672618844893	8.90632347215012e-05	0.00207320800712746	1.07159881303906
ANKRD23	0.0498059121947622	-0.442348314184385	4.02593357107233	8.93346158152259e-05	0.00207662488395031	1.06876708566642
KIFC2	0.0828139246356933	-0.0336466614678639	4.02514993376411	8.96036976388542e-05	0.00207997886984232	1.06596788045413
EPHB4	-0.123008813348654	0.833205097629954	-4.02299170095934	9.03487846489884e-05	0.00209435771035423	1.05826078826566
SNRPD1	-0.092495653404135	-0.16537456639551	-4.02060920500805	9.1178156355977e-05	0.0021106476833126	1.04975670089306
EMC7	0.0726664831923528	1.31219152694405	4.01845345009704	9.19348510527852e-05	0.00212521243064739	1.04206542921086
ZFAND5	-0.0776854062249875	1.59225848017917	-4.01680709040124	9.25167722092112e-05	0.00213570227480737	1.03619380145083
ICA1	-0.107368917609146	-0.384678524948511	-4.01633032743235	9.26859434161184e-05	0.00213664815894391	1.03449382019993
TANGO6	-0.0826509030666691	-0.119079426521351	-4.01321921669404	9.37971335130073e-05	0.00215715667523327	1.02340459421899
SLC2A3	0.175429670991551	0.830719532303895	4.01311538060635	9.38344386838734e-05	0.00215715667523327	1.02303460049886
MXRA5	-0.145323120110117	0.000301836035398157	-4.01078670964973	9.46747862454293e-05	0.0021734774963534	1.01473898946426
RARRES1	0.210935647054314	-0.319001643127639	4.01015995512478	9.49021860204823e-05	0.00217520245893334	1.01250691255885
RANBP17	-0.112130801330434	-0.0827496695554625	-4.00986070697973	9.50109431873445e-05	0.00217520245893334	1.01144129138424
TTC17	0.0677447371535531	1.056700767694	4.00844124901945	9.55284444684461e-05	0.00218405018375253	1.0063874793068
HPCAL1	0.16804313476754	0.677338738771469	4.00458712676757	9.69471590278146e-05	0.00221344972536519	0.992672589657504
BASP1	0.115549673051441	2.1839267823872	4.00398543656989	9.71704480328013e-05	0.00221551280076977	0.990532433257238
WNT10B	0.0707963162134113	-0.413197564354539	4.00277225942375	9.76221536073096e-05	0.00222277108493583	0.98621806087893
FNIP1	0.0791336725663833	0.618882843034892	4.00240479663352	9.7759366604458e-05	0.00222285861281924	0.984911475472573
PGBD2	0.108222361888961	-0.249101114246667	3.99815850568621	9.9358357460269e-05	0.00225613861551812	0.969819964104153
SRRM3	0.0615425113410337	-0.29548355212333	3.9965477776229	9.99713941059616e-05	0.00226155278347111	0.964098736011744
N4BP2L2	0.0751334327656995	0.8487496067885	3.9965373792264	9.99753633831553e-05	0.00226155278347111	0.964061807439327
LYRM4	-0.0824117339783859	-0.239206527766165	-3.99646272711443	0.000100003864007812	0.00226155278347111	0.963796692302562
PDPN	-0.165900979483934	0.504185843148416	-3.99470602270133	0.000100676777155812	0.00227368542663404	0.957559185912095
CCDC181	0.0824063204527038	-1.01759795225292	3.98961985001452	0.00010264948243972	0.00231510003223655	0.939512235543438
CFI	-0.109181553408462	-0.399457603028449	-3.98873068134295	0.000102998114111287	0.0023198237403957	0.936359155527001
STRADA	-0.0558971496351996	-0.22383588865966	-3.98826908098699	0.000103179546434346	0.00232077395468454	0.934722498302516
CAPS	0.109736408179549	0.514447704146378	3.98575058993351	0.000104174817934717	0.00234000227832605	0.925795586339225
CDH3	-0.175527433106447	0.219913230194906	-3.98463881262569	0.000104617081410927	0.00234677374949653	0.921856284380652
PHF1	0.0881837542210709	0.140247403967725	3.98400112887761	0.000104871558031744	0.00234932023886436	0.91959721289598
CXCL14	-0.221811291508975	0.784682117607454	-3.9813927300261	0.000105918630836736	0.00236752056218586	0.910359680407723
MSC	-0.109726405086707	0.132381153392391	-3.9812701019882	0.000105968101001419	0.00236752056218586	0.909925518529335
FN3KRP	-0.126385072526102	0.589610363667806	-3.97970447575295	0.000106601638562001	0.00237848662638938	0.904383400886546
DKK2	-0.124392712821348	-0.693613880705665	-3.97483649175436	0.000108594628237824	0.00241971479791419	0.887162590099919
CHKA	-0.0879383856658163	-0.139542248443513	-3.97362503138606	0.000109096098295041	0.00242764308449058	0.882879612735991
CETP	0.144263206528483	-0.136178667409305	3.97174372530136	0.000109879219111703	0.00244180925991299	0.876230562295548
CLNK	0.0928391049265058	-0.552572722142065	3.97099885190091	0.000110190761031447	0.0024437034042987	0.873598678236249
AP2A2	-0.0850190264800348	0.512443453150005	-3.97083908574899	0.000110257692448108	0.0024437034042987	0.873034223485241
HIBADH	-0.0903747318265373	1.56730121333578	-3.96939920598171	0.000110862656543526	0.00245384846827483	0.867947947024089
ANK2	-0.0799789909812803	-0.709120747427996	-3.96782692114915	0.000111526861855015	0.00245819336058724	0.862395659896403
ITGAM	-0.108854667694828	-0.053914981535598	-3.9677325718598	0.000111566839657417	0.00245819336058724	0.862062536079509
MLLT10	0.105825001892537	0.498058590993722	3.96767352583137	0.000111591865661294	0.00245819336058724	0.861854062529021
SMURF2	-0.112683219842414	0.503493713356446	-3.96753898456715	0.000111648909459683	0.00245819336058724	0.861379047642666
SERPINB9	0.133964043010123	0.960813321181316	3.96718977377154	0.000111797100079678	0.00245820879555144	0.860146175623337
SPINK1	0.150465163956371	-0.953400304004313	3.96595825356817	0.000112321203269823	0.00246637255435602	0.855799051936649
PGRMC1	0.0761156543276218	1.26280453574375	3.96562286917007	0.000112464339191851	0.00246637255435602	0.854615372709225
THSD4	-0.110554198402902	0.185186948369894	-3.96472948260319	0.00011284646858283	0.002471500777753	0.851462719218766
AVL9	0.0779937101900643	0.348711849045059	3.9633589665439	0.000113435086074136	0.00248113199422261	0.846627448590761
MARCKS	0.0879599600108753	1.5566581517028	3.96263874601893	0.000113745581814414	0.00248466266330385	0.844087004663405
CCDC142	0.0549211066203181	-0.414289065288846	3.96101766336963	0.000114447414357889	0.00249672127631275	0.838370301982248
RCBTB2	-0.0885165375928359	-0.251821044842866	-3.95978127915067	0.000114985465826261	0.00250193117434215	0.83401149822123
TRAK2	-0.0939806944732794	0.539717043398681	-3.95945112164191	0.000115129551308499	0.00250193117434215	0.832847732345942
TMEM179B	0.0829517513820275	1.57514543735096	3.95943504926617	0.000115136569911827	0.00250193117434215	0.832791081138645
RAB25	0.194323303468746	0.886426477115483	3.95874269672728	0.000115439298691933	0.00250524321783652	0.830350883639246
TTI2	-0.0654716837161986	-0.123472749945459	-3.95245402461834	0.000118223931048987	0.00256233843796291	0.808202250084399
FCHO2	0.0673408697581496	0.702730504784721	3.95167542788602	0.000118573111774339	0.00256620010921385	0.805462022192513
CYP26C1	0.0654711641361387	-0.105988021269724	3.95137069734248	0.000118710042851376	0.00256620010921385	0.80438965890018
CYTH4	-0.12589715550702	0.230113157317371	-3.95059243756168	0.000119060438614524	0.00257044084247186	0.801651224179333
MRPS7	-0.0801398468185162	0.740636637020632	-3.94214082628185	0.000122929571791913	0.00265013765314671	0.771940957239721
CDCA7	-0.0956723792164892	-0.291800634594948	-3.94183901307281	0.000123069931213509	0.00265013765314671	0.770880934535314
LINC00336	0.0537610658409236	-0.459541233982214	3.94103253224962	0.000123445737216059	0.00265480013184522	0.768048750135836
MTUS1	0.0932744066024415	0.689302730158216	3.93926151149026	0.00012427483928854	0.00266775701471029	0.761830959327469
GRINA	-0.109137079714826	1.15528345555843	-3.93906248366392	0.0001243683446589	0.00266775701471029	0.761132343688117
ASPA	-0.115366928079248	-1.31230462099674	-3.93556396059766	0.000126022963755246	0.0026997747261037	0.748856705588725
FGF22	0.0697558212879053	-0.309080641514088	3.93485235005653	0.000126362073219993	0.00270356440867474	0.746360884087188
POLD2	-0.0858413396032843	0.751774539299131	-3.92700877887719	0.000130157838801506	0.00278120602474962	0.718875481816935
HNMT	-0.0957965377044907	0.0264687132659024	-3.92536911858224	0.000130964921798172	0.00279486856800272	0.713135413173906
DIS3L	-0.0928428489984001	0.0937582638207405	-3.92461985872855	0.000131335310058567	0.00279918876310247	0.710513076359049
AQP1	0.145055898104234	0.05103658614703	3.92373380276524	0.000131774608384947	0.00279920995359412	0.707412490563305
FOXP2	-0.0853157974765337	-0.851990742532194	-3.92360666065774	0.000131837758858483	0.00279920995359412	0.706967627330026
TRPV6	-0.145431957127454	1.76672569952579	-3.92360184361534	0.000131840152011243	0.00279920995359412	0.70695077299389
PLA2G10	0.105489716468897	-1.06524796183078	3.92206592391655	0.000132605323143495	0.00281187394507968	0.70157760406983
SERTAD4	0.155128924284152	0.240312100883134	3.92058292309009	0.000133348139329383	0.00282112982145899	0.696391183439293
RHOB	0.111827841515291	1.27750341570504	3.92051879312279	0.000133380350351574	0.00282112982145899	0.696166940993791
LAMC3	-0.104149271232155	0.749671962232061	-3.91990391336817	0.000133689566467077	0.00282408619050289	0.69401704985698
ELL	0.0926440365416701	0.451722855812322	3.91812889774871	0.000134586032950467	0.0028394245711208	0.68781234714035
COA4	-0.076054316443098	0.101097904388555	-3.9170274382733	0.000135145194461082	0.00284666530444534	0.683963258563847
XDH	-0.169759499566159	-0.203733240627084	-3.91641491184361	0.000135457102233511	0.00284666530444534	0.681823143778388
NEBL	0.127496581076643	0.671156927492421	3.91622837368096	0.000135552226267381	0.00284666530444534	0.68117144942948
ARSB	-0.0729821039467137	0.038243623071747	-3.91553437158915	0.000135906686895558	0.00284666530444534	0.678747087861776
CYSTM1	-0.155216870740933	0.703828830933742	-3.9152339009067	0.000136060425276203	0.00284666530444534	0.677697560106258
PIK3CG	-0.116090539334808	-0.231235518684454	-3.91518192740061	0.000136087034741674	0.00284666530444534	0.677516026111195
SFXN2	-0.111079271853403	-0.350877536841051	-3.91510815690074	0.000136124812362329	0.00284666530444534	0.677258362545277
ITGB6	0.13442692723578	-0.216416321385516	3.91437940034636	0.000136498542589274	0.00284752886770386	0.674713193639186
TRAF5	-0.103916272200725	-0.485189236750383	-3.91436136560414	0.000136507803761648	0.00284752886770386	0.67465021251198
TOR1B	0.0673458616630473	0.287770985272403	3.91286767713322	0.000137276918780072	0.00285999300663431	0.669434755189158
ANGPTL2	-0.140608449666546	0.399226035623945	-3.90973219683541	0.000138904839052456	0.00289029582083307	0.658491973842142
DERL3	0.151848023690639	0.335519164262389	3.90783649610392	0.000139897964106161	0.0029073308824905	0.651879463192676
GLRB	-0.110019833267716	-0.976205823071156	-3.90561615271323	0.000141069751915912	0.00292803182463574	0.644137860963528
NDUFAF4	-0.0939096229395142	-0.00649114924026754	-3.90329468025306	0.00014230489047692	0.0029464395177086	0.636047480371166
STK24	0.0929550338956643	0.533739692313911	3.90328477505811	0.000142310182501675	0.0029464395177086	0.636012968937345
WWC3	0.115481735400083	1.1218720575421	3.90289649451658	0.000142517775751484	0.00294707663579403	0.634660187646389
IRF2BPL	0.0844923753016099	0.354813209087205	3.9021937215519	0.000142894244206471	0.00294959847068548	0.632211983426714
KLF12	-0.082142146525194	-0.662837674642288	-3.90200840484145	0.000142993673985352	0.00294959847068548	0.631566467459256
MTERF3	-0.0678366622337177	-0.0310955866762976	-3.90069093199251	0.000143702449567943	0.00296055466866367	0.62697801688229
NETO2	-0.145014211499829	-0.264855591506134	-3.89741584602626	0.000145478888512109	0.00299345263559423	0.615577118037852
MSX2	-0.101676441466268	0.839294013499371	-3.89604025008847	0.000146231235870529	0.0030052231914354	0.610790855930381
CLIC5	-0.13068352725179	0.462039269968427	-3.89407266025134	0.000147313792568172	0.00302259168783214	0.603947194483387
MAP3K2	0.0906365593144711	0.382816928394842	3.89384584498633	0.000147439073750977	0.00302259168783214	0.603158467605454
CBX5	-0.0825729289611812	0.93397666435565	-3.89320409847148	0.000147794090839286	0.00302614755776213	0.600927062352872
TMEM192	-0.0640838621983493	0.0543941005542592	-3.89225048537697	0.000148323135562485	0.00303204269070664	0.597611824442252
BICC1	-0.129702135687921	-0.630073019458179	-3.89174123707139	0.000148606392967135	0.00303204269070664	0.595841692467851
PSMD14	-0.0897453204650093	0.90894872630302	-3.89170285999209	0.000148627760143237	0.00303204269070664	0.59570830252163
RALGAPA2	-0.0943290416320697	0.712973557396806	-3.89026116926536	0.000149432568484993	0.00304473425298212	0.590698091300974
GSN	0.0857092520461608	0.749566510214142	3.88750729475834	0.000150981419481031	0.00307253640841312	0.581131937692382
RHOU	0.0922371790568634	1.39848637158845	3.88398421785959	0.000152985149547866	0.00310951644818814	0.568901845975446
TP53I11	-0.0563030388408807	-0.119188689378782	-3.88228557167645	0.000153960252896296	0.00312552440319435	0.563008354229713
CA3	0.06274232344539	-0.135759590413169	3.8804789369931	0.000155003828673173	0.00314288176702649	0.556742499728693
SRR	-0.0962251980140642	0.103068128164831	-3.87826134900445	0.000156293978241563	0.00316519044392725	0.549054608132812
KLHL31	0.0980852715634587	-0.497994064091366	3.8776800128956	0.000156633872997578	0.00316822422481873	0.547039835998634
TSC22D1	0.154412136464953	0.729554444800116	3.87554053512924	0.000157890840175692	0.00318977773722213	0.53962703813738
ZNF114	0.185845383487716	-0.257983649522099	3.87276108102806	0.000159538122035017	0.00321915481835065	0.530001853014682
TMEM31	0.0861730874009012	-0.347966117945581	3.8716121166229	0.00016022383169664	0.00322908174472538	0.526024661626125
FRMD4A	0.0894819986732746	-0.00859115625545583	3.87102486887532	0.000160575385751973	0.00323225839894701	0.523992249268664
ARMC6	-0.0568523228198719	-0.119367623124581	-3.87060725017387	0.000160825837756154	0.00323339473809627	0.522547061053181
CYTH3	-0.0900174243059301	0.992254832179819	-3.86861334302853	0.000162026738509611	0.00325361403703577	0.515648810148005
TOM1L1	-0.0913217259379533	0.0665346033856091	-3.86603451511817	0.000163592568779352	0.00328110390354448	0.506731232136422
AMACR	-0.0779866422954195	0.204879348927464	-3.8618164444525	0.000166184758966627	0.00332908819434709	0.492155624230189
AP1M2	-0.135042094901278	0.454793680403823	-3.85860395941921	0.000168185099545641	0.00336122593454121	0.481063551302522
LYVE1	-0.177402325035753	1.87216043350152	-3.85859233060592	0.000168192381916804	0.00336122593454121	0.481023413018217
ENTPD6	-0.103682125176024	0.0331629997922912	-3.85758825387039	0.000168822300795869	0.003369773996844	0.477558090948957
TNFSF10	0.199474716349495	1.59353019181071	3.85451482063407	0.000170764412032623	0.00340446226716235	0.466955478465763
COL15A1	-0.137385961460145	1.10625403356048	-3.85233601073384	0.000172154042877252	0.00342806622776005	0.4594432877078
ZNF117	-0.115478529203997	1.03187996907779	-3.85022921212865	0.000173507954577459	0.00344908209105588	0.452182683109752
IVD	-0.0707821431279589	0.0743897723793081	-3.85005041657533	0.000173623319997353	0.00344908209105588	0.451566654212558
MXD1	0.12268742661925	1.32804214649519	3.84725197152439	0.000175438499700372	0.00348099223155487	0.441927835879334
MRPL24	-0.102550933337073	0.514938192381175	-3.84567702609229	0.000176467980853016	0.00349725545407516	0.436505697174886
RMDN2	-0.0678619227082945	-0.752156583036346	-3.84528065340886	0.000176727976547315	0.0034982484383778	0.435141372388464
PREP	0.0995247744061747	0.473112196856046	3.84420264691708	0.000177436922623169	0.00350811528986993	0.431431428845191
TBK1	0.0978546347355894	1.27760049804665	3.83598364573251	0.000182931585150872	0.00361246531956112	0.403173852206216
KLHL8	0.106365133067174	0.109630388075828	3.83300907238498	0.000184959700727529	0.00364819329233813	0.39295924006689
MTCH2	-0.0728056837652533	0.514426508452735	-3.83164903569649	0.000185894091587428	0.0036614243014597	0.388291069927305
CCT6A	-0.0944454348275878	0.545081592396628	-3.83139392203623	0.00018606986160295	0.0036614243014597	0.387415572701591
TOMM22	-0.0617092240469903	1.23814417888208	-3.83028429909891	0.000186836214553824	0.00367216885373654	0.383608132404918
PTP4A1	-0.0791337950721128	0.676803475994462	-3.82867295759901	0.000187954412026648	0.00368740201998938	0.378080758428077
TNIP2	0.0747390191391555	0.648347207426344	3.82853026187107	0.000188053741944619	0.00368740201998938	0.377591362104745
EGLN1	0.0861522458076602	0.488660801670629	3.82814122463042	0.00018832480235618	0.00368837776835541	0.376257176695002
TM7SF3	-0.0969781635223016	0.427323975758595	-3.82354252547599	0.000191557160714781	0.00374728074839584	0.360494571356448
LEF1	-0.0978438701134813	-0.312636296574413	-3.82310034149895	0.000191870725130616	0.00374901450850173	0.358979750299268
PCCB	-0.102662078541461	1.04522040272154	-3.82251170305377	0.000192288900228191	0.00375278583150265	0.356963432714575
SKP2	-0.0899193237205603	1.01724371708109	-3.82092757053621	0.000193418585345895	0.00376427688393609	0.351538422246676
FREM1	-0.152579487744826	-0.581907992149924	-3.82066414046283	0.000193607053723568	0.00376427688393609	0.350636460111377
SPIN4	0.0993800694251463	0.334777843567524	3.82042132331165	0.000193780929139925	0.00376427688393609	0.349805120048226
SLC18B1	-0.124596608727258	0.72438991589596	-3.82042108709214	0.000193781098363063	0.00376427688393609	0.349804311317804
AIMP2	-0.0758285244260591	0.52674524405544	-3.81955436464742	0.00019440294688204	0.00377196032093477	0.346837242400554
TTL	-0.0684498748974502	0.107154554882278	-3.81744607149608	0.000195923501972796	0.00379558432660654	0.33962218466647
CCL27	0.0559632800518403	-0.354258062354827	3.81723553463388	0.000196075964793198	0.00379558432660654	0.338901859245038
SELENBP1	-0.125153638269332	0.166599461137513	-3.81642389585833	0.000196664777080778	0.00380256593921731	0.336125244258834
EHHADH	-0.0711404291212487	-0.451415880471393	-3.81577275838829	0.000197138364466201	0.00380730604931423	0.333898054297936
SLC13A3	-0.124238086586586	0.364007908698442	-3.81470023574668	0.000197920795049147	0.00381687486618954	0.330230213034503
CLDN16	-0.247163888778925	0.0205676240542257	-3.81446630543924	0.000198091843718363	0.00381687486618954	0.329430324418671
LGR5	-0.1567098561881	0.699660463784881	-3.81339146681741	0.000198879564694725	0.00382523685312841	0.325755597040893
STX1A	0.093614264693101	-0.0348904048912536	3.81309815329264	0.000199095042106763	0.00382523685312841	0.324752945563222
NUFIP2	-0.0759312189280749	1.42571008060477	-3.81293587638385	0.000199214351023907	0.00382523685312841	0.324198251732239
SLC7A4	0.127156382376966	0.859721594205722	3.81190824382683	0.000199971461451669	0.00383535598160525	0.320686055075252
ARPC4	-0.058096734507364	0.518840373196813	-3.81090571148779	0.00020071270942202	0.00384514796314576	0.317260393907083
ZNF641	-0.100073098876087	0.010338602324524	-3.8103892586679	0.000201095578648127	0.00384805971220246	0.31549595917791
GAPDH	0.0989248550310453	2.33568844244978	3.80842055697483	0.000202561428354669	0.00387166436512301	0.308771791433411
ZNF175	0.178448625219261	0.231802840436749	3.80719252904456	0.000203480917010344	0.00388478401352967	0.30457886571181
MROH6	0.101296438903602	-0.279763126697608	3.8058671250437	0.000204477758549781	0.00389728985556385	0.300054709808974
CLDN5	0.10928734723563	0.52178315954638	3.80570020814129	0.000204603625344595	0.00389728985556385	0.29948504465434
NIN	-0.10426493052252	1.06943129195658	-3.80193844026555	0.00020745982524633	0.0039413618539563	0.286652077338857
PJA1	0.0777232101676846	-0.0291495680792746	3.80173339034817	0.000207616595536335	0.0039413618539563	0.285952865870279
PGK1	0.103640850743162	1.74888396542919	3.80172006153198	0.000207626789930619	0.0039413618539563	0.285907416248756
C3AR1	-0.145043316757556	0.275166563915821	-3.80051074514217	0.000208553700195182	0.00395171107623609	0.28178434135976
SLC35D1	-0.12991723868014	-0.257229328772558	-3.80039037944072	0.000208646171901828	0.00395171107623609	0.281374022396532
IER5	0.0715973352450682	0.837658676253371	3.79728133218931	0.000211048236041984	0.00399264007855603	0.270779181871869
MUC1	0.274210903000698	0.265276753707003	3.79680659292767	0.000211417321878139	0.00399264007855603	0.269162018964533
IL1R2	0.229579162767465	0.39817317474148	3.796667159161	0.000211525840845082	0.00399264007855603	0.268687080115232
ADCY3	-0.125616841325515	0.734542080612175	-3.79548669023593	0.000212446699198718	0.00400548544744913	0.264666745451793
WFDC1	-0.14748977511814	0.645022146325878	-3.79496592503091	0.000212854144281573	0.00400863279405761	0.262893497123253
B9D2	0.0886981303536101	-0.024422765033644	3.79401039537303	0.000213603675746584	0.00401820819827124	0.259640360620691
LETM2	0.112445203089856	-0.407054937247699	3.79294332686605	0.000214443657937443	0.00402946160861709	0.256008282421178
NFU1	-0.088287173873278	0.255369316088466	-3.79190333882653	0.000215265336118335	0.00404034612284266	0.252469189291364
EGFL6	-0.144717896018434	1.29827060702865	-3.79150600206654	0.000215580053132593	0.00404170162605279	0.251117257834043
WIPF2	0.071400421524105	-0.00346604434229101	3.79088836640479	0.000216070127807212	0.00404633800018292	0.249015994608409
PDGFRB	0.109233667123352	1.0433196966124	3.79036013367885	0.000216490101942191	0.0040496526701128	0.247219113306236
UBR1	0.101056300154273	0.451489102230422	3.78862243463617	0.000217877136382412	0.00406956692157542	0.241309462661158
PLAC8	0.240505580725629	0.833134789937222	3.78841529718175	0.000218043034797315	0.00406956692157542	0.240605168401824
HERPUD2	0.0752637251266377	0.926204638223688	3.78626050070553	0.000219775950781391	0.00408817949161944	0.233280460407462
CTDSPL	-0.0996707729119198	1.15055258905238	-3.78611745310357	0.000219891452556936	0.00408817949161944	0.232794326213775
PDE2A	0.0765072277726176	-0.275930689161982	3.78563105582078	0.000220284617887172	0.00408817949161944	0.231141462651512
PC	-0.139812882749803	-0.206868648303365	-3.78552186610319	0.000220372969827185	0.00408817949161944	0.230770440805594
SPON2	0.149295233383218	-0.265156280341907	3.78536013026996	0.000220503901716864	0.00408817949161944	0.230220885767188
RHOV	-0.0761444840180891	0.261395323374836	-3.78535014016815	0.000220511991538122	0.00408817949161944	0.230186941475778
FAM174A	-0.0739748880150424	-0.108695651930251	-3.78412172285216	0.000221508891235661	0.00410209854469417	0.226013596714682
HSPD1	-0.0806793798246666	0.596348316965397	-3.78381153288174	0.000221761295086776	0.00410221476716016	0.224959953951778
TLE4	-0.0850490596235151	-0.0184615244977669	-3.78258217044622	0.000222764320541945	0.00411577569140488	0.220784796940206
TMEM144	-0.152536822877718	-0.546726061616353	-3.78228563127286	0.000223006907130229	0.00411577569140488	0.219777858758066
MAD2L2	-0.106920813225234	0.331617766458414	-3.78200683325009	0.000223235208797625	0.00411577569140488	0.218831222311218
ENDOV	0.0513787490732148	-0.477744607652786	3.78141602513429	0.000223719741238702	0.0041201513008016	0.216825370431502
LRCH2	-0.12302419881503	-0.411381104112336	-3.78065874507863	0.000224342258335469	0.00412529617844225	0.214254707348242
TMPRSS11F	-0.125181956527274	-1.02978480596149	-3.78033178189765	0.000224611543494356	0.00412529617844225	0.213144929133938
NOTCH4	0.0753468509345617	0.065209600963072	3.78017395202958	0.000224741640968714	0.00412529617844225	0.212609251394539
PCNA	-0.0800348947669382	0.161032762536904	-3.7783938798953	0.000226213889888848	0.0041454394405431	0.206568926660768
TSPYL2	0.0967363103298691	-0.28862955365407	3.77824616985017	0.000226336466724319	0.0041454394405431	0.206067806994718
TMEM106C	-0.103833575603008	1.19664811804991	-3.77634644973334	0.000227918567336555	0.00416912854622098	0.199624273901675
RBM22	0.107028066880624	1.3167533218651	3.77604514010617	0.000228170461253821	0.00416912854622098	0.198602527388902
PCYT2	-0.0699365761214458	0.237959938500924	-3.77579438349609	0.000228380294156102	0.00416912854622098	0.197752258317412
MRPS27	-0.0791490757855254	0.576420222236519	-3.77542100277326	0.000228693077762786	0.00417027081736581	0.196486279903105
SNX24	-0.077392556498277	0.257918735367264	-3.7736807235016	0.000230156285645116	0.00419236591567994	0.190587079570013
ANO1	0.108121182322422	0.319552203808396	3.7726801158745	0.000231001598490703	0.00420316991489579	0.187196234064026
SFRP1	0.209744675916083	0.358529535894738	3.77024496715749	0.000233071121645244	0.00423620107356738	0.178947133009635
MARK1	-0.0709543093158894	-0.783881088030838	-3.76944443823863	0.000233755283965301	0.00424400797151379	0.17623628912303
CYC1	-0.060652135990703	0.838787146936662	-3.76893903816281	0.000234188197588852	0.00424724122874145	0.17452508923177
METTL7B	-0.145121849858625	-0.180202960648098	-3.76762903633144	0.000235313853513353	0.00426301738750766	0.170090523743477
MAST4	0.0882202592889934	0.371117260626381	3.76716801001473	0.000235711221604763	0.00426557972908425	0.168530178511069
FBXO22	0.11962161072203	0.905732713932542	3.7645411708547	0.000237987508889296	0.00430210174691746	0.159642637748298
WDR86	0.0929023978962312	0.16678704808446	3.7638376872688	0.000238600639328645	0.00430851230302332	0.15726336835614
NBN	-0.0866123871948658	0.237116214048664	-3.76191798109564	0.000240281408445424	0.00433335067494403	0.150772549164316
FXYD5	-0.121207649960089	0.828118753930051	-3.76164093920805	0.000240524892452252	0.00433335067494403	0.149836053975886
PBX1	-0.10561662910529	0.449471805456025	-3.76137805664142	0.000240756148376923	0.00433335067494403	0.148947474712497
TOMM34	-0.0991739488667782	1.04167760601724	-3.76092088395003	0.000241158821748795	0.00433591594615659	0.147402290164687
MSI2	-0.0917047045805453	0.174113577182924	-3.75924633688599	0.000242639202513321	0.00435783145289819	0.141743861743432
OR5K1	-0.0542955169170438	-1.6901041041025	-3.75892175925959	0.000242927139184131	0.00435830638189657	0.140647328689774
TM9SF2	0.0719493945659389	2.07655027293137	3.75842916887511	0.000243364740460078	0.00435895676043947	0.138983341022925
ACSM3	-0.111273966757854	-0.707299697743139	-3.75829230890346	0.000243486454909051	0.00435895676043947	0.138521055180203
TSPAN7	-0.129677386630467	-0.161115959959028	-3.75723754995576	0.000244426426327628	0.00437108932146198	0.134958754984805
B4GALNT2	0.0636847749394053	-0.680960767691034	3.75666449924476	0.00024493855307138	0.0043747388917309	0.133023702845217
ZNF514	0.138334189277035	-0.0956810655005919	3.75642212569014	0.000245155464383312	0.0043747388917309	0.132205339957205
ADAT2	-0.0607200354035833	-0.296980074723252	-3.75300219027121	0.000248235587119759	0.00442496527328879	0.120662738236612
GINS3	-0.114536680598392	-0.253749409835793	-3.75186243442118	0.000249270212451803	0.00443866093048526	0.116817885210727
CCDC115	0.0717615870331159	0.427654075638429	3.75123893309347	0.000249837929333677	0.00444402216457245	0.114714973766736
PCP4L1	0.10982194611367	0.206742001108812	3.75053328567379	0.000250481919992243	0.00444888473562094	0.112335352799441
NRP2	-0.111040404872889	0.168944323859374	-3.75035469732987	0.000250645153101822	0.00444888473562094	0.111733166544879
FERMT3	-0.118733311686282	0.192674516178406	-3.7497103408731	0.000251234944983699	0.00445460939153543	0.109560642772813
SDC3	0.127555159297628	0.104255114278627	3.74809761306767	0.000252716873064061	0.00447612340420692	0.104124493172485
RAPH1	-0.12606694831192	0.317751992437157	-3.74761451771087	0.000253162396040561	0.00447925441062423	0.102496461523763
WBP1L	0.0657389203544165	0.448179611661127	3.74681340804341	0.00025390283992283	0.00448236512729392	0.0997971037762362
GPX3	0.131233050567012	1.88006407746228	3.74665684048164	0.000254047790444718	0.00448236512729392	0.0992696014434591
HNRNPA0	-0.0775052842053081	1.1196938813427	-3.74655186607387	0.000254145019817169	0.00448236512729392	0.0989159352900337
SLC24A1	-0.0553564930673108	-0.240983639425579	-3.74329264164189	0.000257181369752558	0.00453112250493223	0.0879394552051158
PCDH10	-0.123126976941179	-0.0777189803152657	-3.74292551601383	0.000257525534932121	0.00453213350290963	0.0867035372939258
HSPG2	0.127278687432374	0.313566936052469	3.74265160636939	0.00025778259799354	0.00453213350290963	0.0857814936177812
ALYREF	-0.108811669437649	1.00121444701246	-3.74187019216734	0.000258517287986335	0.00454026094717412	0.0831513780546338
COL14A1	-0.159002461763381	0.683319454673021	-3.74156850099049	0.000258801469880094	0.00454046747209634	0.0821360552075125
NDUFV1	-0.0767957489575506	0.866903479188136	-3.74052029400056	0.000259791142997558	0.00455303783421693	0.0786089062551776
RGL2	0.0875778874844487	1.27632697304716	3.73776876346663	0.000262406100086937	0.00459051882998771	0.0693540731159912
SUOX	-0.0923531382887997	-0.0824196827328318	-3.73746754081021	0.000262693880054123	0.00459051882998771	0.0683412463064696
MRPS15	-0.0934256792774643	1.24952945244476	-3.73714111968923	0.000263006071294351	0.00459051882998771	0.0672437687862235
ADAMTS3	-0.13729388955537	-0.288266689370087	-3.737114581179	0.000263031468328929	0.00459051882998771	0.0671545457595517
NUGGC	0.0579042587685132	-1.1757861559159	3.73542219586922	0.00026465586459396	0.00461403691965223	0.0614657937853949
MPRIP	0.0772921011683659	0.672476902324642	3.73499548598284	0.000265066928709533	0.00461500579097949	0.0600317958640382
DIAPH2	0.0888973591359659	1.19135247475438	3.73478986350959	0.00026526522756095	0.00461500579097949	0.0593408309903571
CSHL1	-0.0783303597635198	3.35528724475614	-3.73198424304053	0.000267984990954114	0.00465746177709304	0.0499160911872716
SLC1A1	-0.107822943641795	-0.457183632577216	-3.73064722043546	0.000269290365902587	0.00467527346718586	0.0454267803872028
XPO4	-0.0698177581976611	0.107881832466229	-3.72859029586722	0.000271310361394085	0.00470302456827335	0.038522861098782
TOX	-0.120101927331549	-0.257121433532488	-3.72844544692479	0.000271453149017758	0.00470302456827335	0.0380368048901154
DYRK2	-0.0697012464713992	0.20090132849751	-3.72756006847257	0.000272327475154517	0.0047132731343721	0.0350661621955872
TRAF3	-0.074405139046716	-0.0419906109965676	-3.72597246860157	0.000273901935665258	0.00473560535449467	0.0297408730280706
FMO1	-0.120353896742878	-1.2306211079536	-3.7246579982057	0.000275212042929726	0.00475332551244534	0.025333164715537
USP10	-0.0899817286146032	1.01180445590662	-3.72257821439776	0.000277297045587073	0.00478437873581753	0.0183618246594266
PGAP2	-0.127349701345498	0.499294776206644	-3.72023403164066	0.000279665028813334	0.00482024512433489	0.0105080997451124
FCER1G	-0.192273499654639	0.761714495955351	-3.71893512134723	0.000280985353101038	0.00483799884311468	0.00615812095725943
SLC26A6	0.116329807066595	0.282411012095248	3.71714553894131	0.000282814103043344	0.0048559225269294	0.000166971171548624
MED12L	0.0972564664205688	0.433260553422798	3.71702840739521	0.000282934190026314	0.0048559225269294	-0.000225077524342865
COBLL1	0.0932353130844808	2.13224281430444	3.71688294156033	0.000283083393390286	0.0048559225269294	-0.000711949101325438
ITPR3	0.167483187028401	0.496190098801962	3.71677735649448	0.000283191737935764	0.0048559225269294	-0.00106533055401936
WNT7A	-0.124074892304913	0.286415374784005	-3.71622000933624	0.000283764301940552	0.00486073958935579	-0.00293057146167452
NR1H2	0.0681335059295256	0.595425242644684	3.7145722892982	0.000285463421075646	0.00488482427009013	-0.00844354247360535
SCCPDH	0.151720403889955	0.976508835452647	3.71247538689109	0.000287639656682778	0.00491701554659677	-0.0154564634537566
VEGFC	0.0968043359636813	0.0436385342223624	3.71044717633442	0.000289759527783379	0.00494817832947293	-0.0222365246626168
PRELP	0.0924090712629317	-0.286366313627502	3.70928831287362	0.000290977389866721	0.00496388961812553	-0.026109084209442
ZNF554	-0.174232291045187	0.0867686253647709	-3.70762938962264	0.000292729200146292	0.00498692616677767	-0.0316509402401506
PITX2	-0.0707121161174115	-0.353889394691078	-3.7074434377925	0.00029292618451283	0.00498692616677767	-0.0322720090800974
KIF22	-0.0727633661260946	0.383818228507331	-3.70622090427261	0.000294224376509426	0.00500391600334959	-0.0363545597472097
PYCARD	-0.0767668372724464	0.365672154412684	-3.70442381694283	0.000296142562939773	0.00502945832207783	-0.0423537567937275
SNX17	-0.0654747701177897	1.28001392688184	-3.70402074682265	0.000296574415547269	0.00502945832207783	-0.043698989732186
PRSS8	0.0971749144985658	1.68311861519413	3.70389336063093	0.000296711021977338	0.00502945832207783	-0.0441241115791557
ARG2	-0.13822411850766	0.238538222420369	-3.70368622177072	0.000296933280669862	0.00502945832207783	-0.0448153635275785
VWF	0.114312055278124	0.862681372819728	3.70215615117836	0.000298579921187519	0.00505221476795166	-0.0499204332376886
CDK19	0.104658105890768	0.825570912658824	3.70077591693741	0.000300072715878052	0.00506887779430446	-0.0545240721926863
RCAN1	-0.107449079917617	0.284750352538639	-3.70068348319887	0.00030017293951992	0.00506887779430446	-0.0548323251286504
SET	-0.0711160153593365	0.619638301313372	-3.6988805519804	0.0003021341562685	0.00509683196612054	-0.0608435569597194
TM2D2	-0.0972791280218167	0.351225629102089	-3.69834188792523	0.000302722458662286	0.00510159273864947	-0.0626390682463001
TMEM52B	-0.108200617972465	-0.0655588009502197	-3.69792041668197	0.000303183524079007	0.00510420181396445	-0.0640437930812929
SERPINF1	-0.121854346221779	1.4279859397205	-3.69693189946532	0.000304267512026095	0.0051157921168314	-0.0673379081191241
HBEGF	-0.130683130027304	-0.329820943683875	-3.69637570098905	0.00030487903818834	0.0051157921168314	-0.0691910511372757
SRPX2	-0.205651480109553	0.363571155447833	-3.69628841670455	0.000304975110496693	0.0051157921168314	-0.0694818440324259
SMAD6	0.0924731366181736	0.627266030945601	3.69617522630665	0.000305099739853028	0.0051157921168314	-0.0698589362207782
CPS1	-0.260473224560407	0.257801846708565	-3.69477230053096	0.000306648447719627	0.00513494351463567	-0.0745319668132032
MATN2	-0.125158328457456	0.237139920275498	-3.69458290973546	0.000306858087272882	0.00513494351463567	-0.0751626990639229
STH	0.0614513323615758	-0.610912873431365	3.6917979530306	0.000309956489423865	0.00518158957796144	-0.0844343975210311
LACC1	-0.0784459180101922	-0.337822849326717	-3.68915258525711	0.000312926966728869	0.00522413908529997	-0.0932359928831881
ADAM32	0.0652290602670731	-0.766504132665658	3.6889738513893	0.000313128634200197	0.00522413908529997	-0.0938304821389471
FBLIM1	0.133993452611317	-0.0496000972872539	3.68818930063178	0.000314015306124963	0.00523369310718477	-0.0964397042512104
RLF	0.110506127889942	0.944018949563411	3.6863205349493	0.000316136890394229	0.00525908400162065	-0.102652898508452
CCDC92	-0.0962628268764473	0.224239419992803	-3.68629163454954	0.000316169806781298	0.00525908400162065	-0.102748964788699
IPO13	-0.0964579455437913	0.184738097356999	-3.68546258967572	0.000317115436125844	0.00526955431097652	-0.105504481977169
PLTP	-0.168503736991365	1.57289413530661	-3.68469105258989	0.00031799787202742	0.00527895471422411	-0.108068395944038
BMX	-0.119399274223558	-0.802694343229088	-3.68224993752753	0.000320805182624375	0.00532025868537359	-0.116177583901891
RNF114	-0.0931688214905107	1.56858278682985	-3.68165495178931	0.000321492965207218	0.00532636506074424	-0.118153400926768
SIGLEC1	-0.0915187782008546	-0.137846176342731	-3.6803792232673	0.000322972363437627	0.00534556145125614	-0.122388919710774
FURIN	-0.106694682332158	1.53117434007633	-3.6795111902167	0.000323982653850141	0.00535346936574929	-0.125270159127599
NDRG4	0.0489416123107289	-0.310226425799252	3.67941691965676	0.000324092553551391	0.00535346936574929	-0.125583034881728
VTCN1	0.154841530727796	-0.436030339783025	3.67871636018163	0.000324910363526761	0.00536166438505002	-0.127907921560113
CD24	-0.126801064541007	0.477319787437281	-3.67762207743935	0.000326191696877918	0.00537748468038008	-0.131538686535731
CCDC81	0.0484962254714328	-1.12908594946278	3.6771986290474	0.00032668880759963	0.00538035805954845	-0.132943421779616
PAQR7	0.141374448531393	0.992622774797705	3.67441175977619	0.000329978381638259	0.0054269049334123	-0.142185140052294
ANP32A	-0.0729369296238875	0.873080008758707	-3.67425335857634	0.000330166292822948	0.0054269049334123	-0.142710249330296
SH3BGRL2	-0.112703265972298	0.92909870371038	-3.67346386165804	0.000331104381274247	0.00543631361483723	-0.145327196828609
LIPG	-0.134137013336502	0.729948605254316	-3.67322302227573	0.000331391050139475	0.00543631361483723	-0.14612541453113
KAT5	0.0633045334975819	0.405142206187811	3.67207032032473	0.00033276635117627	0.0054535071534463	-0.149945228937305
KCNIP3	-0.0830093892208291	-0.330596001206023	-3.67017036058543	0.000335044991467936	0.00548545665304135	-0.156239120565253
ZNF76	-0.0633393445170572	0.513623233442179	-3.66692486438686	0.000338971485007276	0.00554429611444188	-0.166984018900211
FADS2	-0.122754988561246	0.0252434192541533	-3.66618324796465	0.000339874795953954	0.00555199623880119	-0.169438184319453
ZSWIM6	-0.131998692833825	0.287293534554269	-3.66599169096568	0.000340108487419213	0.00555199623880119	-0.170072019669107
RGL1	-0.121203833570834	0.34520474542211	-3.66552051732175	0.000340683945512827	0.005555948453877	-0.171630949987224
PIFO	0.16679718140757	-0.115322286092679	3.66483318408133	0.000341525055563595	0.00555941855253495	-0.173904768813955
NIM1K	0.0944560985718823	-0.481972218044963	3.66480152528847	0.000341563844590856	0.00555941855253495	-0.174009493086969
BMP6	-0.103401788413935	0.395613194301841	-3.66428683461391	0.000342195038724222	0.00556425825406498	-0.175711935057898
PRICKLE1	-0.103070515844734	0.0440502042197182	-3.66400735283929	0.000342538244436108	0.00556441025342749	-0.176636293219713
PCM1	0.0647991590761825	1.00232965811879	3.6632333612345	0.000343490410040668	0.00557444465837178	-0.179195886668565
FH	-0.0910899841074972	0.321165374912543	-3.66240949095045	0.000344506683509793	0.00558549892418066	-0.181919933785157
ACER3	0.168678729962694	1.78904915405776	3.66101882068543	0.000346228571793695	0.00560796074449515	-0.186516891055605
CAT	-0.102178692079466	0.728116615398197	-3.66045502473107	0.000346928961291776	0.00561060024174981	-0.188380143056009
NDUFA6	-0.0825570943270111	1.17197230828633	-3.66034581079548	0.00034706478965885	0.00561060024174981	-0.188741049309074
NFE2L2	-0.092385206111823	1.40320988149924	-3.65919565286862	0.00034849828394765	0.00562831482418167	-0.192541293612599
AP2A1	-0.104023232379705	0.689853678051083	-3.65628472985167	0.000352151329975806	0.00568180659894168	-0.202154842286195
TM6SF1	-0.111292943685166	-0.59296074214022	-3.65568188249812	0.000352912376877671	0.00568857890272741	-0.204144994600697
VPS37D	0.0488197576153414	0.158688047910753	3.6540957088887	0.000354922222599729	0.00571544800393206	-0.209380048813405
ENO2	0.0914323275110467	-0.43882511730985	3.65238229343893	0.000357105440459384	0.00574505441712022	-0.215032925655096
TSPAN9	-0.0758520759133195	0.831289267650533	-3.65201603354683	0.000357573767778977	0.00574704145378227	-0.216240998249234
SLC25A20	-0.0941224536701596	-0.0853209253823884	-3.65084392414423	0.000359076415899002	0.00576563258553821	-0.220106407397494
TMEM150A	-0.116952655641648	0.142403762418978	-3.65007502016754	0.000360065390247925	0.0057759478914939	-0.222641553923022
UPK1B	0.24103680138604	0.40871035453749	3.64903510308596	0.000361407037647117	0.00578931318499067	-0.226069546234946
STX3	0.117632017363668	1.49857017935206	3.64889104201113	0.000361593269669124	0.00578931318499067	-0.226544366190047
MMP16	-0.0988341009237576	-0.803393372009608	-3.64842784960124	0.000362192666500239	0.0057933446953546	-0.228070925121997
AP3S1	0.0796461716664917	0.615538187850482	3.64742222059782	0.000363497237811046	0.00580497619654681	-0.231384653735772
SHC3	0.076055498532513	-0.409532482997797	3.64725295699869	0.00036371725401203	0.00580497619654681	-0.231942332771901
HMOX2	-0.0729799882673161	0.590010136420494	-3.6470626848006	0.00036396472822892	0.00580497619654681	-0.232569203815262
DUS2	-0.0874952973680611	0.443716947998793	-3.64560519874013	0.000365865662342667	0.00582971605570289	-0.237370133557435
PRKCB	-0.078057730535366	-0.221866605632434	-3.64519379090748	0.000366403937401539	0.0058327167379861	-0.238725012644746
MTHFD1	-0.087860553797419	0.0638370312824419	-3.64414035935219	0.000367785629750058	0.00584912508687425	-0.242193670176596
HCAR2	0.170441173002445	-0.044209548762756	3.64340090365177	0.000368758444871699	0.00585900572037807	-0.244627992202657
NR1D2	-0.094054690326497	0.417679422457366	-3.64309985953637	0.000369155188731024	0.00585972336245712	-0.24561892501728
NCKAP1L	-0.136278955982935	0.313293853806906	-3.64211851572534	0.000370451294531209	0.00587470192764192	-0.248848693554879
MX1	0.182992872986992	0.426732392440537	3.63800337788695	0.000375933271851524	0.00595596943151079	-0.262384391714427
JSRP1	0.0457869599009237	-0.0447135620343688	3.63668140369311	0.000377710529370464	0.00597844386801284	-0.266729975168932
COX8A	-0.0916762478630461	1.67285313765691	-3.6361797649446	0.000378387004215975	0.00598346887976058	-0.268378612701212
NOTUM	0.210307489789235	1.22698761309074	3.63560295718914	0.000379166260194253	0.00599010811247168	-0.270274058460899
BST1	-0.0751739153088612	-0.110301987864096	-3.63468295346813	0.00038041230282291	0.0060041021317703	-0.273296758932165
ADRA1D	0.0652965875700331	-0.309890867199436	3.63441210256236	0.000380779876022515	0.00600421778019608	-0.274186526035775
XAF1	0.12025447544371	0.609799039520931	3.6337371153432	0.000381697364000585	0.0060129961869544	-0.276403672341559
TNR	0.0698389269615778	-0.760021615834419	3.63333249007665	0.000382248357732357	0.00601507073749764	-0.277732589347137
RASGEF1B	-0.12065064853124	0.168726851965077	-3.63311058877805	0.000382550847887892	0.00601507073749764	-0.278461330667271
TYRO3	-0.0864158429848525	-0.138163356831649	-3.63282757345711	0.000382936974949878	0.00601546707020699	-0.279390721240235
RAB8B	0.0983206759643918	0.861798487994392	3.63188818607244	0.000384221250325934	0.00602995817248807	-0.282475130060607
ADAT1	-0.0951924069841447	0.354161494562741	-3.62756970162412	0.000390177703025239	0.0061176780586281	-0.296645969640732
ERAL1	-0.0757063533848498	0.688647664603865	-3.62681383604952	0.000391229182385414	0.00612839923197151	-0.299124845348983
LBH	0.0908482804244059	0.075546607292874	3.62589294288842	0.000392513843908304	0.00614200663696338	-0.302144348124124
SLC5A1	0.0537930051778923	-1.1816086175448	3.62531858830135	0.000393317092694782	0.00614200663696338	-0.304027265878011
SMG9	-0.088229631924696	0.429086494420378	-3.62526620419888	0.00039339043026346	0.00614200663696338	-0.304198985273445
THBS2	0.122429658605747	-0.361376304985169	3.62513661235725	0.000393571913858336	0.00614200663696338	-0.30462378906433
NDUFB8	-0.0898360627350173	1.40084573896313	-3.62343889845403	0.000395956742571511	0.00617344343165517	-0.310187744130192
FAM25C	-0.107650276315199	0.224797990621631	-3.62275767756907	0.000396917501490799	0.00618263924985714	-0.312419711031414
DPRX	0.083618048831335	-0.503750722630777	3.62190186505206	0.000398127613019917	0.00619569834379361	-0.31522321588481
SOGA1	-0.0634481470771419	-0.131684241948183	-3.62135115351024	0.000398908154180057	0.00620205429637967	-0.317026965568638
LGALS14	-0.174746668485716	1.65931062453085	-3.62043181540327	0.000400214379376428	0.00621656389661409	-0.320037569013934
GNB4	-0.0824098139588941	0.204430251823828	-3.6191971070533	0.000401975042998071	0.00623809873524102	-0.324079924531066
PRR14	0.0711809504479451	0.587267633768917	3.61746130787353	0.000404462610896168	0.00627086356819203	-0.329760866539369
PPP2R5C	-0.0643675951874666	0.341534916365463	-3.61608788308708	0.000406441144930637	0.00629568267895811	-0.334254208354786
MFAP5	0.113020308556818	2.1520311623219	3.61536493156752	0.000407486281825367	0.00630601101131234	-0.3366188662325
FAM168B	0.0717011020173281	0.91873650047784	3.61471211428041	0.000408432206671061	0.00630939233927129	-0.338753786057702
PSMB4	-0.117555032305097	1.67485945873075	-3.61457700712726	0.000408628233930773	0.00630939233927129	-0.339195589013998
MTBP	-0.0767865156368485	-0.61979848261139	-3.6144308133433	0.000408840446775844	0.00630939233927129	-0.339673629880386
B4GALT6	-0.0762027125306646	-0.509943116381033	-3.61302584714482	0.000410885182979628	0.00633508172499672	-0.344266920396277
TRIM54	0.0495870132331803	-0.506560803161395	3.609682871357	0.00041578927560586	0.00640476881379192	-0.355190176961841
POLDIP2	-0.0510722530131159	0.591457779610698	-3.60761852273455	0.000418845157570983	0.00644588387925722	-0.361931254924756
GRN	0.0886591618765171	2.26852075943722	3.60511680576848	0.000422576870530814	0.00649250375397192	-0.370096215197222
LRRTM2	-0.0898387184344344	-0.334701385885789	-3.60506562489226	0.000422653541312746	0.00649250375397192	-0.370263206832114
MRAS	-0.0799020075138639	-0.133974706990869	-3.60460099489673	0.000423350174000934	0.00649437619193087	-0.371779098585337
PDLIM1	-0.128490983805052	0.872534528083243	-3.60441666874659	0.000423626839192461	0.00649437619193087	-0.37238043169636
TNNT3	0.148380139918657	0.876510560985062	3.60420523678665	0.000423944398921269	0.00649437619193087	-0.373070161206604
MAPT-AS1	0.0601044506851102	-0.566183192683779	3.6018813629053	0.000427449560076741	0.00654205860220298	-0.380648824404823
SAMD5	-0.133726838070013	-0.22974172278714	-3.60158039741963	0.000427905507920733	0.00654302853258244	-0.381630039100964
SLC9A3R2	0.0918708840731759	0.163414123811837	3.60090094220758	0.000428936535813726	0.00655278207370062	-0.383844961932319
CEP104	0.0693319010512666	0.320167753089002	3.60037588906736	0.000429734872797865	0.00655896623161357	-0.385556316883462
ZFP36L1	0.0759888357468556	1.4644318535293	3.59992460085	0.000430422170463739	0.00656344585097818	-0.387027075602778
KLF5	0.0874201422005542	0.6151948178153	3.59965960442822	0.000430826234457147	0.0065636022392114	-0.3878906329834
HSPB11	-0.0807052016573148	-0.249135241095371	-3.59924468436649	0.000431459619029918	0.00656619971463851	-0.389242647061287
ZNF775	0.0457327023065303	0.155919143225947	3.59903197978068	0.000431784657541478	0.00656619971463851	-0.389935692748146
VEGFB	0.063084395328831	0.230572066327427	3.59876654611369	0.000432190596322142	0.00656638164895273	-0.390800495005667
HIGD2A	-0.0839891832871921	1.13907991437236	-3.59671382208581	0.000435342085705749	0.00660687101383114	-0.397486612303198
CPNE2	-0.0689608326196621	0.152970732267612	-3.59621329538753	0.000436113808987498	0.00660687101383114	-0.399116438644839
NRG2	0.0534004590032159	-0.0764314895421662	3.59599262724855	0.000436454449541335	0.00660687101383114	-0.399834922761336
PARP8	-0.0902570507278839	0.195357504917024	-3.59561070128018	0.000437044613091005	0.00660687101383114	-0.401078366638467
PTGIS	0.0791202034465381	-0.405203128858075	3.59556995602284	0.00043710761828513	0.00660687101383114	-0.401211015229605
ACVRL1	-0.162559786602654	1.14761370719331	-3.59548825562725	0.000437233979015765	0.00660687101383114	-0.401476991890545
EMC10	-0.068631002350441	0.530641550001634	-3.59406550774956	0.0004394399802883	0.00663419035458795	-0.406107952073441
NDUFB2	-0.161338248457802	0.855496065349068	-3.59281713965944	0.000441384239806057	0.0066551766114557	-0.41017004910693
IMPACT	-0.0683869976309813	0.244599203976232	-3.59266055201622	0.000441628687362453	0.0066551766114557	-0.410679490046781
RBM4B	-0.0710882109953288	0.673025635282112	-3.5897488205982	0.000446197479594341	0.0067179524773251	-0.420149096418387
ERLIN2	0.0758787230684226	0.259916409575656	3.58942959811819	0.000446701071946737	0.00671946459037569	-0.421186887653906
KLHL42	-0.112357192506073	0.891174068716919	-3.58869494557766	0.00044786206563684	0.00673085396570714	-0.423574946211534
NIP7	-0.0698486020898709	0.86219277177844	-3.58773432012793	0.000449384462272039	0.00674764939881808	-0.426696931996116
ALDH5A1	-0.0771177696619193	-0.406398593395841	-3.58653996177491	0.000451284080350367	0.0067700735978394	-0.430577559239618
PROM1	-0.140810253681297	0.411077069115299	-3.58399036522394	0.000455364544706175	0.00682514466422465	-0.438857901622103
SLIT3	-0.0993250199826851	-0.0740040477199435	-3.58327674737101	0.000456512856644349	0.00683265623483852	-0.441174637069262
MOCS2	-0.0902407592465748	-0.231813191303681	-3.58316953690572	0.000456685609024426	0.00683265623483852	-0.441522658607229
SUV39H1	0.0860809298765709	0.317171257952736	3.58260005230054	0.000457604274829449	0.00684026049200217	-0.443371145890564
TGOLN2	0.0806962127435485	1.01368943132836	3.58108860750377	0.000460050917950699	0.00686470647827138	-0.448275939808005
ABL1	-0.0625342828051028	0.154661807840551	-3.58108089941829	0.00046006342690521	0.00686470647827138	-0.448300948880555
IGF1	-0.126089251019824	-0.00784676546361021	-3.58001363755292	0.000461798514992119	0.00688443278119288	-0.451763269353404
USHBP1	0.0633330921365474	-0.165925036458865	3.57931289187804	0.000462941095062727	0.00689529868758756	-0.45403609728942
FHL2	0.10085719384844	0.537021876238833	3.57870175418317	0.000463939741502926	0.00690400327824041	-0.456017981604925
HVCN1	-0.0497925481899003	-0.329893874911916	-3.57833816415551	0.000464534838488832	0.00690669237564082	-0.457196948123875
FUT11	0.0893716229557686	0.475266065967786	3.57702563701858	0.000466689074573921	0.00693253726018141	-0.461452072706202
PSME3	-0.0692320490283747	1.00163685282147	-3.57535851550595	0.000469438873756604	0.00696717516375896	-0.46685487590899
BDH2	-0.0841413844793384	-0.694520257656705	-3.57448743267813	0.000470881727852152	0.00698237167091798	-0.469677036463003
RAB3IL1	-0.0765248421472539	-0.0151486628246586	-3.57195244793127	0.000475104461602344	0.00703872538802335	-0.477886666050654
MEIS1	-0.0934260202136076	0.142186224439957	-3.5715523647312	0.000475774163696427	0.00704238719922589	-0.479181900717403
FAM184A	0.116519488943487	0.528153437108664	3.57044956600172	0.000477624752998274	0.00706350644030367	-0.482751484054712
AADAT	0.118554934829359	-0.89052392721845	3.57011611715043	0.000478185641969367	0.00706553199885057	-0.483830622109385
PTPRF	0.115701561642581	1.14731269473704	3.56961618242271	0.000479027736712868	0.0070710364605854	-0.485448398293644
GSTK1	-0.0926192471770482	1.30886177721399	-3.56939147912266	0.000479406683894012	0.0070710364605854	-0.486175470414789
CRYGN	0.0573812496587816	-0.232107866507189	3.56824315846025	0.000481347663022289	0.00709338770963085	-0.489890488470222
ECHS1	-0.122235651956802	0.884422362862543	-3.56710746016181	0.000483274585317963	0.00711123123367028	-0.493563681524599
SOCS6	0.0766431207977356	0.279969931201114	3.56692083167967	0.000483591929282277	0.00711123123367028	-0.494167200544505
HSPA2	0.117536371217636	1.15465687624715	3.56677590635541	0.000483838496368998	0.00711123123367028	-0.494635841597497
PYGL	-0.116852284998471	1.03148771365804	-3.56603644698789	0.000485098411759386	0.00712316432208461	-0.497026761597475
VSIG4	-0.174205034039148	0.933780452142378	-3.56565067648751	0.000485756926193614	0.00712316432208461	-0.498273921308135
UNC5A	0.0444400247093465	-0.176815593864281	3.5655478750391	0.000485932551401584	0.00712316432208461	-0.498606249547828
BLVRB	-0.0800340289933325	0.288134023494256	-3.56442859299274	0.000487848598420651	0.00714496712642969	-0.502224052381837
NLRC4	-0.0862697361375568	-0.667097522802212	-3.56150848597384	0.00049288094422084	0.00720830544078521	-0.511658075150689
MS4A4A	-0.156408165200939	0.637181975553695	-3.56141767054815	0.000493038231385081	0.00720830544078521	-0.511951369186525
GRIK5	0.0578456792172731	-0.420098197346889	3.55968289670516	0.000496051851384447	0.00724600894568323	-0.517552719349665
HSPA8	-0.0703391390780615	2.51419471915805	-3.5572846703095	0.000500246583180201	0.00730088423981122	-0.52529248256397
RABAC1	0.0677708073991315	1.57864764702971	3.55606026732787	0.000502401040103314	0.00732591262939801	-0.529242287092734
CRTAP	-0.0880526911158591	0.711299159568593	-3.55480286548691	0.000504622652296654	0.00735187565194784	-0.533297350319789
CRIP2	0.142678099880411	1.66518042093515	3.55393582477403	0.000506159947872656	0.00736200527936167	-0.536092812887759
NPFFR2	0.173137371662863	-0.317563685324209	3.55318124325653	0.000507501436392286	0.00736200527936167	-0.53852522331944
LBR	-0.0985105349556637	-0.0260032983703434	-3.55304259943915	0.000507748279885003	0.00736200527936167	-0.538972097434155
IGSF6	-0.154320656906439	0.642684136126459	-3.55303200466298	0.000507767147628415	0.00736200527936167	-0.539006245710769
HADHA	-0.0787258399459981	0.934595720786538	-3.55294810605371	0.000507916582064429	0.00736200527936167	-0.539276658295265
CD44	-0.106158607141846	0.836454004091255	-3.55269449995335	0.000508368539580853	0.00736200527936167	-0.540094020304932
SALL3	0.0484768417234736	-0.347271330766672	3.55267129286383	0.000508409916394389	0.00736200527936167	-0.540168813342274
PACSIN3	0.0927060824501299	0.527586691697266	3.55184717056132	0.000509881332823148	0.0073769029289613	-0.542824571388629
TBC1D3B	0.0815782386997493	-0.0622348447176714	3.55041918181098	0.000512440408880012	0.00740359615610986	-0.547425076989443
CSH2	-0.121580296853242	2.15657045878062	-3.55032214469347	0.000512614745554136	0.00740359615610986	-0.54773764177495
SYNGR1	0.0683012907901235	0.0334366074418588	3.54988238911991	0.000513405509524858	0.00740859707987082	-0.549154041501347
GP2	0.109635299320119	-0.458796901032711	3.54776936437133	0.000517221169306714	0.00745720175504757	-0.555957776607635
ZFP3	-0.0661790504550565	0.266608760775591	-3.54571458120309	0.000520957244003664	0.00750457596007699	-0.562570703331303
RPTOR	-0.0507568930796804	0.296878017069086	-3.54531999663573	0.000521677591723223	0.00750846323078666	-0.563840228504275
TAT	0.0536663450987812	-1.12221592085177	3.54488537183133	0.000522472121255259	0.00751341056510907	-0.565238440080682
PTRHD1	-0.0846082900609551	0.115570608909739	-3.54145468413305	0.000528783792072922	0.00759762022627533	-0.57627007287637
RHBDL1	0.0496958530632482	-0.303148610613099	3.54033805107935	0.000530853569031927	0.00761948373915255	-0.579858745954875
SSPN	-0.0976228853875631	0.00162696903864979	-3.54014090797748	0.000531219781898078	0.00761948373915255	-0.580492231943167
CISD1	-0.112466207962971	0.231594329855984	-3.53793822887146	0.00053532767630137	0.00767088209390743	-0.587568143867198
CD33	-0.0859747488594019	0.0891601496919809	-3.5377267245803	0.000535723690964675	0.00767088209390743	-0.58824738711991
OTOP1	0.0570677052446886	-0.827333894254864	3.53555231198529	0.000539811015485878	0.00772277269965934	-0.595228496949867
ELK1	-0.117776126436301	0.714770729211788	-3.53530334208002	0.00054028088110432	0.0077228657335898	-0.596027601755334
CD82	0.0994358905518318	0.375174450722113	3.53492432724092	0.000540996911391264	0.00772647431204644	-0.597244013311097
NRCAM	-0.128424379311653	0.392989112438324	-3.53423653390969	0.000542298563035677	0.00773843334770174	-0.599451138437304
NCOR2	0.105209064792477	0.282475773117906	3.53292346693924	0.00054479173379059	0.00776495760332312	-0.603663756322645
FILIP1L	-0.124748102292368	0.298706861348352	-3.53276722041556	0.000545089121970843	0.00776495760332312	-0.604164942751721
SEC23B	-0.0703699226976581	1.03064264006964	-3.53092915287988	0.000548599050365902	0.00780372910650147	-0.610059441368429
LAMC2	0.0988891755517988	-0.137925315762154	3.530851784809	0.000548747255824067	0.00780372910650147	-0.61030749620659
HEXIM1	0.074304777668694	0.810900183750127	3.52768987543983	0.000554836501010292	0.00787957131290484	-0.620441172764853
PMEPA1	0.0836226585293642	-0.25055596919175	3.52759205079762	0.000555025902762961	0.00787957131290484	-0.620754570909606
ABCC9	-0.100371622997918	-0.670267274857575	-3.52509661753428	0.000559878012229346	0.00794075595964906	-0.628746639641279
COQ9	-0.0694542707636891	0.854736943495107	-3.52465877783187	0.000560733449249875	0.00794075595964906	-0.630148406305499
TGFBR2	-0.123262771629821	0.892620181488726	-3.52464265622763	0.000560764970571005	0.00794075595964906	-0.630200017654263
APIP	-0.0981544138250849	0.0290554629282557	-3.52348312970222	0.000563036478428645	0.00796615363834485	-0.633911577119116
KLC2	-0.0647978751300339	-0.0394864731718914	-3.52250583221189	0.000564957718154237	0.00798366803139885	-0.637039033179184
MCM5	-0.105211231783091	0.5968314679302	-3.52236636640268	0.000565232391975199	0.00798366803139885	-0.637485278830856
UNC13A	0.0582138278748657	-0.760966551358099	3.52150272664986	0.000566936104015061	0.00799334267887476	-0.640248315153608
TADA2A	-0.0638760595487381	0.00835507623031238	-3.52143279192935	0.000567074276202826	0.00799334267887476	-0.640472031723697
LIMS2	0.0828411154999095	0.319025698177839	3.5212901905803	0.000567356116224206	0.00799334267887476	-0.64092819242055
AP2S1	-0.0686038389800644	1.14618174107237	-3.52051622855842	0.000568888088636273	0.00800815690312565	-0.643403710453866
IDE	-0.0754306338237472	0.872964982368318	-3.52019359045903	0.000569527863279194	0.0080103973816661	-0.64443553276062
XPO6	-0.0928356332273358	1.27710529109151	-3.51976315626264	0.000570382445516599	0.00801565279884078	-0.64581197107497
RBM3	-0.100244372468452	0.917559318734162	-3.51897922162639	0.000571941964907658	0.00803079758139506	-0.64831846405442
RPP25	-0.0784451054208734	-0.100765492925631	-3.51744281853848	0.000575010043392658	0.00806708113907864	-0.653229473064989
CTPS1	-0.0978022890666309	0.0227192680352522	-3.51658854966523	0.000576722640359295	0.00808430298306843	-0.655959301405553
CP	0.284645065812391	-0.35170938699759	3.51529326660991	0.00057932851303953	0.00810968154933932	-0.660097327012655
PLAC1	-0.150134342089154	1.80757370905651	-3.51507635896493	0.000579765972281673	0.00810968154933932	-0.660790153279303
CEBPB	0.120982004729424	2.37443727964387	3.5149639382316	0.000579992824552257	0.00810968154933932	-0.661149222922561
FAM180B	0.0547587332177007	-0.320616431881658	3.51459613344262	0.000580735596167026	0.00811326083932592	-0.662323916406982
MRPL35	-0.0745909945600757	0.143595243829355	-3.51242542500341	0.000585137529026334	0.00816791222469172	-0.66925459843501
ANKRD24	0.094904621438793	0.247334859892819	3.5114282546819	0.000587170167107253	0.00818855295678595	-0.672437169713377
GAS2L3	-0.126556954785676	0.234656427706098	-3.51121838660116	0.000587598808202796	0.00818855295678595	-0.673106887802292
CASP1	-0.110259953526801	-0.17244524497392	-3.50953521906567	0.000591047217977391	0.00822972763745127	-0.678476883060883
OSTM1	0.0947235150298664	0.578189915807257	3.50837185000865	0.000593441793573538	0.00825549532970844	-0.682187234199736
GLRX	0.0914688711921331	1.95196056426734	3.50815533400936	0.0005938884562501	0.00825549532970844	-0.682877657142043
NFXL1	0.0622522694098061	0.456535863049079	3.50564183618258	0.000599096869490275	0.00831629365094252	-0.690890021038639
MAPK4	-0.100140493332229	0.172099405635814	-3.50556337916655	0.000599260135284213	0.00831629365094252	-0.691140042933528
CLEC1A	-0.112501911535935	0.876424700194229	-3.50400009905915	0.000602521987665819	0.00835460396707671	-0.696120818156608
AGPAT5	-0.174536816259204	0.846889512152048	-3.50298919499266	0.000604640159956211	0.00837659141855062	-0.699340663481456
GART	-0.075656743144202	0.306845459426015	-3.50258816234644	0.000605482390879927	0.00837659141855062	-0.700617780455723
TNNI2	0.0858838029740964	-0.275172217613568	3.50252485482182	0.000605615447252265	0.00837659141855062	-0.700819376452022
PRTFDC1	-0.0872193207725533	-0.76269603307816	-3.50148178574543	0.00060781167434542	0.00839321120352981	-0.704140473320922
PDCD2L	-0.0564411351850484	-0.464716271492156	-3.50147584754899	0.000607824198875651	0.00839321120352981	-0.70415937794034
OTOGL	-0.116449494204965	-0.670919035082133	-3.50056487318665	0.000609748453171949	0.00841247382193778	-0.707059200111586
TBX4	-0.0856786802873381	-0.010501061745385	-3.50033796285364	0.000610228646470437	0.00841247382193778	-0.707781403794408
DAP3	-0.114190426279542	0.330752272007229	-3.49979479435207	0.000611379557132945	0.00842137444523537	-0.709510023797159
PDHB	-0.0794140100052793	1.0507482470142	-3.49431874039522	0.000623097180520052	0.00857569009721528	-0.726924729358327
GATM	-0.119972787567167	0.627867322779184	-3.49318768063151	0.000625543562134168	0.00860225622944735	-0.730518796065385
ITGB2	-0.0970701570112845	0.727985764583641	-3.49262181565036	0.000626770861754356	0.00861202799081603	-0.732316524086984
KCNV1	0.0489474629231166	-0.620424699533411	3.49104892908561	0.000630194176055376	0.00865193272843076	-0.737312218201009
RBP7	-0.109287421729796	-0.590742265235859	-3.4905741302243	0.000631231000278994	0.00865903463510287	-0.738819866806758
DUSP4	-0.113764002198157	0.447120531224851	-3.48914744181651	0.000634356128309758	0.00869380669862714	-0.743349043760804
TNFRSF21	-0.100980385218195	0.746638162107051	-3.48894121269605	0.000634809068952375	0.00869380669862714	-0.744003610571466
TMEM132D	0.0564193825047932	-0.62503905435858	3.48659941171745	0.000639973719081412	0.00875734152375196	-0.751434134934132
AP1G2	0.0744472367691205	0.40838305702492	3.48621462120961	0.000640826109218014	0.00876181194613342	-0.752654668775102
SUCLG1	-0.118180335255988	1.06969671040423	-3.48409314814795	0.000645544787805349	0.00881909424455062	-0.759381810189345
PAGE4	-0.118901139740047	1.34763573992013	-3.48370302765919	0.000646416056529656	0.0088237644669777	-0.76061849496979
CDKN1A	-0.0829111733043595	0.541448213420323	-3.48339433688572	0.000647106248228576	0.00882595731524196	-0.761596963696613
KRT38	0.0577882775919054	-0.626276426154906	3.48307777730532	0.000647814752332039	0.00882839613828136	-0.762600298073062
TBCEL	-0.0867523267098794	0.551398124556507	-3.4824070830661	0.000649318266510886	0.00884063007048806	-0.764725805281705
FAM47A	0.0536007655800242	-0.850846473368492	3.48216758379075	0.000649855952437015	0.00884063007048806	-0.765484721883277
RAB27B	-0.112618051898241	-0.138039951156204	-3.48196826872413	0.000650303741910264	0.00884063007048806	-0.766116270457229
LRRC32	0.112416437563626	0.839301747662044	3.47924047534595	0.0006564613097787	0.00891706654448378	-0.774756457771502
TBCE	-0.0814048505814798	0.211222818098401	-3.47823362881108	0.000658747911609184	0.00894083993712562	-0.777944155715506
DYRK4	-0.0959820717123746	-0.463421600401016	-3.47484960181694	0.000666488149193004	0.00903853375313247	-0.788652318083198
HPD	0.0533523328097886	-0.88401219513078	3.47351290060466	0.000669569029765749	0.00907293253585833	-0.79287963713526
UPB1	0.0520398692393189	-0.557552215863279	3.4730543832876	0.000670628914632051	0.00907991236407181	-0.794329380490862
FAP	-0.13277898159303	-0.128488817708815	-3.47235313585908	0.000672252929032142	0.0090945126365087	-0.796546275271568
IRF7	0.051323185397677	0.0460804770997199	3.4714190437452	0.000674421922328609	0.00911645594440464	-0.799498685101154
EID1	-0.0704184705249157	0.301062960797559	-3.47115340664903	0.000675039939436045	0.00911741545427922	-0.800338168128567
ATRNL1	-0.124277174904482	-0.736379250064183	-3.47082281103464	0.000675809828185008	0.00912042300110084	-0.801382860926469
FNDC1	-0.0582405030800766	-0.773708392929797	-3.46864980052192	0.000680890872996083	0.00918156001636384	-0.808247540312807
LANCL1	-0.0849154425032568	0.30488325441367	-3.46819836301769	0.00068195093652497	0.0091884205812948	-0.809673202068034
NPC1	-0.0797206407813181	1.19539275886496	-3.46659481713166	0.000685728914402119	0.00923186091788377	-0.814736003783826
GNB3	0.0523477318109691	-0.553641664635721	3.46518386271073	0.000689069383971301	0.00926934578099248	-0.8191890996829
ICE1	0.0604864855000703	0.15681239282703	3.46446125055193	0.000690786094786792	0.00928494503371892	-0.821469130420449
SCFD1	0.0685167109366372	0.762452770075197	3.46303730162641	0.000694180728166852	0.00932020701115876	-0.825960879446173
ANO7	0.0491655514011207	-0.465918244255429	3.46289202680236	0.000694527935912833	0.00932020701115876	-0.826419050653371
TNFAIP8	0.0734439248228793	0.127543149082269	3.4619019150178	0.000696898653782942	0.00934449707369291	-0.829541253641978
CYB5R1	0.113932870664088	1.96054034177104	3.45913049413224	0.000703574972599548	0.00942552117935441	-0.838276572447786
ISM1	-0.124621570090505	0.839755933208157	-3.45892501549128	0.000704072350650761	0.00942552117935441	-0.838923989424432
KRT4	0.047953242150874	-0.358761451362824	3.45789820768276	0.000706562771977827	0.00945126943864723	-0.842158739754407
RRAD	0.112406531705904	-0.0469530161289373	3.45632629723642	0.000710391305007334	0.00949486117125681	-0.847109143256025
IFI44L	0.141511160997322	0.235643768224678	3.45575050601225	0.000711798562363121	0.00950323121454451	-0.848921998286817
CSNK2B	-0.0618708374362377	1.6706220994163	-3.45560364952834	0.000712157904059885	0.00950323121454451	-0.849384328775806
CRIM1	0.102512196591411	1.90923935611039	3.45113772431925	0.000723167175168758	0.00963881727882541	-0.863435876312428
MPHOSPH9	-0.0770887705887675	-0.117233440939728	-3.45101371112704	0.000723475155445526	0.00963881727882541	-0.863825849663104
TNIP1	0.0784931660610177	0.410085874867385	3.44933903898892	0.00072764618484556	0.00967516828616707	-0.86909087543378
ARHGAP27	0.0558840847991523	0.177442947110432	3.44929734858578	0.00072775030844776	0.00967516828616707	-0.869221918741149
FBXL2	-0.074413222956184	-0.249375934023696	-3.44921936917722	0.000727945102949152	0.00967516828616707	-0.869467023800135
ZNF610	-0.0627521469707159	-0.561431354952478	-3.4483350844574	0.000730157493151693	0.00969684058833408	-0.872246179567448
NDFIP2	0.110698644872327	1.41006179684321	3.44807442903908	0.000730810829104748	0.00969778987952933	-0.873065259251702
MKNK1	-0.0957400313262601	0.372172590250638	-3.44744587945732	0.000732388552550408	0.00971099443544761	-0.875040187244498
MTFMT	-0.0597674211894206	-0.119988747436221	-3.44543838609272	0.000737448989942645	0.00977031980554377	-0.881345758907935
ESX1	0.0476268070559187	-0.9271291324628	3.44410276161221	0.000740833946534394	0.00980402108499479	-0.885539246098993
VNN2	-0.173023265247051	-0.318645651550866	-3.44397080170343	0.000741169170642193	0.00980402108499479	-0.885953488135299
PPP1R14B	0.0750405294852222	1.83839570470249	3.44157176386984	0.000747288421704266	0.00987379247600556	-0.89348207249701
CENPO	-0.0631804686410878	-0.431667896157818	-3.44143893364129	0.000747628613710867	0.00987379247600556	-0.893898785547028
R3HDM1	-0.0486449153210951	-0.418241123293655	-3.43945406707917	0.000752729394946647	0.00993328648105761	-0.900124047803763
KCNJ12	0.0538306994232506	-0.120432619770738	3.43834737580263	0.000755587562528323	0.00996311543090155	-0.903593704826698
ZSWIM4	0.0521327304999248	-0.132273315968689	3.43774298258411	0.000757152776520137	0.00997586191799298	-0.905488174122391
PLEKHB1	0.0703268912667962	-0.400194794768661	3.43677190769565	0.000759673964689449	0.0100011737515632	-0.908531412061909
LAIR1	-0.0890750461587541	0.194307563029603	-3.43599078411944	0.000761707695531315	0.0100200332765749	-0.910978832528012
EIF4B	0.0556279929781701	1.96900161731858	3.43560002560025	0.000762726987814358	0.0100255289478722	-0.912202981241856
PLXNA4	-0.0719232863072032	-0.282614609807069	-3.43502871492224	0.000764219551892239	0.0100336946760884	-0.913992541143649
LDHB	-0.144447710197897	1.45275369678197	-3.43490151281307	0.000764552243273071	0.0100336946760884	-0.914390951461153
GATA3	0.107971339851356	1.23426506406411	3.43268713093655	0.000770365662501287	0.0101020334358056	-0.921324612098407
GRHL3	0.115265915990921	-0.249313500553543	3.43188260747769	0.000772488023445049	0.01012190085437	-0.923842787587723
CLIP4	0.0976178125306947	0.950688075580751	3.43044099202401	0.000776304773643286	0.0101639211801356	-0.928353815670957
CENPV	-0.0965492058140879	-0.251793651139642	-3.43016674643878	0.00077703285132599	0.0101654682363032	-0.929211787726529
CR1	-0.116674037908694	-0.328598939363791	-3.42897007152057	0.000780217327039064	0.0101991232860863	-0.932954877779106
ST6GALNAC2	0.111351709857448	0.488227768398661	3.42587387936723	0.000788513482772133	0.0102994939007548	-0.942634314881894
TKTL1	0.0713881314264241	-0.490039717140017	3.42521455307393	0.000790290774030497	0.0103146251611326	-0.94469456325597
DAB2IP	0.0689329190093472	-0.0290526028554791	3.42360559783255	0.000794643675380426	0.010363322486358	-0.949720771236771
CALU	0.0710326066737155	1.70897067443686	3.42331041175563	0.000795444713517852	0.0103656583582502	-0.950642682938074
C1QC	-0.1405171415733	1.23787805784952	-3.42121331015818	0.000801157383156642	0.0104303507639021	-0.957190302272974
NKX3-2	0.0528435456809838	-0.353304168287944	3.42085762334496	0.000802130107440902	0.0104303507639021	-0.958300496276571
FGF18	0.0466888603656047	-0.358717896290133	3.42080046169356	0.000802286535028649	0.0104303507639021	-0.958478903943649
AKAP8	0.0702828576342654	0.623491335837787	3.41722862977658	0.000812118050210187	0.0105499388486775	-0.969621928268551
ATP6V0E1	0.0753970443065845	2.1813953975416	3.41622651973154	0.000814896584416454	0.0105706470993373	-0.972746420182633
AKR1A1	-0.113952773380176	0.674520457489847	-3.41619627141986	0.000814980591747068	0.0105706470993373	-0.972840719620975
TBC1D9	-0.0954266342424096	0.374435826606838	-3.41457997652968	0.000819481277440541	0.010620757738026	-0.977878499505865
L1CAM	0.0850424996176795	-0.523048699086526	3.41350273107948	0.000822493863810223	0.0106515192137723	-0.981235002095167
BTBD16	0.125279000941465	-0.0988416380424507	3.41214295613499	0.000826311377837345	0.0106881213532777	-0.985470524133471
GLDN	0.104170260897069	1.85042242113546	3.41203940474456	0.000826602773407026	0.0106881213532777	-0.985793014178469
ACAT2	-0.0844834544462213	-0.345630838560427	-3.40941576691165	0.000834017938318572	0.0107687117435936	-0.993961018736333
KRT14	0.097556044695528	-0.15752437329787	3.40937708508928	0.000834127729104182	0.0107687117435936	-0.994081404236563
NEK6	0.0902745492429434	0.317203686911595	3.40883734553031	0.000835661087382083	0.0107756388727252	-0.995761059007622
CNKSR2	0.0625033148855415	-0.713914543471186	3.40873317043226	0.000835957344599128	0.0107756388727252	-0.996085222909141
OGFOD1	-0.074571790358439	0.239660367192488	-3.40701028549181	0.000840871243003661	0.0108298453466519	-1.00144513348041
ZNF865	0.0588564243199052	-0.119561404732699	3.40663235432999	0.000841952765573379	0.0108298453466519	-1.00262057104162
MAPK11	0.0463929670477876	-0.515816689848192	3.40657677305585	0.000842111931917012	0.0108298453466519	-1.00279342994196
MAPK8	-0.107419943230646	0.295534944493108	-3.40579343077752	0.000844358164318222	0.0108503604662234	-1.00522938409464
CD84	-0.128935714252701	-0.277182344818244	-3.40361627530726	0.000850630662166227	0.0109207809778484	-1.01199715484731
CCNDBP1	-0.0983312339146941	0.684594883305468	-3.40343715805636	0.000851148646440577	0.0109207809778484	-1.01255378295564
EPHX1	-0.0915580180984558	0.0326145809402513	-3.40261675141641	0.000853524935418764	0.0109428462297112	-1.01510297389196
ATP9B	-0.0488104731172196	-0.14090850377958	-3.40167511796484	0.000856260012810251	0.0109694739688766	-1.01802819663579
WFS1	0.12102167880959	1.12514748421881	3.39899059017264	0.000864102641182994	0.0110614429497673	-1.02636399151378
PMVK	-0.0635597499314854	0.0175114118198956	-3.39865719343842	0.000865081314535949	0.0110654721944518	-1.02739883724531
DSCR10	0.0563900491128785	-0.853111228847021	3.39554993219466	0.000874252608458257	0.0111742087616363	-1.03703943532434
B4GALT5	-0.0909745650111891	0.970659832621051	-3.39349822399057	0.000880358181325243	0.0112436243740596	-1.0434009363068
GOT2	-0.0877550180571868	0.977730087739122	-3.39222827515927	0.000884157334593879	0.0112831705658355	-1.04733687545578
YIPF2	0.0677149559858656	0.870523316961803	3.39199369568042	0.000884860775092045	0.0112831705658355	-1.04806376724489
ADRB2	0.0947722700915834	0.199882391232043	3.39178550674027	0.00088548551629644	0.0112831705658355	-1.04870884660124
SIK3	-0.0985784333439119	1.22961786457029	-3.39121090074839	0.000887211958882845	0.011294297777177	-1.05048910380024
PACRGL	-0.0502521155254457	-0.0895298796209639	-3.39090111223981	0.000888144046311703	0.011294297777177	-1.05144879042153
KCNK3	-0.105770064499092	0.446308787049094	-3.39081885480915	0.000888391695318835	0.011294297777177	-1.05170360119752
DPY19L1	-0.0970329665681557	0.835193247538336	-3.39035018525531	0.000889803932995462	0.0113036296884416	-1.05315530894657
ENPP2	-0.135221152144319	1.49587837236646	-3.38930481154936	0.000892961523056502	0.0113351025931323	-1.05639274369019
EIF4A1	-0.0671563330895133	1.83791890457495	-3.38862879230919	0.000895009045605326	0.0113524473082983	-1.05848586360129
EPHX3	0.0567599872313411	-0.622795547899042	3.38579825700006	0.000903629967969737	0.0114492706173988	-1.067246007341
PKNOX1	0.0563591124843129	0.430322408566348	3.38567199489297	0.000904016327623255	0.0114492706173988	-1.06763662633964
SLC25A25	-0.055785270668503	-0.399267074850851	-3.38531882423666	0.000905097844366596	0.0114542640638254	-1.06872916952386
CACNA2D1	-0.0675872783244719	-0.740271453344626	-3.38440839310438	0.000907891450643351	0.0114809004612084	-1.07154516330634
IDS	0.0889851494710237	1.44400039189445	3.38392387757822	0.000909381447129345	0.0114861999489171	-1.0730435215044
STRAP	-0.0549822836816141	0.889092260727239	-3.38382401163031	0.000909688842177388	0.0114861999489171	-1.07335233286234
SLC25A6	-0.0655622629185465	2.28510456217885	-3.38354781342512	0.000910539507908915	0.0114882376822997	-1.07420636855343
ATXN2	-0.0786284103532113	1.38327351317653	-3.38285815784195	0.000912666836679924	0.0115063677510925	-1.07633859996144
SNAPC1	0.0835400443943543	-0.0748420193902959	3.38082464875475	0.000918966557889064	0.0115703137133815	-1.08262350126016
COL3A1	-0.138106099538926	1.53423057855357	-3.38077292061449	0.00091912733884425	0.0115703137133815	-1.0827833335426
DPH2	-0.0816175205921338	-0.228918021565807	-3.37867664594558	0.000925665153670361	0.0116438197103577	-1.08925874856415
CTSH	0.14115207300668	0.434910235906198	3.37810507922246	0.000927455278354952	0.0116522301564825	-1.09102372727701
EPHB3	0.100081131812941	-0.017998255448418	3.37783285949508	0.000928308998210319	0.0116522301564825	-1.09186424264165
SHANK3	0.0834980781320513	0.303270960387431	3.37779393525408	0.000928431130245922	0.0116522301564825	-1.09198442177719
TMEM218	-0.0919099971162311	-0.139056138442854	-3.37645531024462	0.000932640475599585	0.0116931339974064	-1.0961167229192
PALLD	-0.0855616097181423	0.518289452938417	-3.37631160170222	0.000933093431124406	0.0116931339974064	-1.09656026407651
CLTA	-0.0635378486692356	0.943529173050837	-3.37492056185045	0.000937488506176949	0.0117393846224277	-1.10085272460025
RNF19A	0.0581033546959809	0.454159055614395	3.374458743577	0.000938951926394062	0.0117487544605253	-1.10227746480754
PRDM16	0.0578072654794141	-0.468887112600578	3.37423976139216	0.000939646588821034	0.0117487544605253	-1.10295298105891
EIF1AD	0.0577246311130772	0.466035456286952	3.37363853444053	0.000941556293581836	0.0117493220927588	-1.10480745276456
DEGS1	0.0853545365161543	1.4633145025142	3.37336634990134	0.00094242203928201	0.0117493220927588	-1.10564690701894
VAV3	-0.0914073933004465	0.499676307677455	-3.37308990977684	0.000943302083078755	0.0117493220927588	-1.10649942664997
GCNT4	-0.122893622467039	0.36264022528232	-3.37293292943184	0.000943802170293817	0.0117493220927588	-1.10698351504205
CYP26B1	0.0834793972754355	-0.0592447512835641	3.37292664661262	0.000943822190429051	0.0117493220927588	-1.10700288929399
POTEA	0.0619337701224074	-1.53147272300177	3.37289543289256	0.000943921658499076	0.0117493220927588	-1.10709914219789
CCDC68	-0.113610125809911	0.0265494492729651	-3.37250570311096	0.000945164427676952	0.0117560115791729	-1.10830087708941
PANX1	0.0888915167833595	0.454929663136439	3.37110956309236	0.0009496290094062	0.01180273430259	-1.11260490880567
DHCR7	-0.0874373197560341	-0.129921249754769	-3.37066543170691	0.000951053385293055	0.0118116294878386	-1.11397376027179
PATZ1	-0.0419550113630969	-0.425795052795287	-3.36961157941668	0.000954441201169815	0.0118448782575557	-1.11722120563001
DEGS2	0.0482162720976612	0.194093909391264	3.36891641698643	0.000956682113231696	0.011863854747941	-1.11936287168003
HPCAL4	0.0566245509819452	-0.804602845306683	3.36863269195056	0.000957598137147295	0.0118663852429992	-1.12023686680885
SPTY2D1	0.0640768644337302	0.000160180542815269	3.3667498804783	0.000963697727875059	0.0119326078875531	-1.1260351362956
SLC16A7	-0.08929855308666	-0.678512753177014	-3.3663383084763	0.000965035895100039	0.0119326078875531	-1.1273022350734
SLC39A6	0.131659796248886	1.21218051539153	3.36632167156787	0.000965090024144812	0.0119326078875531	-1.12735345200804
G6PC3	-0.101466967622974	0.980026420057798	-3.36566324021534	0.000967234546142534	0.0119502581027114	-1.12938026697674
DNMT3A	-0.0713099100347668	0.295852833907414	-3.36506656737153	0.000969181768198005	0.01195718178906	-1.13121668018625
EFS	0.071687321653663	0.563763446055962	3.36505187232374	0.000969229771225778	0.01195718178906	-1.13126190442819
SPRED1	-0.139147678476871	0.708004459663187	-3.36443237809752	0.000971255442738817	0.0119733095148875	-1.13316825357921
CEBPA	0.0945300911781121	1.28063535325326	3.36348419155371	0.000974363567665788	0.0120027476587477	-1.13608549358113
WWC1	-0.12395081260705	0.937645203924435	-3.36295805158322	0.000976092247735329	0.0120151621070936	-1.13770393880183
CD53	-0.156796465677995	0.741883760268437	-3.36252491333147	0.000977517514314156	0.0120200997923144	-1.13903614085856
S100A14	0.102459266406054	-0.199016433095099	3.3623979205058	0.000977935760387494	0.0120200997923144	-1.13942670440816
CCDC9	0.0548869818557653	0.240055357376557	3.3617850169465	0.000979956688962528	0.0120360634745309	-1.14131149741267
PTPRR	0.128153618142815	-0.656698076251131	3.36052045852893	0.000984138668040324	0.012076586154338	-1.14519931911563
KPNA2	-0.194439857861713	0.80754913280865	-3.36003323712167	0.000985754390655347	0.012076586154338	-1.14669692198774
TBC1D10C	0.04781358015912	-0.227398575909783	3.35996022782269	0.00098599671751828	0.012076586154338	-1.14692131917432
MOB3C	-0.0752317788685458	0.0773823216322986	-3.3599127589985	0.000986154302277198	0.012076586154338	-1.14706721438003
TDRKH	-0.0785775410155294	-0.333670710957812	-3.35933708061382	0.000988067287714301	0.0120911288431235	-1.14883641833398
CDYL2	-0.0962677411945757	0.969130217567398	-3.3578404094568	0.000993056991265086	0.0121432728344939	-1.15343484618124
ANKRD20A5P	-0.0916144146118358	-0.169968102581422	-3.35737324145687	0.000994619285759227	0.0121454622364832	-1.15486983019732
PLCE1	-0.0921706638173445	-0.441905550674949	-3.3573510774457	0.000994693463298705	0.0121454622364832	-1.15493790637577
ZNF395	0.0825371717138921	0.358467243183593	3.35701006349215	0.00099583540602012	0.0121505041816525	-1.15598527314672
BCL3	0.102918701666997	0.230487787478197	3.35542635292728	0.00100115481000655	0.0122062039416067	-1.16084817556941
KY	0.0455903109339535	-0.790852695798054	3.35521545428804	0.00100186518222343	0.0122062039416067	-1.16149560704952
SLC2A12	-0.104797997163615	-0.399177169151197	-3.35491619536492	0.00100287398811887	0.0122095695836211	-1.16241423317579
HYLS1	-0.0745506722561509	-1.00775008597996	-3.35448375700734	0.00100433342140687	0.0122184125069988	-1.16374155191605
FASTKD1	-0.0618558937696893	-0.342194550960964	-3.35384290522295	0.00100649987958055	0.0122358377045726	-1.16570830097863
CAPZB	-0.0942002524864346	1.2353772447293	-3.35315131932477	0.00100884274985508	0.0122553805479844	-1.1678303890158
ANKS1B	-0.0458168030660895	-0.997299796916107	-3.35222856426035	0.00101197668636273	0.0122844977651913	-1.17066121986094
SCN1A	-0.064844150578839	-1.28243535218908	-3.35182476463365	0.00101335096434839	0.0122892256603425	-1.17189978711589
ZNF692	0.0801705535249053	-0.0151345127451007	3.35168094976708	0.00101384084016145	0.0122892256603425	-1.17234087689277
CTLA4	-0.0580327546904092	-0.977248472371957	-3.35125217993123	0.00101530267071009	0.0122980011720385	-1.173655846061
GNE	0.0994113390659219	1.68337557863658	3.35061554167235	0.00101747683435765	0.0123153859101227	-1.17560804817955
ZFP62	0.0832063846202864	-0.296158042804824	3.34954382781337	0.00102114664302136	0.0123422369777333	-1.17889365643828
CSTA	-0.164685503333815	-0.24329558909531	-3.34953519209204	0.00102117626401237	0.0123422369777333	-1.17892012774568
MRPS11	-0.0630136295488134	0.956669132042622	-3.3490550151163	0.00102282456140522	0.0123495369915166	-1.18039193479246
NDUFS6	-0.0521632063196329	1.01737913220916	-3.34892765385045	0.00102326216987367	0.0123495369915166	-1.1807822837923
MFF	-0.0766749011583509	0.748633848977157	-3.34718952161932	0.00102925184298546	0.0124128368068297	-1.18610820301953
RAP2B	-0.065884044156858	0.614125957389541	-3.34640403148322	0.00103196940955707	0.0124366118214661	-1.18851429281491
COL1A1	-0.134005788627172	1.28784374984554	-3.34560670822136	0.00103473477227168	0.0124609280704134	-1.19095613317501
LRRFIP2	0.0632063726859771	0.487899215108638	3.34535376117314	0.00103561351655148	0.0124625057619953	-1.19173069103904
CNKSR3	-0.0973618578514772	0.0299222721277343	-3.34504505517943	0.00103668691374189	0.012466421927371	-1.19267592209272
SEMA6A	-0.116027561856681	1.91163669130673	-3.34403496009087	0.00104020637195251	0.0124997257399658	-1.19576822190371
TYK2	0.0623921231659473	0.28783969664628	3.34274774868915	0.00104470756327441	0.0125447701419989	-1.19970772082002
IGDCC3	-0.100556964253947	0.590982950624076	-3.34222324182266	0.00104654690144842	0.0125491469782226	-1.2013125954906
ACTN3	0.0508321608750023	-0.670899531860994	3.34221440210958	0.00104657792642523	0.0125491469782226	-1.20133964119678
POLR2E	-0.0609053159653715	0.720063335866093	-3.34141225861916	0.00104939681091813	0.0125739012563425	-1.20379359803289
FUT2	0.0528507739374201	-0.775204768514582	3.34050659557427	0.00105258800885606	0.0126030778330489	-1.20656363830895
RPN1	0.0551126198841803	2.09517655358972	3.33952119348119	0.00105607047437915	0.0126290414835161	-1.20957683319564
KITLG	-0.103866937502271	-0.527933779496365	-3.33910310988885	0.00105755125502585	0.0126290414835161	-1.21085503197092
PKP2	0.0902615072505807	1.05178376901805	3.33904665879996	0.00105775134372116	0.0126290414835161	-1.21102760823396
MCM6	-0.107035084497184	0.0384077042687922	-3.33903649888193	0.00105778735891213	0.0126290414835161	-1.21105866778806
FKBP4	-0.0757903092535798	0.793465419371768	-3.33758645704895	0.00106293927874128	0.0126814666848826	-1.21549070982653
ANKRD12	0.0665990883547375	0.865621395370808	3.33659544726847	0.0010664737579469	0.0127145337079406	-1.21851877136667
XKRX	-0.130979267870518	0.058130060292973	-3.33607129963073	0.00106834758951334	0.0127223405876104	-1.22012000823004
ELOVL2	-0.114440402401358	0.246215424207554	-3.33598532685919	0.00106865523625455	0.0127223405876104	-1.22038262878605
USPL1	0.0589296417166596	0.369299266770794	3.33445616641175	0.00107414106180983	0.0127785218252566	-1.22505277415474
SUMF1	-0.0602432830787082	0.222582695459366	-3.33109562933085	0.00108628946716956	0.0129138277812519	-1.23530957778621
GLE1	-0.0624318225822509	0.219952544024714	-3.32982392955013	0.00109092006478453	0.0129596327296962	-1.23918865253145
AGL	-0.0994262236634319	0.380774408007786	-3.32609970553922	0.00110458722671599	0.0131126462305381	-1.25054134503299
KIF3B	0.0438272915836077	0.109405878230822	3.32583866484999	0.00110555116594706	0.013114748244014	-1.25133667504408
ZNF433	-0.0634927735834323	-0.495656943555584	-3.32501852462192	0.00110858479324262	0.0131413817560275	-1.253835101084
CEP72	0.0873006642571229	-0.314052343303486	3.32434533536214	0.00111108066863738	0.0131616073235104	-1.25588546802823
CYB5B	-0.0751869662392392	1.7441007576859	-3.32358617737979	0.00111390157100396	0.0131856516221044	-1.25819724541754
PRDX3	-0.0990402295918702	1.60485828939553	-3.32323271930538	0.00111521724167757	0.0131918564705749	-1.25927343593294
NCF2	-0.144402882992453	0.16071619933885	-3.32234064754152	0.00111854423965329	0.0132218275477315	-1.26198913070263
TWSG1	-0.0992343065047718	0.511538446994792	-3.31874848899389	0.00113203527655934	0.0133718157012151	-1.27291822488214
RAB3GAP1	0.0768174546123482	1.37027094782101	3.31762504753655	0.00113628566122809	0.0134125163708843	-1.27633418958699
ANXA6	-0.0634624994951451	1.28405950008437	-3.31667701847246	0.00113988398298359	0.0134454680427371	-1.2792160156459
MAGED1	-0.0738662470968363	1.28406515484366	-3.31604044821831	0.00114230610359458	0.0134645090725677	-1.28115066855684
SFMBT1	-0.0635613078760967	-0.0920587839238076	-3.31541127906368	0.00114470478354029	0.013477376106846	-1.28306251372947
HMGCS1	-0.0992534870909424	0.596538029210911	-3.31512669746659	0.001145791282012	0.013477376106846	-1.2839271641068
LAMC1	-0.0943906782865212	1.62756122361638	-3.31511823638693	0.00114582360013205	0.013477376106846	-1.28395287060772
RWDD4	-0.0605605410069271	-0.167141864081392	-3.31369122235085	0.00115128644325422	0.0135280032139928	-1.28828762386935
NELFCD	-0.134427812997246	0.814460583567618	-3.3134242391993	0.00115231119415276	0.0135280032139928	-1.2890984436328
DECR1	-0.0914940166276238	0.100706168680512	-3.31315254045308	0.00115335491873004	0.0135280032139928	-1.28992352670394
BTNL9	0.141250503812815	-0.250712109964854	3.31294495966122	0.001154152930169	0.0135280032139928	-1.29055385982918
ARHGAP18	-0.0960609805588264	0.661249774364619	-3.31293632120919	0.00115418615049486	0.0135280032139928	-1.29058009033566
NFIA	-0.089433422289805	-0.192597946097077	-3.31239606723357	0.00115626554379286	0.0135428515940939	-1.29222044481654
LRRC42	-0.0886911823350241	0.672040810718025	-3.31199574662652	0.00115780859979635	0.0135457921421779	-1.29343577569858
DHRS9	-0.0979071729307734	-0.609641920266676	-3.31190929989628	0.0011581420653149	0.0135457921421779	-1.29369820217412
SH3BGRL	-0.116076396978845	0.905286914417896	-3.31152427502108	0.00115962837555738	0.0135536648915953	-1.29486695107833
SLC25A2	0.0567448770083655	-0.48329686879202	3.31098014764945	0.00116173190456632	0.013568735566508	-1.29651845829587
ITPKC	0.0648443349061964	0.516405928331873	3.30953414147494	0.00116733930481455	0.0136210767355322	-1.30090616424692
PPFIA3	0.0519799778802366	-0.614776180129373	3.30926053249607	0.0011684031581517	0.0136210767355322	-1.30173620695977
ARL2	-0.0838473429853475	1.13781405264485	-3.30919322317005	0.00116866501060845	0.0136210767355322	-1.3019403930011
SDHC	-0.0742613937102733	0.2732220196263	-3.30892953498721	0.00116969136038696	0.0136217458903148	-1.30274026914873
DUSP9	-0.0989018635620076	0.722177458959534	-3.30871480037174	0.00117052779024377	0.0136217458903148	-1.30339160812256
CLDND1	0.0557195024202792	1.42916499148218	3.30854892461399	0.0011711742881635	0.0136217458903148	-1.30389472210508
MSMO1	-0.0905501259386196	0.46155590486412	-3.30808073083892	0.00117300086342522	0.013627490086604	-1.30531467264239
KLHL3	-0.102237340439889	0.173097691322251	-3.30799466663551	0.00117333691681914	0.013627490086604	-1.30557567159342
RNF145	0.0693941351861577	0.730346417197536	3.30779393394169	0.00117412106344054	0.013627490086604	-1.30618439231552
GALNT10	-0.0670345540792875	-0.101726402431177	-3.30624016542346	0.00118020730231748	0.013688597848104	-1.31089510862737
RASAL1	0.057980531213811	-0.30451297333067	3.30516175817982	0.0011844488050394	0.0137282393835825	-1.31416350209754
MGAT1	0.107183020645622	1.12685951342976	3.30424464530452	0.00118806710495742	0.0137606076708307	-1.31694232739255
RBMS2	0.0757571944883806	0.896097481092991	3.30391983561822	0.00118935105295941	0.0137630180452065	-1.31792633175553
YPEL4	0.0626658008331605	-0.681773548160829	3.3037743056715	0.00118992674165372	0.0137630180452065	-1.31836718470985
CYB561	0.0735494509898161	0.0151130499596762	3.30339233835551	0.00119143896841219	0.0137675178456394	-1.31952419621533
RMND5A	0.0667118003073585	0.0480374635551029	3.30325885558169	0.00119196785571835	0.0137675178456394	-1.31992849968396
RARRES2	-0.0852651722221944	0.043699950821933	-3.30302222499111	0.00119290597512815	0.0137688115564134	-1.32064519099904
CLCA2	-0.110577468761783	-0.920201391155404	-3.30193164061971	0.00119723849529183	0.0138092553640338	-1.32394770935221
SPOCK2	0.108639814634971	-0.096843477825252	3.30157812642551	0.00119864603438107	0.0138159290836994	-1.32501802257634
SLC29A3	-0.0883660075591812	0.916530745744003	-3.30088258452764	0.00120141988634662	0.0138383311995433	-1.32712358341657
LINC00472	-0.0760578554276032	0.058967751261452	-3.29877331783993	0.00120986839550396	0.013926019715376	-1.33350646446761
PRR19	0.049597277781985	-1.03038862408381	3.29808540635627	0.00121263573635832	0.0139408452630269	-1.33558740143811
PPP2R5A	0.0786812387911507	0.569473912114666	3.29803734465819	0.00121282930019957	0.0139408452630269	-1.33573277440586
PHLDA2	-0.134683286177457	0.975234533916977	-3.29782974589886	0.00121366571528482	0.0139408452630269	-1.33636068060404
FOXA1	0.0517314789630705	-0.493081458753574	3.29740288450411	0.00121538723009413	0.0139510047961287	-1.33765166453263
ZNF85	-0.0517439949628219	-0.232740111855944	-3.29651163755884	0.00121898893829366	0.0139767059631405	-1.34034665405777
CORO1C	0.0691878884967389	1.49658132114976	3.29643392985639	0.00121930344215553	0.0139767059631405	-1.34058160002919
TMEM237	-0.0570256540334632	-0.202799137190905	-3.29614569014339	0.00122047068656111	0.0139804707442708	-1.34145303892579
KCTD20	-0.0707126803226633	0.308938880860736	-3.29467800811598	0.00122643033693545	0.0140390895780928	-1.34588928088715
P2RY13	-0.0930076878593088	-0.452850991869014	-3.29405882047913	0.00122895273389583	0.0140583083156087	-1.34776033688197
C4BPB	-0.0912579706161851	-0.520652351564441	-3.29314488734121	0.0012326846842216	0.0140913275939104	-1.35052149748236
NACC1	-0.0547802766450869	0.005449115472077	-3.29262888666971	0.00123479638452176	0.0141057925571104	-1.35208013847841
NPR3	0.108657223704536	-0.531746835195366	3.29230454077341	0.0012361254760328	0.0141113036363278	-1.35305975562668
IZUMO4	0.0483230638881894	-0.211110351686226	3.29120292566921	0.00124064959747381	0.0141532558802848	-1.35638632532499
NTF3	0.0853236475206382	-0.723437093117706	3.29099285492219	0.00124151406876999	0.0141534302217438	-1.35702057111004
CNPPD1	0.0672576246724444	0.644356183421634	3.29055174644514	0.00124333112196899	0.0141644564660678	-1.35835225241932
CLDN10	0.121555777818661	-0.867578655291866	3.28961791925217	0.00124718601119999	0.0141986675195835	-1.3611709147118
CARD10	0.080438368334811	-0.0558009437770058	3.28939494645008	0.00124810810184953	0.0141994660297107	-1.36184383321138
AIPL1	0.0457891427211416	-0.531282104908784	3.28907800009415	0.00124941990860311	0.0142046941450806	-1.36280029043416
FAM180A	0.048675171134677	-0.966974168205796	3.28781058264786	0.00125467847317031	0.0142547553594612	-1.36662421312856
TEP1	-0.0558047421332921	-0.119039023629238	-3.28554012081696	0.0012641503403246	0.0143525842794211	-1.37347123540198
UCP2	-0.120156421013755	0.605861047850873	-3.28373734559061	0.00127171856013362	0.0144286815804949	-1.37890494605928
LTF	0.175638235185036	0.0301548345937682	3.28200088686089	0.00127904829747946	0.0145019714109457	-1.38413633641941
PITPNM3	0.0616746046455576	-0.349683620125796	3.28122119358565	0.00128235224308127	0.014529547814708	-1.38648452282311
RALYL	-0.114929733688506	-0.788814341274808	-3.27991488034992	0.00128790557407268	0.0145825558444765	-1.39041763893387
RBBP8NL	0.0624282117531587	-0.21355677133608	3.2780473714627	0.00129588357163305	0.0146621394970458	-1.3960380806594
RAPGEF1	0.0850959094943774	1.10668139330334	3.27785833834144	0.00129669368324506	0.0146621394970458	-1.39660683916427
PDE4C	0.0546104954583227	0.0440862910184525	3.27761054512551	0.00129775632934211	0.014664206604166	-1.39735235073445
SMARCB1	0.0669809409807974	0.996692977793577	3.27649356918001	0.00130255649596681	0.0147084750123841	-1.4007122836311
PPP1CA	-0.0890776274476008	1.34152897580053	-3.27612583301569	0.00130414044711932	0.0147107861402222	-1.40181824011311
PARP1	-0.12472638166585	1.11862419892849	-3.27603628613402	0.00130452642438642	0.0147107861402222	-1.40208753366336
SRSF5	0.102784876935664	1.89608097000109	3.2752179959629	0.00130805846605139	0.0147406426326427	-1.40454807562064
DNPH1	-0.0675707776837604	0.147327229710941	-3.27475280119288	0.00131007038947435	0.0147533399874114	-1.40594664710413
DSCR8	0.075002861529703	0.169877514994454	3.27439025509221	0.00131164036631349	0.0147610465802478	-1.40703649430007
NDUFAF5	-0.0659186528477775	-0.36199868160284	-3.27295843925455	0.00131785788223103	0.0148172904038206	-1.41133964540183
CASP5	-0.069165715353271	-0.415909778888838	-3.27283018954539	0.00131841613180932	0.0148172904038206	-1.41172500510486
CDH23	0.0661885438107998	-0.573986116179144	3.2726221364285	0.00131932222103831	0.0148174821145859	-1.41235012717691
SLC22A3	-0.124580095374175	-0.0612651105102081	-3.27209546816099	0.00132161850105789	0.014826252172855	-1.41393241535787
F5	-0.155643732658481	1.44354952940316	-3.27203504011967	0.00132188220608763	0.014826252172855	-1.41411394737947
HMOX1	0.109437539511948	1.07311385302235	3.27160998259974	0.00132373852231586	0.0148357451309283	-1.41539078172314
KBTBD11	0.0483380681865529	-0.539868706591696	3.27143376015745	0.00132450883511257	0.0148357451309283	-1.41592009591776
ELOVL6	-0.0842232480513278	-0.651510721781771	-3.27081121838325	0.00132723346795117	0.0148489177632647	-1.41778980892866
SLC25A12	-0.0644679767004279	-0.307857289183284	-3.27067986152081	0.00132780903471999	0.0148489177632647	-1.41818428068565
SFXN5	-0.0733796443591476	-0.278592955521101	-3.27037991110942	0.00132912420037173	0.0148489177632647	-1.41908499659344
GTF2I	-0.0737643024408164	0.397432381042384	-3.27035156877701	0.00132924853319679	0.0148489177632647	-1.41917010159772
TLR8	-0.0929547307080006	-0.542835765875879	-3.26955748186305	0.00133273646130492	0.014877909310495	-1.42155428848603
BRSK2	0.058264321840216	-0.556292018783227	3.26918156515331	0.00133439060106321	0.0148864043828116	-1.42268277571693
INMT	-0.116736373977755	0.637108216946434	-3.26890086120725	0.00133562702504865	0.0148877288666668	-1.42352536473582
ZEB2	-0.0964726010811991	0.522027940445961	-3.26874912697205	0.00133629581715567	0.0148877288666668	-1.42398079931166
FRAS1	-0.127287993902664	0.0141458611299719	-3.26821985324052	0.00133863111617397	0.0149037841104019	-1.42556928609767
SBK1	0.0391968943927097	-0.301809279549862	3.2671304076129	0.00134345001882013	0.0149397269321464	-1.42883829228988
KLF3	0.07672714810521	0.318702188977914	3.26708478600866	0.00134365216723391	0.0149397269321464	-1.42897516455288
SLC15A2	-0.0822954895616581	-0.632002203089951	-3.26640334435798	0.00134667499642522	0.0149633547769461	-1.43101940389109
MAP9	-0.0567665237374429	-1.04840995880015	-3.26566689261226	0.0013499489693493	0.0149897398215488	-1.43322825159711
HES7	0.0520201860771212	-0.439003695812298	3.26523392586745	0.00135187722773757	0.0150011569605207	-1.43452665220393
SNRNP40	-0.0831253694538965	0.315333216764086	-3.26409573621675	0.00135695850862812	0.0150475232623453	-1.43793919687565
SGTB	-0.0714273173661335	-0.646797252890145	-3.26379227978675	0.00135831624634203	0.0150525644134193	-1.43884885255142
IDO1	-0.162587490599011	0.849122020104875	-3.26329854953593	0.00136052802013619	0.0150670568183454	-1.44032872575523
EDN1	0.134826164632478	0.218421483659701	3.26252500565993	0.0013640000274836	0.015095477063791	-1.44264690337119
PLCB2	-0.0718467366479866	-0.181067873892749	-3.26228138703789	0.00136509520352102	0.0150975724997245	-1.44337688784325
NSUN7	-0.0696190640708247	-0.759211887775527	-3.2616321579775	0.00136801778338792	0.0151170623613263	-1.44532202230585
BICD2	0.0550515911199958	0.299501014071919	3.26148712706268	0.00136867145276543	0.0151170623613263	-1.44575649899117
LY96	-0.143317170268786	0.418910572862733	-3.26055264285212	0.00137289025138712	0.0151497368882558	-1.44855558094321
NANS	0.0989627644934587	0.282594190073839	3.26026734284666	0.00137418067096918	0.0151497368882558	-1.44941000817152
GABBR2	-0.0781059398963053	-0.42239235307118	-3.2602284562892	0.0013743566433697	0.0151497368882558	-1.44952646208782
TEX101	0.057897826453363	-1.08142094648692	3.25986777860807	0.00137598980980858	0.0151577145803567	-1.45060652939525
MUC6	0.048597026998926	-0.423071544276407	3.25812310860957	0.00138391531188117	0.0152234916133846	-1.45582956957337
CD300LG	0.0979416588944469	0.373210782718818	3.25801955978029	0.00138438703649555	0.0152234916133846	-1.45613948884793
SGCB	-0.132673345827849	0.34791294425084	-3.25795063686121	0.0013847011031314	0.0152234916133846	-1.4563457688367
NDUFC1	-0.0617825115549587	0.399563551260543	-3.25653888150353	0.0013911487807018	0.015284295799576	-1.46057019167341
FOXN3-AS2	0.0569874094221549	-1.2645524788067	3.25615118460963	0.00139292433193855	0.0152937218975097	-1.46173002697028
NMRAL1	-0.0766686097998621	0.309629828548174	-3.25468529069408	0.00139965683822598	0.0153575250314104	-1.46611431862043
SLC22A17	0.0604796598714733	0.270243508775934	3.25433148015064	0.00140128634012954	0.015365289099302	-1.46717226213719
MPC2	-0.0971509537733626	0.837293508453515	-3.25284373884448	0.00140815759828876	0.0154304817164226	-1.47161972821949
DDIT4L	0.120739944332362	-0.261634346416491	3.25170701114826	0.0014134287994754	0.0154780668862395	-1.47501668359188
FAM169A	-0.0715781757418207	-0.924990750887021	-3.25103321000615	0.00141656199747702	0.0154972592021372	-1.47702976046062
LSM7	-0.0852603520684616	0.455769462875567	-3.25093031303705	0.00141704104062261	0.0154972592021372	-1.4773371479839
GPR32	0.0816531098826834	-0.560920674874362	3.25010301733894	0.00142089805132233	0.0155266630742836	-1.47980824935092
SLC35A3	0.0983920482492251	0.719694788038362	3.2495820454755	0.0014233319348871	0.0155266630742836	-1.4813640931095
SLC6A11	0.0674986534257879	-0.166132168639797	3.24957636524866	0.00142335849322694	0.0155266630742836	-1.48138105549338
RNF185	0.0708264811154877	0.249466563592379	3.24955551127916	0.00142345600153029	0.0155266630742836	-1.48144332972893
LAT	0.0503803427242828	0.0327137871007762	3.24914412592727	0.00142538081545684	0.0155374898961537	-1.48267174004621
ATXN10	-0.0499320525259179	0.498637740792198	-3.24849967141288	0.00142840099886485	0.0155602349333859	-1.48459583157988
ATP2C2	0.19450793558388	-0.179355931731865	3.24824145261173	0.00142961279106503	0.0155632634805231	-1.48536668004145
BLMH	-0.0729504487807271	0.412962256483883	-3.24654007937992	0.00143762110480146	0.0156350531213156	-1.49044438140145
RBPJ	-0.0667678120822317	1.01397315933109	-3.24644212875199	0.00143808342443012	0.0156350531213156	-1.49073664212005
CYP26A1	0.0948783486354679	-0.65106391629682	3.24539598569818	0.00144302978129775	0.0156786032365643	-1.49385760020731
DNAJC27	-0.110063326061651	0.135472498540085	-3.24481957661604	0.00144576191165443	0.0156980545808106	-1.49557682844581
VPS4A	-0.0627679886293926	0.727477981591269	-3.24397610694723	0.00144976856564865	0.0157221785434683	-1.49809212840856
DLX4	-0.0561580804692608	-0.172524144449795	-3.2439547167174	0.00144987030787249	0.0157221785434683	-1.49815590856208
SF1	-0.0531391336874797	0.571111403337537	-3.24264559847482	0.00145610976901549	0.0157718181305504	-1.50205866752159
PMP22	-0.148615932756688	1.05997433732363	-3.24259727592632	0.00145634055936383	0.0157718181305504	-1.50220270113226
CEP68	-0.0678125874487712	0.0496874637044093	-3.24190749852304	0.00145963867649579	0.0157972713124385	-1.5042584975419
UROS	-0.07079557074144	0.263668193618416	-3.24098733746591	0.00146404917775281	0.0158347226772266	-1.50700033335562
FCRLB	0.0885091069268501	-0.398885128493566	3.24026952845611	0.00146749837655909	0.0158599959901242	-1.50913874493449
TACC1	0.12212690408579	1.81650028214565	3.23996991756233	0.00146894029550988	0.0158599959901242	-1.51003118866196
METTL21A	-0.0663316942465447	-0.279607175875984	-3.23973555346514	0.0014700691241576	0.0158599959901242	-1.51072923342619
CXCL6	0.0459702313454994	-0.934725562872347	3.23964688040567	0.00147049643369765	0.0158599959901242	-1.51099333141863
EIF3J	-0.0594771067802287	0.478931020355974	-3.23951258690866	0.00147114380516782	0.0158599959901242	-1.51139329037196
CEP350	0.118656006819929	1.04032226351811	3.23915881279293	0.00147285046861039	0.0158681310667934	-1.51244684754526
CEP70	-0.0667380989644318	-0.901882885432576	-3.23889338327812	0.00147413215301056	0.0158705539349047	-1.51323724448676
PTPN18	-0.0598202589225492	-0.0626237014724899	-3.23871796188136	0.00147497978311438	0.0158705539349047	-1.51375958409303
HNRNPA3	-0.0670737595461081	0.885433355578502	-3.23780026601482	0.00147942145515392	0.0159029078517113	-1.5164917405731
SIPA1L1	0.123811900475185	0.932861049715364	3.23761061590873	0.00148034091712684	0.0159029078517113	-1.51705628151541
PIWIL4	-0.063263831996473	-0.766062819490556	-3.23750583128311	0.00148084916216811	0.0159029078517113	-1.51736818683608
AAAS	-0.0724366404949482	0.445826965107764	-3.23710361499366	0.00148280157143857	0.015904403766121	-1.51856535555827
MEST	-0.0770219067155535	1.03411758281739	-3.2370839788234	0.00148289694921414	0.015904403766121	-1.51862379794437
PROS1	-0.0940295938606202	-0.0989355244367977	-3.23603664540877	0.00148799238897321	0.0159487904482421	-1.52174049068671
CEP41	-0.0651280020779503	-0.161290512977641	-3.23564026110428	0.00148992510629771	0.0159592427677789	-1.52291983714066
ACBD3	0.0726660186015453	1.59647956754606	3.23506722918321	0.00149272326343499	0.015978945813533	-1.52462453456088
SNORD109B	-0.122303635847314	-1.32240872953738	-3.23408151993528	0.00149754799666751	0.0160203032480471	-1.52755628164527
GTF2E1	-0.061420089931822	-0.0218188752607999	-3.23355301826428	0.00150014081543264	0.0160377466137368	-1.52912785908604
SNORD54	-0.101667335248754	-0.374573548264943	-3.23303300015453	0.00150269609007618	0.016054766495705	-1.53067399178519
HOXA4	0.040867576614424	-1.14864849673784	3.23127154173728	0.00151138169773667	0.0161296201468454	-1.53590960608804
UAP1	0.0880571551615375	1.43638461943118	3.23121975334681	0.001511637767407	0.0161296201468454	-1.53606350015715
LARP4	-0.102226938690103	0.77339392987417	-3.23042462800804	0.00151557436525035	0.0161612782761533	-1.53842602095977
OLFML2B	-0.116510411252204	0.25106070846648	-3.23002800767592	0.00151754156175009	0.016171908701847	-1.53960429270671
GALE	0.0700328697172166	0.219495662858369	3.2297504774775	0.00151891949556345	0.0161762499888537	-1.54042869915786
NQO2	-0.128808514050299	0.409284107657172	-3.2292091378903	0.0015216105893626	0.0161873177673767	-1.5420365772298
TUSC1	0.0794479967708017	0.0930773619441107	3.22915073636375	0.00152190117846519	0.0161873177673767	-1.54221002651049
ADARB2	0.0441740410285906	-0.500575199308042	3.22885259456099	0.00152338545044009	0.0161927712388297	-1.54309544860511
DLST	-0.0627710583517164	0.970677005440401	-3.22828442391085	0.00152621776541681	0.0162125376011484	-1.54478260630805
EYA2	-0.120938052159443	-0.133855989958517	-3.22773863918042	0.00152894309905037	0.0162311430776258	-1.54640304718234
GNA15	-0.0818541592765357	0.354066993879185	-3.22704307552643	0.00153242290267603	0.0162511205526532	-1.54846783844707
LAP3	-0.0965386532307093	0.565310483284793	-3.22678105655531	0.00153373565449214	0.0162511205526532	-1.54924554551453
UQCR10	-0.0580731737517503	0.544097820044957	-3.22677817790173	0.00153375008275776	0.0162511205526532	-1.54925408943566
ZFP41	0.0597690373998079	-0.468359670906703	3.2257105283967	0.00153911002527389	0.016297551963939	-1.55242244522745
CKAP5	-0.0602112000886693	0.748351911424577	-3.22464987170113	0.00154445210799128	0.0163437354183433	-1.55556914725964
TRAM1L1	-0.044064854953049	-1.15874877466601	-3.223921785175	0.00154812915047851	0.0163722516186709	-1.55772867672612
CHST10	-0.109297339828837	0.00588239247479531	-3.22187903544127	0.00155848912373969	0.0164713622228087	-1.56378528005246
STAB1	-0.117048120764333	0.868669896913366	-3.22140845353067	0.00156088483766667	0.0164862278766732	-1.56518004820801
TNMD	0.194736008804456	-0.751134187202422	3.22046376994016	0.0015657045257888	0.0165266607544787	-1.56797948236983
CDH11	-0.138713063952603	1.1582685128491	-3.22003895906992	0.00156787637903456	0.0165391111451702	-1.56923811579033
PGLS	-0.073185536219205	0.317107701571398	-3.21924052455512	0.00157196597229176	0.0165717627199158	-1.57160333415832
CRABP1	-0.0912150044442563	-0.551313970948198	-3.21711385142371	0.00158290726665838	0.0166688372069844	-1.57790073247771
SPACA3	0.0479498968768668	-0.598659487128463	3.21706208120145	0.00158317449442949	0.0166688372069844	-1.57805398677132
LFNG	0.0644836279618169	-0.141686225663526	3.21457429800954	0.00159606549214934	0.0167939542661951	-1.58541599146289
NEDD9	0.0810260843941777	0.50493908688292	3.21424961599114	0.0015977550839021	0.016801125541575	-1.58637644561547
GTDC1	-0.0553385393925846	-0.181823706512247	-3.21389518092166	0.00159960140381139	0.0168099348028527	-1.58742481708306
FAM90A27P	0.0529538188182099	-0.374790025738036	3.21324012534863	0.00160301893446907	0.0168273854532297	-1.58936211913562
SCAND2P	0.0650573012913039	-0.503761392925794	3.21318990532645	0.00160328122035932	0.0168273854532297	-1.58951062877626
EMX1	0.050461850069235	-0.057661001628066	3.21282556051938	0.00160518529183217	0.0168367673121251	-1.59058800147491
SNAI1	0.140577179688098	0.29849942836793	3.21262056919008	0.00160625750344469	0.0168374174905111	-1.59119411700155
LMBR1L	0.0680648434936472	0.350375796349022	3.21119879024671	0.00161371249082241	0.0169049315427638	-1.595397087631
JPH1	0.0735029189271045	-0.359258489408776	3.21053141176779	0.00161722291797469	0.0169310643052036	-1.5973693905023
TUBA8	0.0458781587743812	-0.367020175012359	3.2102786820504	0.00161855413440954	0.0169343639411198	-1.59811618926702
C1QL1	0.0640148563941387	0.341716708571517	3.20836042934185	0.00162869149945334	0.0170288353933166	-1.60378282555003
ASPH	-0.0712983633550125	0.180754242188867	-3.20818397660202	0.00162962695460131	0.0170288353933166	-1.60430392978632
FERMT1	-0.102270048712079	-0.222594566923206	-3.20722873610471	0.00163469978776337	0.0170711412046692	-1.60712453480885
TNFRSF11A	-0.0585608561259115	-0.462121514372859	-3.20668994245725	0.00163756753684435	0.0170820535407933	-1.60871514589656
MTA1	-0.0670835437432757	0.466036099750205	-3.20664733094069	0.00163779453760051	0.0170820535407933	-1.60884093246628
RPSA	-0.0744601341542026	1.53746437391009	-3.20604316057045	0.00164101623202703	0.0171049515567195	-1.61062424964034
CRYAB	-0.0992547333280302	1.71172064494087	-3.20431910460767	0.00165024204488866	0.0171903651013495	-1.61571150209113
HECA	0.057555513765364	0.245405619925261	3.20212782695424	0.00166203762831773	0.0173024242043545	-1.62217397011174
EVPL	0.0583409259730907	0.374073603372639	3.20144816040683	0.00166571214082263	0.0173298528408807	-1.62417764588565
PRODH2	0.0401836446413724	-0.679177199539806	3.20077165309912	0.00166937706766036	0.0173571475899534	-1.62617164043759
TEX33	0.05468130865728	-0.928886457522384	3.19906620271185	0.00167864949136681	0.0174426752323009	-1.63119680009922
PALM3	0.0486654764027319	-0.212492045094513	3.19710885863994	0.0016893504055201	0.0175230251651365	-1.63696129769913
GPR85	-0.0926135850426223	-1.02815868294459	-3.1970246679346	0.00168981209939095	0.0175230251651365	-1.63720917554092
ADCY2	-0.0787596322446949	-0.106509150065277	-3.19699519807464	0.00168997373701128	0.0175230251651365	-1.63729594060804
STK3	0.0791115225293778	1.65010933390507	3.19675420323262	0.00169129609549488	0.0175230251651365	-1.63800545071083
CLINT1	0.0495664605696141	1.44369749948539	3.19669173572573	0.00169163901666194	0.0175230251651365	-1.63818935296728
ZNF627	-0.0594575819010575	0.0613753508540889	-3.19637575272179	0.001693374624523	0.0175301086129968	-1.63911954843421
PSMD3	-0.0519155577407394	0.916010703533269	-3.19448593625137	0.00170378944517198	0.0176269762151964	-1.6446811464215
CD63	0.0759749749200297	1.77782885770196	3.1931750165939	0.00171104886925599	0.0176910989478223	-1.64853740841961
MRPL16	-0.0679255883554085	0.0756311712720289	-3.19293703401312	0.00171236981236273	0.0176937803240234	-1.6492373211251
SAAL1	-0.0619069177785065	0.138345598664271	-3.18743426357939	0.00174317883015549	0.0180009675106577	-1.66540842913055
CCDC97	-0.0700678943305099	0.192705189212332	-3.18596790454296	0.00175147513464885	0.0180754402905216	-1.66971354724852
IFIT2	0.155404332804817	0.249174995191012	3.18563449414179	0.00175336659861061	0.0180837630563386	-1.67069217376478
PHTF1	-0.105485392845088	0.0383121938961715	-3.18476416689375	0.00175831297574866	0.0181235636158335	-1.67324633837771
NSD1	-0.0518017972654455	0.441249241651493	-3.18436526502651	0.0017605844031013	0.018135760350117	-1.67441679933266
ABCA12	0.137138626256273	0.0392900502736344	3.18408790541721	0.00176216534975906	0.0181408337766734	-1.6752305547153
TUBA1B	-0.0780649148828695	1.65485856098784	-3.18250876909886	0.00177119155177515	0.0182224997490348	-1.6798624622354
ZC3H11A	0.0958695529929571	0.907099260022322	3.18174757286837	0.001775557796035	0.0182561516264746	-1.68209448006603
PTDSS1	-0.0850546169714665	1.13805820067523	-3.18042295177742	0.00178317969341459	0.0183232157522447	-1.68597749046527
FAM43A	0.156659986508276	1.28446073295778	3.17976471071596	0.00178697851223523	0.018343397763046	-1.68790654185133
PDE4B	-0.106758415237426	-0.260521452790094	-3.17970128811574	0.00178734493113258	0.018343397763046	-1.68809239070612
LIMS1	0.08016667036749	0.698512820335439	3.17849533206714	0.00179432552857151	0.0184037068213547	-1.69162561907487
BBC3	0.0651660967671161	0.471453019923053	3.17825356194792	0.0017957280407417	0.0184067646094969	-1.692333820164
PDS5B	0.0563451786589266	0.521562614733243	3.1779046691139	0.00179775376719874	0.0184162028505848	-1.69335572584343
RANBP1	-0.067610094095833	0.422896104966588	-3.17711465320347	0.00180234856496461	0.0184519309166248	-1.69566931751599
ELF4	0.0893993842627526	0.897586827463902	3.17654148479526	0.00180568897988153	0.0184747809869156	-1.6973475489153
XKR7	0.0441845102907689	-0.628313708386699	3.17602069128468	0.00180872913642915	0.0184945328324323	-1.69887219807855
ELP6	-0.0843234416061477	-0.221895787016278	-3.17500412300938	0.00181467709266234	0.0185439749254465	-1.70184762438394
COL6A3	-0.16163979994451	0.907455368743746	-3.17444854454729	0.00181793545701256	0.0185646656839705	-1.70347341358331
SLC25A30	0.112334521711205	-0.142779626559819	3.17410757325227	0.00181993787806381	0.0185646656839705	-1.70447107491452
AIFM1	-0.0706617872958242	-0.0458601108369002	-3.17408961080807	0.00182004342278801	0.0185646656839705	-1.70452362934406
IL2RB	0.18295609299208	0.772077828089389	3.17296118445139	0.00182668529165754	0.018621017587802	-1.70782465326304
SLC35B4	-0.0991785936680861	0.402521761794615	-3.17039571654043	0.00184186931032866	0.018760623704951	-1.71532569163656
PAWR	-0.0811405423719052	0.646752996328972	-3.17009705795565	0.00184364454593647	0.018760623704951	-1.71619857981678
LARP1	-0.0743786671825308	1.05198584197328	-3.17007811069206	0.00184375722257814	0.018760623704951	-1.71625395448242
RUFY4	0.0530787978725333	-0.591397649342354	3.16988369253267	0.00184491376852686	0.0187609382428537	-1.71682213807592
CKMT2	0.0532080235389135	-0.75580143023724	3.16864347620475	0.00185230736870591	0.0188246383623301	-1.72044593213416
AFG3L2	-0.0607911392699534	0.42231397439611	-3.16817310752183	0.0018551186741034	0.0188417202567223	-1.72181998085136
GOLGA2P5	0.0437791095310402	-0.531263932274056	3.16597896832434	0.00186828501173418	0.0189638893365247	-1.72822718314674
RUNX1T1	-0.0632217533788032	-0.623948295251749	-3.16506465256134	0.00187379707847341	0.0190082628770033	-1.73089597266263
PVALB	-0.0679364556018164	-1.01480653557372	-3.16466645061631	0.00187620240130523	0.0190210860234515	-1.73205807094499
TGFB3	-0.146065575394714	0.603020797886996	-3.16332875170788	0.00188430370636564	0.0190916047866238	-1.73596102845197
PKD1L2	0.162055074564696	-0.312486031363971	3.16258286113514	0.00188883501012695	0.0191258888905139	-1.73813666153266
BPIFB1	0.0430871642959363	-0.675497898890882	3.16231093659342	0.00189048947102929	0.0191288318074999	-1.73892970666153
XPNPEP2	-0.076979805720337	-0.189911970391851	-3.16215791913036	0.00189142106070438	0.0191288318074999	-1.73937594307482
PDCD11	-0.0780804112914545	0.24098333210439	-3.16132817170224	0.0018964800870245	0.0191683648334974	-1.74179536141967
AASS	-0.0909030067416061	0.0393111384389462	-3.16112731740926	0.00189770659458821	0.0191691368557586	-1.74238093886019
LMAN1L	0.0471196324494776	-0.700279917554531	3.15988167319221	0.00190532950849945	0.0192344802653908	-1.74601180653823
PRDX6	0.0890509457586497	1.70819011764765	3.15730730466439	0.0019211738358203	0.0193826902673226	-1.75351174569377
PHACTR2	0.0813555245350937	1.74002798092246	3.15632573324665	0.0019272471705234	0.0194322012045454	-1.75636996302454
ATP2A1	0.0450012157786624	-0.717784556299119	3.15591732398845	0.001929779386267	0.0194459691843483	-1.75755897261031
RFWD3	-0.0737485101639044	0.670627108470557	-3.15475098052331	0.00193702793577908	0.0195072172843685	-1.76095382997783
DAPK1	0.107907207304822	2.2010159957152	3.15422087089538	0.00194033077977675	0.0195286794121612	-1.76249644908913
NOS2	0.0495418096517712	-0.501502155498406	3.15390845119999	0.00194227975313517	0.0195332156354121	-1.76340548433289
NDUFB9	-0.0870766000574282	0.953527498147165	-3.15352689235578	0.00194466250060875	0.0195332156354121	-1.76451558426215
PTPN3	-0.109235236860399	0.953796632107475	-3.15343425090706	0.00194524143397829	0.0195332156354121	-1.76478509578984
BRSK1	0.0499558444264153	-0.52251196637964	3.15337155511786	0.0019456333221045	0.0195332156354121	-1.76496748579308
SIDT2	-0.0755684438197252	1.22958172846015	-3.15321034268009	0.00194664133739842	0.0195332156354121	-1.76543645866783
ANKFY1	-0.0561870585615582	0.26857911801961	-3.15248035625636	0.00195121179712553	0.0195672966442186	-1.76755975352607
AOC1	0.193110319683067	2.44047227763797	3.15209446555208	0.00195363188449666	0.0195797850985603	-1.76868201136711
ME2	-0.0774388659708301	0.321045368825893	-3.15176635696295	0.00195569178400526	0.0195886508197209	-1.76963613121163
HSD17B14	0.0918792320196038	-0.479074659828327	3.15144918944663	0.00195768490822879	0.019590420501553	-1.77055835254048
MORF4L2	0.0798494980699535	1.37366703821941	3.15136420707138	0.00195821926894986	0.019590420501553	-1.77080544022535
SCGB2B2	0.0594281711021992	-0.628294212391957	3.15096234931678	0.00196074794260321	0.0195923801887728	-1.77197376949555
CATSPERG	0.0510431467859245	-0.546219691672015	3.15095945054992	0.00196076619396851	0.0195923801887728	-1.77198219666652
UBE2S	-0.0856018973654674	0.0568807174249855	-3.14998243855482	0.0019669266877486	0.0196421612370917	-1.77482213795161
MAPK13	0.0974057673825138	0.923867366338473	3.1497184572395	0.00196859428338008	0.0196470424677221	-1.7755893366447
ZCCHC7	0.0772791809063104	0.0216897707609119	3.14772145870847	0.00198125204180012	0.0197615366730596	-1.78139131469457
OLA1	-0.0785170701343781	0.16996135771698	-3.14568983337523	0.00199420666078309	0.0198782711092647	-1.7872905931045
COL5A2	-0.112937265589921	0.436246049307016	-3.14551253031812	0.00199534094712904	0.0198782711092647	-1.78780527411188
SLC3A2	0.0835757613894875	1.51904294691983	3.14475901913731	0.00200016816662115	0.019914458084274	-1.7899923074643
FRY	-0.0664419410962202	-0.478967846026062	-3.1439441654009	0.0020054005449049	0.0199457367110627	-1.79235686903665
PELP1	-0.0534430313340956	0.400385672477282	-3.14389709706342	0.00200570316960108	0.0199457367110627	-1.79249343665856
TSPAN15	-0.0819872112742712	0.32642610068384	-3.14347213186685	0.00200843738947181	0.0199610172750904	-1.79372638172608
ADAM17	0.0623101140562139	0.570333490354609	3.14323876221552	0.00200994035537692	0.0199640500018279	-1.79440339152357
TYROBP	-0.11618082481802	1.43574398592336	-3.14301920023578	0.00201135534761189	0.0199662058240901	-1.79504030485296
IPO9	-0.0674216069106006	0.550317865293699	-3.14254204607988	0.00201443360579716	0.0199848600641793	-1.79642431665684
SORL1	-0.0986500839087373	0.00038642298273685	-3.14144349705213	0.00202153726467354	0.0200434036825187	-1.79961001943173
FABP7	0.0751096521915795	-0.797984441846404	3.14092467268838	0.00202490025564749	0.0200648112728161	-1.80111422900545
IFI44	0.140672959519087	-0.372618292657061	3.14073540896127	0.00202612834274405	0.0200650511518212	-1.80166290067631
B3GNT7	0.0578996580019634	-0.247822171304864	3.13917820260108	0.00203625891492981	0.0201534010303653	-1.80617611162546
MPPE1	0.0547049907873092	-0.0237799518707819	3.13852238022746	0.00204053946669155	0.0201837811818089	-1.80807627842125
ADSL	-0.0760319221029531	0.387321436053155	-3.13601669327164	0.00205697098103877	0.0203342439744799	-1.81533300589364
PARL	-0.0759295150891651	0.69560552435038	-3.13574867032857	0.00205873583076827	0.0203396266102044	-1.81610892755074
ATXN7	0.0582716025556861	0.8209575220681	3.1354447386646	0.00206073882585238	0.0203473542716123	-1.81698873406716
GFPT2	-0.110675562734867	0.578595523496895	-3.13463934341431	0.00206605534127737	0.0203877704991533	-1.81931979177148
CD99L2	0.0792131246869612	1.18525876826282	3.13191804580467	0.00208411311394956	0.0205537948344362	-1.82719217176817
PCGF3	-0.0477583274400174	0.278077716803143	-3.1315319086297	0.00208668722440615	0.0205670112177275	-1.82830873414303
SSBP3	-0.079957023346022	0.291381454450545	-3.13096631928329	0.00209046293512412	0.0205920483095235	-1.82994398654436
SOX11	0.0389188458496637	-0.395914040309872	3.13011626471025	0.00209614955740752	0.0206229958326264	-1.83240120851252
TMCC3	0.0768005816404486	0.677792077935731	3.1300246203088	0.00209676348714073	0.0206229958326264	-1.83266608676555
NFKBIL1	0.0430872133719015	-0.194336046618236	3.12991750370804	0.0020974812768866	0.0206229958326264	-1.8329756754428
FDPS	-0.103576310285971	0.209159690157513	-3.12975747060276	0.00209855408484637	0.0206229958326264	-1.8334381862489
MAP3K6	0.0705161275544671	0.128404238800265	3.12949764869805	0.00210029692570174	0.020627960436459	-1.83418905200375
IL15	0.0617425254253415	-0.976795290892167	3.12915395671565	0.00210260441227743	0.020638461566212	-1.83518221208399
ASB4	-0.0763295516553062	-0.51664948701011	-3.1278171871984	0.00211160158814464	0.020706068042484	-1.8390441405411
HK1	0.0817552018929675	0.0663765115534697	3.12776156887236	0.00211197670079935	0.020706068042484	-1.8392047906151
ALDOA	0.0566726236342788	1.19034180644143	3.12615086204677	0.00212286677361684	0.0208005999505419	-1.84385613127421
PSMA6	-0.0625904773339408	1.58094206232134	-3.12567592215166	0.00212608778043127	0.0208199207029659	-1.84522724469012
SOX17	0.0979674780740047	0.166397586855241	3.12478876682795	0.00213211652700351	0.0208568288158857	-1.84778790206226
TCEAL1	0.0658461383726766	-0.114636234201766	3.12475305650332	0.00213235953094554	0.0208568288158857	-1.84789096189036
ST6GALNAC1	0.05260411285071	-0.438721698038304	3.12378737686782	0.00213894058264051	0.0209089282644395	-1.85067751741467
NR2C1	-0.0960515374649166	0.364854760554517	-3.12258812378174	0.00214713960439399	0.0209767736145573	-1.85413701937543
EHD1	-0.0809539395396338	1.2274653624893	-3.12104742284427	0.00215771573632028	0.0210677493715584	-1.85857979189475
KRT3	0.0478666882104691	-0.458118579335564	3.12062182357727	0.00216064575021271	0.0210840062756413	-1.8598067131652
SEPHS1	-0.0817379021309019	0.361474228711771	-3.11921070578567	0.00217038688494395	0.0211666695209835	-1.86387364639772
RIPK2	0.0918645753706801	0.860771227635027	3.11816536735843	0.00217762919348082	0.0212248805659327	-1.86688533989259
ZSCAN2	0.0407695983468634	-0.660996656485345	3.11708888667328	0.00218511063794307	0.0212853530114537	-1.86998583135618
PTPRU	0.0932125314437561	0.225579826221663	3.1166196632989	0.00218837913832259	0.0213047401275833	-1.8713369998879
TMF1	0.0652032298248189	0.75836521177276	3.11513028173643	0.00219878382670914	0.0213830044697213	-1.87562461879504
CHST11	-0.0743367464202014	0.709441886259428	-3.1150926928058	0.00219904701108405	0.0213830044697213	-1.87573280623378
ZNF354A	0.066285843272988	0.149649378226371	3.11491848194311	0.00220026715459123	0.0213830044697213	-1.87623420025548
ADAP1	0.0522580116049076	-0.343990517819146	3.11439528985375	0.00220393527156513	0.0213930846313707	-1.87773984477669
NIT2	-0.0792317496678051	1.00454445613955	-3.11409117821119	0.00220607000863167	0.0213930846313707	-1.87861491667149
EML2	-0.100657825018628	0.938656424184725	-3.11381981323063	0.00220797649337198	0.0213930846313707	-1.87939569777517
ANXA11	-0.0797344580968556	0.997504887642492	-3.11380669910941	0.00220806866573339	0.0213930846313707	-1.8794334286857
SOX13	0.0771426812534456	0.366278247653729	3.11369773648784	0.00220883464526288	0.0213930846313707	-1.87974692191721
PAK2	-0.0610732379558849	0.483774895112872	-3.11367340273915	0.00220900573892056	0.0213930846313707	-1.87981693053285
CAP2	-0.0842624098844658	1.23743142973008	-3.11318521264335	0.00221244085765838	0.0214139092767666	-1.88122136048397
IFT52	-0.0716961149715126	0.0660886573561607	-3.11273591069833	0.00221560671060057	0.0214321050757862	-1.88251374593072
VPS37A	0.0424801084354266	0.686588313103575	3.11129437363996	0.00222579233661291	0.0215181443586586	-1.88665912118956
MYO7A	-0.0695240969669002	0.24959945837339	-3.11018295302194	0.00223367498894065	0.0215732330891192	-1.88985404258344
NOX4	-0.0992480280216251	-0.277143047437142	-3.11012603955829	0.00223407933712244	0.0215732330891192	-1.89001762069284
DHX57	-0.0830207739484454	-0.0902633341971184	-3.109335574353	0.00223970229513338	0.0216150076160904	-1.89228926856285
PFKP	0.149098570013733	0.183210198482876	3.10889844906766	0.00224281739752013	0.0216325448868449	-1.89354526660063
PDCD5	-0.0581943047296581	0.410964520030603	-3.10839861225609	0.00224638431636171	0.0216544172358593	-1.8949812646283
SKIL	0.112737050423295	0.629321935451959	3.10735280773032	0.00225386433875094	0.0217139635456427	-1.8979851362389
ERV3-1	-0.102768207236598	1.64320117054396	-3.1067495794323	0.00225818934817181	0.0217430628919582	-1.89971738966652
SPATA2L	0.0462245900839079	-0.0482358509577004	3.10589050618955	0.0022643619635671	0.021789908110146	-1.902183827712
IQCE	0.0612767878358691	0.192094116692725	3.104475688428	0.00227456175076975	0.0218754302943332	-1.90624452838337
TRPA1	-0.0613109192765919	-1.11231320275599	-3.1039084802269	0.0022786628247149	0.0219022337367492	-1.90787202948595
ISLR2	0.0546557312756153	-0.716249673096131	3.10329446109208	0.00228311006486492	0.0219323316721058	-1.90963355180924
ADAMTSL3	-0.0818087727016831	-0.336579244886299	-3.10272569586475	0.0022872367006796	0.0219593168722505	-1.91126497497871
DESI1	-0.0677047315420493	0.637783754637189	-3.10183598616381	0.00229370576708862	0.0219947698075535	-1.9138164557399
CD209	-0.114355644673958	0.142029973135153	-3.10165419995085	0.00229502961263928	0.0219947698075535	-1.91433769732827
YY1	0.0486939974841993	1.54788953807876	3.10159026869725	0.00229549535554944	0.0219947698075535	-1.91452100313959
HAPLN3	0.0667695806507788	-0.343338876270768	3.10149246316489	0.00229620804374771	0.0219947698075535	-1.91480142798693
SNX25	0.0645862534444666	0.234054486661497	3.10043308823293	0.00230394061036214	0.0220561620637024	-1.91783833586706
TFDP1	-0.0646692566323265	0.959362453289451	-3.10002570194007	0.0023069206024259	0.02207086149776	-1.91900594676188
DDIT4	0.150476260623457	0.0422589483875503	3.09986125403775	0.00230812453294508	0.02207086149776	-1.91947723314435
SIX6	0.0467959517259273	-0.489427188861927	3.09784960043129	0.00232289905140523	0.02219487917826	-1.92524059466874
STXBP6	-0.0813865334670483	-0.121170598535822	-3.09773309776372	0.00232375737481632	0.02219487917826	-1.92557427264233
SRPK1	-0.060348172231813	0.936627645768897	-3.09641854933571	0.00233346254581228	0.0222664542875051	-1.92933853721901
SNF8	-0.0741784457467825	0.482396735484649	-3.09635629923429	0.00233392305995508	0.0222664542875051	-1.9295167581933
RAB33B	0.0638782297423352	0.214340064854931	3.0957533797895	0.00233838769201844	0.0222957988884409	-1.93124274337124
TCP11L2	0.0733179418728759	0.617473277402263	3.0955798237186	0.00233967434186615	0.0222957988884409	-1.9317395298174
GNB1	-0.0571027720516054	1.84332189201867	-3.09489659986764	0.00234474575417754	0.0223313585627869	-1.93369495024584
CD2AP	-0.0581831035744762	0.708205976908596	-3.09434704995473	0.00234883231036607	0.0223575032078077	-1.93526751408938
MRPL44	-0.0562509928248082	-0.128880422406828	-3.09353062436174	0.00235491556569357	0.0224026128615381	-1.93760330268549
PLEKHA6	0.105670613719158	1.54519635465826	3.09295813158622	0.00235918994317719	0.0224304727797685	-1.93924087797577
ZFHX3	-0.0602932552736932	0.656085526523875	-3.09213986115628	0.00236531181513586	0.0224758563414307	-1.94158102060125
FAM174B	0.141203263523214	0.049782816815723	3.09084825780668	0.00237500481382532	0.0225456737675389	-1.94527372401805
PEG10	-0.0870526330786634	1.80255273161406	-3.09080039899911	0.00237536468085428	0.0225456737675389	-1.94541052664937
TRPC6	-0.0830521795864636	-0.360315725872509	-3.09001102701917	0.00238130752142313	0.0225892159701533	-1.94766664868125
SENP8	-0.0543561930789817	-0.105113311058736	-3.08923596208257	0.00238715602239908	0.0226255384443221	-1.94988138663117
SH2D7	0.0814203603859744	-0.285709411990536	3.08900900104527	0.00238887114163903	0.0226255384443221	-1.95052983240151
SLC12A9	-0.0673711686326705	0.529426144187304	-3.08896430015443	0.0023892090755389	0.0226255384443221	-1.95065754147305
ITPRIP	0.0898921832336759	1.04982845883507	3.08812807821602	0.00239553897498717	0.0226723065471382	-1.95304630242094
VAV1	-0.0780405249426509	-0.0771138520527492	-3.08795272365665	0.00239686831079724	0.0226723065471382	-1.95354715011103
MPV17L2	-0.0461281056698351	0.145839738621267	-3.08686552027976	0.00240512546416721	0.022737507720519	-1.95665186234883
MACC1	0.1139071449681	-0.419108756061283	3.08540636856688	0.00241624884227759	0.0228181465039752	-1.9608172318528
TFPI	0.0939528421999965	1.99289633121298	3.08538744827174	0.00241639338690324	0.0228181465039752	-1.96087123132867
DHCR24	-0.107939393046211	0.878547223744179	-3.08309657083691	0.00243395410173942	0.0229709586713992	-1.96740735902388
GPT	0.0423654566596154	-0.338238814824335	3.08286391508499	0.00243574410586061	0.0229748426781997	-1.96807091292182
FOXL1	0.0436975539689033	-0.547292375701424	3.08253463873701	0.00243827956796513	0.0229857497507211	-1.96900996167224
DPP3	-0.0589690129443681	0.226687626013567	-3.08211062469052	0.00244154811310675	0.0230035513856135	-1.97021905877116
NDUFB5	-0.0834153333035879	1.28105500265031	-3.08154340535559	0.00244592689921732	0.023031787361161	-1.9718362841281
KRT33B	0.0601781972201915	-0.254659921727214	3.08016644606913	0.00245658687884427	0.0231129607552446	-1.97576110745272
USP39	-0.0720204441375902	0.544240465152307	-3.07989124140659	0.00245872256677124	0.0231129607552446	-1.97654535353986
NUDT3	-0.0486063829271983	0.790701709362054	-3.07976255715346	0.00245972179181777	0.0231129607552446	-1.97691204173718
OLFML1	-0.101408946579423	-0.476385281090628	-3.07971459113465	0.00246009434090142	0.0231129607552446	-1.97704871836109
LSMEM2	0.0450745031384239	-0.391905965959827	3.07946249025593	0.00246205325009844	0.023118333250361	-1.97776703564665
FLOT2	-0.0717756366910402	1.22749662607136	-3.07892633235059	0.00246622417204916	0.0231444584884816	-1.97929455167325
TBC1D9B	-0.0720232257280941	0.302078907783675	-3.0785335035649	0.0024692842401263	0.0231601353011733	-1.980413573946
MRC1	-0.128225972262007	0.42959270151528	-3.07830839094549	0.00247103940934332	0.0231635623371908	-1.98105477898072
DUOXA2	0.0475674922573103	-0.658650079254432	3.07793566375275	0.00247394804189712	0.0231777920260255	-1.98211635490214
CPLX3	0.122870634118341	-0.542363428524554	3.07659619168732	0.00248442694551602	0.023262889831975	-1.98593041347769
VSIG10L	0.0634752454576975	-0.260544103920915	3.07620713922921	0.00248747824166806	0.0232783828488947	-1.98703794100432
ABCC11	0.0583655262169099	-0.682762428702864	3.07536670866645	0.00249408146931387	0.0233171359774875	-1.98942999971205
BCKDHB	-0.0732067869427384	0.344609308869783	-3.07532401817617	0.00249441731852524	0.0233171359774875	-1.98955149131822
PNP	-0.136128441917525	1.53895080153065	-3.07443547497237	0.00250141704507399	0.0233694607008118	-1.99207983328937
GTPBP8	-0.0602019479902331	-0.313982545772987	-3.0733789204801	0.00250976394008185	0.0234343056522937	-1.99508541308996
ST3GAL2	-0.109389826795423	-0.00775448965444258	-3.07307822539087	0.00251214416306105	0.0234391259524098	-1.99594063399286
PTPRO	-0.0769030921260898	-0.702312948667488	-3.0729584539535	0.00251309282276093	0.0234391259524098	-1.99628126100456
ESYT2	0.0845681190946464	1.13431030875838	3.07154267168172	0.00252433174960825	0.0235307814713203	-2.00030682538846
ESD	-0.0833074726791385	0.487692863550798	-3.07106343814343	0.00252814656239751	0.0235531686727106	-2.00166908410936
KCNJ6	0.0640565139266615	-0.816977909230717	3.07041322377248	0.00253333093754362	0.0235882830927595	-2.00351707002359
NLGN2	0.0519706145223942	-0.484711485861345	3.06933953425826	0.00254191332150156	0.0236476732559208	-2.00656786815305
RPL9	-0.0539997550904578	2.28588684405699	-3.06926039422549	0.00254254697753705	0.0236476732559208	-2.0067927007042
BAG2	-0.0976782546092363	0.108704434221616	-3.06895758291773	0.00254497286536343	0.0236570344378206	-2.00765292411948
SAMHD1	-0.0807539187632593	0.501251405479357	-3.0682087601182	0.00255098103186636	0.0236996660301653	-2.00977985175653
CAMSAP3	0.0676898631463846	-0.0366311740173476	3.06781496261231	0.00255414591274451	0.0237110769322408	-2.01089819577032
MYB	-0.0574261210368219	-0.867633046901335	-3.06757098263993	0.00255610855558979	0.0237110769322408	-2.01159101013764
DOK6	-0.106261292377267	-0.734669079903346	-3.06752517686124	0.0025564771852905	0.0237110769322408	-2.01172107647648
UBASH3A	0.0413537321961787	-1.03361337593232	3.06663888107004	0.00256361947236153	0.0237640966328418	-2.01423739275266
HDAC3	-0.0539088134206531	0.892812150149242	-3.06625862296544	0.00256668945895696	0.0237793291897919	-2.01531680178444
TMEM9B	0.0521162403162772	1.39389258301043	3.06592266383579	0.00256940462547127	0.0237912593848498	-2.01627036469302
MAP4K4	-0.0729276120484485	0.455898410984966	-3.06565530239134	0.00257156729186544	0.0237980633278852	-2.01702915897641
UTS2B	-0.063043525512327	-1.46328957013616	-3.06547706709056	0.00257300995738472	0.0237982003106166	-2.01753497338771
AGK	-0.0675434837062695	-0.0319997628683902	-3.06509169311088	0.00257613179246423	0.0238138594481428	-2.01862853863951
ERBB3	0.0888499534058138	0.680867193848919	3.06432930334701	0.00258231806154801	0.0238523719040726	-2.02079159459258
TEX38	0.0514567957314974	-0.67641226718844	3.06411477013448	0.00258406132271876	0.0238523719040726	-2.02140018382389
NTN3	0.0387746476983464	-0.570196056238418	3.06404957193589	0.00258459132769876	0.0238523719040726	-2.02158513106759
STAT2	0.0608764633468245	0.745094650387117	3.06331994220054	0.00259052943779984	0.0238939425234144	-2.02365462984513
COX7A2	-0.0712206037486268	1.46152486169349	-3.06253279964017	0.00259694974176306	0.0239399122488744	-2.02588676936653
LACTB	0.0766071614726976	0.107988226776847	3.06233399372037	0.00259857361844097	0.0239399246832816	-2.02645045332535
SUPT7L	-0.0569816053044958	0.402098058876913	-3.06218101325832	0.0025998238241279	0.0239399246832816	-2.02688418421984
KCNK1	0.109458756254585	-0.115677883374519	3.06169847266223	0.00260377094113639	0.0239630316266815	-2.02825216042816
DOK1	-0.0505921598096316	-0.152795611166823	-3.06033305757922	0.00261496985109507	0.0240528159537536	-2.03212200845302
ZNF432	0.0970962477604298	0.198308636194138	3.05990651697914	0.00261847737224951	0.0240584388111499	-2.03333059449768
ABHD17B	-0.0429046082565824	-0.269230050983449	-3.05973421695989	0.0026198954579841	0.0240584388111499	-2.03381875774903
RET	0.0639444119504845	-0.652465348672993	3.05973225759191	0.00261991158830246	0.0240584388111499	-2.03382430892338
PSMC3	-0.0678320238226256	1.04479471265664	-3.05936133454621	0.00262296683058683	0.0240608230159485	-2.03487513141486
PHF21A	0.0624913800911625	0.821327909528355	3.05928257705611	0.00262361596844104	0.0240608230159485	-2.03509823640656
BZW1	0.056494142268484	0.889252822954147	3.05917509690862	0.00262450208453797	0.0240608230159485	-2.03540269905847
ZBTB22	0.0539220255787605	0.178020605118099	3.05887858290353	0.00262694811601416	0.0240700078337592	-2.03624259544797
IL6R	-0.0911406955766808	0.00627305875305422	-3.05833653371633	0.0026314250806225	0.0240926518012719	-2.03777780174963
DROSHA	-0.0696746499759029	0.673576651565607	-3.0582294335312	0.00263231048959718	0.0240926518012719	-2.03808110541229
SMPD3	0.0387356931721262	-0.664070022016647	3.05752125085915	0.00263817203854161	0.0241302701642401	-2.04008641630863
KCNIP1	-0.0594885724367832	-0.885802237094276	-3.05738318892843	0.0026393161642413	0.0241302701642401	-2.04047730886319
TH	0.110022589650836	0.0167894885292019	3.05677296450858	0.00264437861101079	0.0241632995119061	-2.04220484125775
PHOSPHO1	-0.0697536916685968	-0.253762680349398	-3.05593147202548	0.00265137437051401	0.0242022245219499	-2.0445865901227
HSPA12B	0.115744939587207	0.19871275678185	3.05591125106187	0.00265154268777108	0.0242022245219499	-2.04464381615168
DYNLL2	-0.0657379458815569	0.848592019192459	-3.05517667197457	0.00265766394120981	0.0242448193257493	-2.04672247417681
ROGDI	-0.0648790648939482	0.505324907211398	-3.0543786829567	0.00266432836919864	0.0242923199832789	-2.0489800658093
RFT1	0.0622151932445694	-0.159195385878733	3.05372277768591	0.00266981772671529	0.0243205432035631	-2.05083529889332
SH2D3A	0.0615292830829602	-0.00968700276123551	3.05354474959214	0.002671309467341	0.0243205432035631	-2.05133879211492
KCND2	0.0698766068892117	-0.970339965724987	3.05348605641503	0.00267180144031464	0.0243205432035631	-2.05150478056331
POLR2L	-0.0706173050322796	0.750209396533664	-3.05258241973096	0.00267938638940421	0.0243735819617837	-2.0540599738843
PRKG1	-0.087909458224212	-0.188469905986849	-3.05244365248454	0.0026805529330983	0.0243735819617837	-2.05445230387859
ARSI	-0.106675154536617	0.0643624794221202	-3.05196924707988	0.00268454455259414	0.0243965670981933	-2.05579344880346
EDN3	0.108567478952142	-0.563276214232346	3.05051966292748	0.00269677528288463	0.0244826896189751	-2.05989028695935
RBBP7	-0.0752500691391362	1.65954776954509	-3.05049791744103	0.00269695914924332	0.0244826896189751	-2.05995173133906
GPR65	-0.125554185462783	-0.3428905633528	-3.05013051499541	0.00270006742605698	0.0244975633043504	-2.06098981092957
APBB3	-0.061827698395304	0.282923400072348	-3.04925638344376	0.00270747599661064	0.0245514159061532	-2.06345918827745
RCOR2	0.049154076270722	-0.440040689652317	3.04804785723636	0.00271774957497618	0.0246311757292702	-2.06687218552797
HCK	-0.0849278228035771	-0.0248896460538078	-3.04760553410593	0.0027215187093897	0.0246519306138033	-2.06812105140288
LSAMP	0.0616772221844045	-0.757503206450991	3.04657336168468	0.00273033284833697	0.0247139135238887	-2.07103469032662
PLCB3	0.0454721833024268	0.0718640141099146	3.04645712414572	0.00273132709611826	0.0247139135238887	-2.07136275365919
ERLIN1	0.0809033892193363	1.12751502633926	3.04602101970299	0.00273506033137205	0.0247342650802919	-2.07259349579148
SPDYE5	0.053186809975508	-0.209792221588939	3.04571975253271	0.00273764205236077	0.0247441865979918	-2.07344361924309
CMAS	-0.0836798338179344	1.00325477323904	-3.04461081474427	0.00274716452051768	0.0248119044736505	-2.07657220938299
LAMB3	-0.0984208892498417	-0.287010781084031	-3.04450071933566	0.00274811157726998	0.0248119044736505	-2.0768827611487
GPR183	-0.131403041106904	0.201819633229857	-3.04432621395281	0.0027496133150916	0.0248120222645542	-2.07737497713509
CHD1	0.0658702794697847	0.772199756348248	3.04349497426271	0.00275677709705839	0.0248632055609698	-2.07971925919501
SREBF2	-0.0781793383563689	-0.00752986895882853	-3.04243570597341	0.00276593102340426	0.0249230424138982	-2.08270581444308
PDP2	-0.0920659945403302	-0.0475007394883826	-3.04238124942903	0.0027664023798951	0.0249230424138982	-2.08285932722057
COX18	-0.0467999834028443	0.0709699857533738	-3.04188969394683	0.00277066046372984	0.0249299740497096	-2.08424491040988
EMP2	0.0668995926036485	0.852487757086336	3.04184473883014	0.00277105018759162	0.0249299740497096	-2.08437161880696
CKMT1A	-0.118902945088267	1.16100894827019	-3.04177451383831	0.00277165908166508	0.0249299740497096	-2.08456954838988
HSP90B3P	0.0794999884476109	-0.470638538359936	3.04069348174688	0.00278104788404748	0.0250009304657062	-2.08761593534878
GGT5	0.0614351357856295	-0.254564043363838	3.03937532207773	0.0027925358385931	0.02508014739718	-2.09132926318777
ALS2CL	0.049573776598393	-0.336786776012438	3.03933712803987	0.00279286935676283	0.02508014739718	-2.09143683669627
PUS7L	-0.0585466764700915	-0.0606253926559515	-3.03871924996223	0.00279826990182059	0.0251149524032144	-2.09317692453813
OCEL1	0.0751241998816957	0.199933427289516	3.03854908677186	0.00279975889873237	0.0251149524032144	-2.09365608867216
OAS3	0.0822702289999546	-0.0691415146949778	3.03830794077997	0.00280187027551115	0.0251203721796366	-2.09433509338199
PTPRK	-0.0803359502809561	0.487345641094436	-3.03741476921039	0.00280970332326941	0.0251770566069523	-2.09684961901085
HERC3	0.0601030912884785	0.0105969372700763	3.03532011442483	0.00282815257113254	0.025328758142432	-2.1027440929757
PSMD1	-0.0614360803435138	1.43897542080729	-3.03500843201573	0.00283090732790676	0.025339813337391	-2.10362087760736
STEAP1B	-0.0973516652732276	-0.977859862463042	-3.03257976080126	0.00285245766773985	0.0255190080237359	-2.11045017793916
PDE6G	0.0571750244947623	-0.210636912854406	3.03224556746309	0.0028554348775205	0.0255319383603188	-2.11138953479836
NLRP2	0.132408793201389	0.78327167412921	3.031674144005	0.00286053212453838	0.025563341028804	-2.11299549068961
CCDC47	0.0606749574507164	0.959691473855258	3.03150814831529	0.00286201442129647	0.025563341028804	-2.11346196283336
GJB5	0.0912809787684542	-0.427887872487989	3.02980605478744	0.00287725456975082	0.0256707682379064	-2.11824379275034
CHP1	-0.0700480299013239	1.02918598912728	-3.02967815717648	0.00287840275180759	0.0256707682379064	-2.11860301010327
CYSLTR2	-0.109102198648173	-0.334877106500398	-3.02952131019719	0.00287981139919886	0.0256707682379064	-2.11904351730002
ANKRD2	0.0602985429792546	-0.573689701997841	3.02947776504064	0.00288020259224125	0.0256707682379064	-2.1191658109812
RBFOX3	0.0444559670795422	-0.514202080989434	3.02900192327085	0.00288448056649049	0.0256951563878658	-2.12050207980942
VASN	0.107988174542539	0.914445211862812	3.02821399846144	0.00289157715186918	0.0257446134563054	-2.12271433904889
MGAT4B	0.0544053987303315	0.0974454850883445	3.02773628132508	0.0028958876300278	0.0257692253762271	-2.12405537953748
GABRA3	-0.120150409504797	-0.182119773009679	-3.02719401772051	0.0029007876930782	0.0257990546854505	-2.12557738741492
TPP1	0.0805225991530641	1.54110504341531	3.02662038999453	0.00290597948973556	0.0258259629904788	-2.12718716493862
RPA2	-0.121520904872505	-0.217712249395802	-3.02651743126449	0.00290691225596317	0.0258259629904788	-2.12747607057578
BTG3	-0.0923224356393615	0.630858488281671	-3.02567179490528	0.00291458384200138	0.0258803243977821	-2.12984862590087
ZNF492	-0.0737043903672118	-0.508580855768231	-3.02353409376141	0.00293406028478537	0.0260289312757199	-2.13584364370987
DCAF4	-0.0612366109724927	0.243239068704137	-3.02349221622265	0.0029344430231642	0.0260289312757199	-2.13596104863947
RDH10	-0.0925143840707484	1.07348048041293	-3.0231558503829	0.00293751889707464	0.026042355030608	-2.13690400817948
NEK1	-0.072235439843409	-0.31912676548019	-3.02296478899064	0.00293926736756009	0.0260440027725274	-2.13743958359398
MARS2	-0.0744893656852237	-0.410934271033575	-3.02177555330122	0.00295017206632548	0.0261267363599611	-2.14077252739449
TAF4	0.0538053750837887	0.236659025956545	3.02071103704482	0.00295996475933666	0.0261995393753926	-2.14375495017115
SLC35G5	0.0549106134180356	-1.15416676544246	3.02003743516403	0.00296617681894095	0.0262405886631044	-2.14564168018625
CWF19L2	0.0530308704733184	-0.152243787161339	3.01941168824407	0.00297195831378929	0.0262777873824542	-2.14739403723458
ZMYND11	-0.0698902470110076	0.189955628248525	-3.01780435881071	0.00298685661649389	0.0263955139062055	-2.151893770663
PSMD6	-0.0862740537457359	0.631479998860879	-3.01572985373395	0.00300618687779602	0.0265522610981591	-2.15769823488696
ARHGEF18	0.0497504709425128	0.512198014884263	3.01545527755357	0.00300875400054355	0.0265608596011967	-2.15846623440773
GPAM	-0.0675158187031758	-0.404590638486119	-3.01490790501612	0.00301387763265359	0.0265920055603163	-2.1599970706978
SLC35A2	0.072856072901894	0.365370037695031	3.01448078159485	0.00301788126524058	0.0266111178569021	-2.16119143567541
TENM4	0.0519468697799604	-0.4322029425145	3.0142963941326	0.00301961113086929	0.0266111178569021	-2.16170699198188
ZNF625	-0.0572221806522386	-0.699145290773705	-3.01416614027006	0.00302083368244188	0.0266111178569021	-2.16207117130193
RPS19BP1	0.0514495856183012	0.342682144016529	3.01384724535029	0.00302382872769589	0.0266234302189685	-2.16296271708895
MLH1	-0.0571301811016736	0.573038788372178	-3.01298047674107	0.00303198320240514	0.0266811320139844	-2.16538555112193
LIN54	0.0679858573800223	0.390433978386572	3.01263448341185	0.00303524392691549	0.0266957311503433	-2.16635251646916
GNPTG	0.0986977533574703	1.08762496375331	3.01235885001736	0.00303784387369191	0.0267045062462147	-2.16712277299454
PSMD7	-0.0547351780661032	1.55459194518996	-3.01165633916227	0.00304447967565618	0.0267487310248611	-2.16908565511331
TSPAN32	0.0609171481933364	-0.449836821500525	3.01098993468895	0.00305078675946828	0.0267896917561533	-2.17094727826315
SULT2A1	0.0426154668354205	-1.46133960985267	3.01057677149928	0.00305470312082605	0.0267896917561533	-2.17210128040393
NCCRP1	0.123658388969717	1.09840400699563	3.01055361956312	0.00305492271427258	0.0267896917561533	-2.17216594170942
RPS18	-0.0616318591211151	1.96745038528322	-3.01048526541909	0.00305557113028424	0.0267896917561533	-2.17235684620803
PPP1R36	0.0450673716207804	-0.921252349011574	3.00998814097312	0.00306029072991075	0.0268169640354482	-2.17374513669123
TP53INP2	-0.058306808599927	0.227923532834282	-3.00900829436398	0.00306961286064644	0.0268845178919571	-2.17648090330783
UBE2Q2P2	0.0389643974167189	-0.835059927448269	3.0083851716853	0.00307555476338362	0.0269224113662367	-2.17822027404931
HPCA	0.0868453653465827	-0.281246822174038	3.00805299489147	0.00307872662385378	0.0269312577444159	-2.17914737468703
MLLT1	-0.0746498344352249	1.22648977545807	-3.00794096546218	0.00307979703971061	0.0269312577444159	-2.17946002677999
HECW2	-0.108650281256094	0.119604334041313	-3.00713705164819	0.00308748831379241	0.0269815177734959	-2.18170328977689
SLC34A1	0.0482120025471235	-0.290980727543232	3.00700197354754	0.00308878237906222	0.0269815177734959	-2.18208016331761
PARD6A	0.0501246040967738	-0.351009850084811	3.00677025168691	0.00309100346712573	0.0269867756870532	-2.18272664208966
EPCAM	0.101200261591566	-0.667470355766292	3.00646085669029	0.00309397135644664	0.0269971120210915	-2.1835897517235
PRR15	0.0639296366080739	-0.0957480106496067	3.00630921399251	0.00309542695579924	0.0269971120210915	-2.1840127559543
TTC19	-0.0687999248485101	0.509908203685876	-3.00581713924431	0.0031001546641321	0.0270242038635406	-2.18538525843342
OAS2	0.0914126329580945	0.0983651274904417	3.00546007439141	0.00310358939916863	0.0270400023606605	-2.18638106473791
HRK	0.0489639727012267	0.353548967403724	3.00513753996675	0.00310669498533408	0.0270529181403151	-2.18728048027401
PGPEP1L	0.0874846363040707	-0.15778575515026	3.00420601411245	0.00311568043824918	0.027116995229399	-2.18987764212578
SCMH1	-0.0765301806844965	0.121866289020243	-3.00365342920859	0.00312102194625932	0.0271493072955658	-2.19141795224901
GK	-0.0987934318583825	-0.18172670711935	-3.00256428757106	0.0031315747214545	0.02722689404407	-2.19445316017458
SFXN4	-0.120177495243959	0.0071954377029098	-3.00190032014153	0.0031380240587736	0.0272687419121895	-2.19630301918061
MMP11	0.0867073283734527	2.144507243978	3.00142218426873	0.00314267592292733	0.0272885833038374	-2.1976349143426
SLC25A38	-0.0527984285920039	0.525229913595208	-3.00132913782733	0.00314358192496357	0.0272885833038374	-2.19789408265238
ABCD1	0.084849416862273	0.481254416595527	3.00064116749826	0.00315028822252331	0.027325058409622	-2.19981011044624
PDHA1	-0.0691773382487684	1.10781744809243	-3.00056180254209	0.00315106271454332	0.027325058409622	-2.20003112033916
CAST	-0.0858995142396018	1.29777649406916	-3.00038397576131	0.00315279869396143	0.0273258948685674	-2.20052630093706
GBE1	0.0705720319677776	0.514953567125761	2.9992820580871	0.00316357547229163	0.0274050480232249	-2.20359414715951
POT1	-0.0739555694646002	-0.0531548809636659	-2.99877964130348	0.00316850036509146	0.0274334522519373	-2.2049925932503
MYO5A	-0.0839259997713021	-0.140504292166976	-2.99791997399727	0.00317694354347776	0.0274922731252045	-2.20738494291143
TRAF4	-0.0549961495994355	-0.0344218935142712	-2.99731799193067	0.00318286820204623	0.0275292497786738	-2.20905982424237
ADAM22	-0.0443334504664696	-1.39702190260383	-2.9970455413123	0.00318555298028999	0.0275381802502559	-2.2098177596263
UQCRQ	-0.0670039905719452	0.920713931621894	-2.9966872935097	0.00318908639199388	0.0275544338493323	-2.21081428290342
HMGN2	-0.0775282855771195	1.00631749321101	-2.99624513193155	0.0031934524219292	0.0275778608892715	-2.21204408022762
SOX7	0.0766094169328402	0.14926932080056	2.99568659236797	0.0031989754650869	0.0276072386704553	-2.21359733339009
AIG1	-0.0696501312154756	-0.141367302565797	-2.99556619964962	0.00320016710333711	0.0276072386704553	-2.21393210215988
GSG1L	0.0424461617029406	-0.329521423049862	2.99527307693943	0.00320307011868403	0.0276179874123676	-2.21474712096851
IER5L	0.0687836145721197	0.316374114213176	2.99406763786423	0.00321503398652522	0.0277001163739152	-2.21809806509158
DNAJC7	-0.0539490622458283	0.479954063875984	-2.99397861157486	0.00321591919262771	0.0277001163739152	-2.21834549775801
LAMTOR1	-0.0614771670523023	1.04684408502239	-2.99265019076093	0.00322915461575987	0.0277898163342233	-2.22203683180617
SLC7A1	0.127912385103992	0.756260356353419	2.99259877803577	0.00322966786100622	0.0277898163342233	-2.22217966515182
KTN1-AS1	0.0403365990684378	-0.459066515742408	2.99235183355274	0.00323213411574241	0.027796686948957	-2.22286568887041
HCFC2	0.0899574109989427	0.5014553293698	2.99174059786462	0.00323824603168337	0.0278334870628107	-2.22456351544772
CPNE7	0.0563058730600853	-0.511628916461853	2.9915900434111	0.00323975309904918	0.0278334870628107	-2.2249816626948
SLC44A4	-0.0630483274076034	-0.0965573690513712	-2.99114825151056	0.00324417921300993	0.0278571534998642	-2.22620857998426
TSPAN3	-0.0778304456298966	0.821228517507874	-2.99042157538611	0.00325147155764957	0.0279053946711356	-2.22822631096154
PYGB	-0.0613963238436041	0.670233159001558	-2.99017971736916	0.003253901995921	0.027911880888325	-2.22889777156977
SUMO3	-0.0527154451525168	1.25978608140407	-2.98890754931425	0.00326671359182029	0.0280073639068255	-2.23242884780641
CHP2	0.0526688737730918	-0.7680746868532	2.98738002517059	0.00328215810758886	0.028125310631971	-2.23666694021859
AKR1B1	-0.0725444352734724	2.09025867592687	-2.98699800215364	0.00328603115854257	0.0281440294549995	-2.23772655707094
GPRC5B	0.0779354498069376	0.441331178069938	2.98573454294421	0.00329887041024071	0.0282394828595182	-2.24123015700527
COX7B	-0.106618696786942	0.470250291242097	-2.98540626501972	0.00330221390936175	0.0282535930325114	-2.24214026378884
ROBO2	-0.0743687147570305	-0.650902148623331	-2.98494533849748	0.00330691369092228	0.0282769866734813	-2.24341797139962
TOB1	-0.107752207127987	-0.0260801757095255	-2.98468522653511	0.00330956860605683	0.0282769866734813	-2.2441389354461
FAM153B	0.0496326058806376	-0.710431954563124	2.98456917639441	0.00331075374094871	0.0282769866734813	-2.24446057888084
SORBS2	-0.0761672296294583	-0.127108547927441	-2.9844731733575	0.00331173444450924	0.0282769866734813	-2.24472665157874
SCN3B	0.0799095411136882	-0.609465248093866	2.98382863737036	0.00331832552013445	0.0283187564997854	-2.24651278846932
SLC22A18	-0.107614656510552	0.310346422244632	-2.98361461708144	0.00332051677536881	0.0283229545010604	-2.24710580543926
OXLD1	0.0464603019765678	0.246707900524654	2.98319307118017	0.00332483668268183	0.0283452956471908	-2.24827373333873
SULT4A1	0.0478426043079171	-0.809761743168662	2.9824406372766	0.00333256030554364	0.0283966168775541	-2.25035805022061
FGL1	-0.0706951518928678	-1.29113098359377	-2.981603223831	0.00334117563105935	0.0284417328682395	-2.25267722071667
XCR1	0.0820146541747144	-0.168024894261751	2.98159426095376	0.00334126795200174	0.0284417328682395	-2.25270203978868
ZNF678	-0.0625085897756222	-0.717709625405883	-2.98093694997682	0.00334804489601598	0.0284848720173039	-2.25452201697005
TSTD2	-0.0552457309548803	0.088269625383993	-2.98047263186521	0.00335283967973359	0.0285111117051631	-2.25580741676313
PRM2	0.042208152857793	-0.700032283219958	2.98001857444677	0.00335753461260178	0.028536475975642	-2.25706423952494
ADAM12	0.103334701241856	2.55244770612105	2.97924983596484	0.00336549711788476	0.0285895721018273	-2.2591917066445
AKAP12	0.0606578879878229	-0.116108566048311	2.97810647126125	0.0033773720826084	0.0286734992137625	-2.26235504320091
IER2	0.0650812906176429	0.337905618229804	2.97796754685769	0.00337881757099835	0.0286734992137625	-2.26273933068014
PDE7A	-0.0821679480613186	-0.249104236244369	-2.97729572611461	0.00338581579939899	0.0287078442624571	-2.26459747165245
UNC119	-0.0441287773891722	-0.0969965147001943	-2.97724837177258	0.00338630958300779	0.0287078442624571	-2.26472843161156
MS4A15	0.0592027094344915	-0.631476486323312	2.97569759346742	0.003402516835779	0.0288220216283771	-2.26901613785307
TOE1	-0.0849741172209958	0.254949402302708	-2.9756289145019	0.00340323624915378	0.0288220216283771	-2.26920598069305
TMEM145	0.0422943075918906	-0.578964734615889	2.97501511796239	0.003409671991545	0.0288618603773898	-2.27090246842672
CNNM4	0.087364181655454	0.255804686745872	2.97462237208368	0.00341379585523632	0.028871605116078	-2.27198782575281
SPRY2	-0.0712352855226312	-0.01493203178403	-2.9745502189439	0.00341455396747863	0.028871605116078	-2.27218720788176
SEMA4B	0.079024789498312	0.333207329870097	2.9744107317313	0.00341601999693442	0.028871605116078	-2.27257264335464
SLC37A2	-0.0833456772687044	0.0490392674086823	-2.97386432302307	0.0034217684012537	0.0289055316491107	-2.27408234269672
TTLL13	0.0544464662083723	-0.563037063970589	2.97289109038219	0.00343202916844454	0.0289775228725761	-2.27677072516667
MTMR11	0.067278880811047	0.748894162353656	2.97209540509128	0.00344043906566592	0.0290146426737771	-2.27896808440042
SPRY3	0.0591447528152281	-0.580636117107627	2.97203606332736	0.00344106702955149	0.0290146426737771	-2.27913194130634
SQLE	-0.0669162050335276	0.487901932139499	-2.97198116359337	0.00344164808100181	0.0290146426737771	-2.27928353011193
TMEM38A	0.0441085426045309	-0.53740249878044	2.97165047572607	0.00344514994542357	0.0290270885038717	-2.28019657083644
DCAF4L1	0.0589571458932495	-0.863352835617713	2.97140505361949	0.00344775099347439	0.0290270885038717	-2.28087413153312
LYRM7	-0.0503762068025937	-0.620861365123465	-2.97134863883748	0.00344834914727701	0.0290270885038717	-2.28102987429231
XBP1	0.0579226994463792	1.70495055174347	2.9710954274308	0.00345103506846444	0.0290275222264197	-2.28172887583364
SEZ6L	0.0425249559866611	-0.748009061144468	2.97101544219536	0.00345188390548772	0.0290275222264197	-2.28194966770584
CHEK2	-0.0458895337266107	-0.869496977528477	-2.97012678917762	0.00346132758492839	0.0290800175870587	-2.28440235755935
OBSCN	0.0781290375105532	-0.41561732320367	2.96995411159962	0.00346316537575985	0.0290800175870587	-2.28487887356853
AP1B1	-0.0608079635018346	0.947945101475093	-2.96993575205141	0.00346336082740214	0.0290800175870587	-2.28492953659614
SRD5A1	0.0588799033835064	-0.478219587695789	2.96972512156371	0.00346560387794516	0.0290804127040327	-2.28551074986669
ALCAM	-0.110189969064577	0.0844443054361672	-2.96960370609821	0.00346689746462549	0.0290804127040327	-2.28584576679076
TPT1	-0.10295434932121	1.34153921908873	-2.96912738191137	0.00347197661257361	0.0291083673047104	-2.28715995199487
PSMB5	-0.0605063779487669	1.2409985298171	-2.96818095429166	0.00348208887558365	0.0291784692254161	-2.2897706039374
MAN2B1	-0.0643909707295538	0.273117563196196	-2.96739944249113	0.00349045946470155	0.0292339135166737	-2.29192579059147
LHX1	0.0389532888825609	-0.31870397215334	2.96718008899754	0.00349281222981263	0.0292389258836198	-2.29253061441018
ITPRIPL2	-0.0764493808389676	0.802697535392368	-2.96589475161393	0.00350662795461612	0.0293398434335276	-2.29607387989292
CDX1	0.0447136611569168	-0.290866184891961	2.96514525399599	0.00351470725190139	0.0293926872892325	-2.29813937675626
NME9	0.0488964741662531	-0.61904255058334	2.96476485405249	0.00351881435829561	0.0294122762837076	-2.2991875214857
NFATC2	-0.0705571008852713	0.0643521247772168	-2.96447433616025	0.00352195399478989	0.0294237630231394	-2.29998792697943
USP22	-0.0580229695640915	0.676792072746517	-2.96409870608317	0.00352601725719457	0.0294429507142594	-2.30102272170113
BAD	0.0699687566809389	0.318257070544143	2.96297650511436	0.003538181989997	0.0295206252901168	-2.30411349415459
SLC2A5	0.127080552644894	-0.233466714298933	2.96291389864854	0.00353886178254355	0.0295206252901168	-2.30428589463664
PRX	0.0482742190151977	-0.384072179114912	2.96146863843407	0.00355458808337377	0.029632595008515	-2.30826483266012
[truncated: 14,668 more rows]
