# Supplementary material for: Transcriptomic comparison of early onset preeclampsia and placenta accreta identifies inverse trophoblast and decidua functions at the maternal-fetal interface
Source: NPJ Womens Health. 2025 Oct 24;3(1):59. doi: 10.1038/s44294-025-00106-7 (PMC12549338; doi:10.1038/s44294-025-00106-7)
Supplement: Supplementary file 7 — Supplementary information [file 44294_2025_106_MOESM7_ESM.xls]

## Sheet: Cytotrophoblast_8.2.24
	X	logFC	AveExpr	t	P.Value	adj.P.Val	B
28	KRT19	0.250652	2.2031	7.64524	2.20992007335952e-12	1.31545492366726e-09	17.7377
136	MIF	0.136658	1.79102	5.74618	4.84110492586317e-08	5.89846832289036e-06	8.16855
177	TIMP3	0.143398	1.60126	5.5306	1.36221422652414e-07	1.28256719257333e-05	7.18379
254	TPI1	0.113003	0.837084	5.20183	6.29508003649956e-07	4.13071255780859e-05	5.73025
312	FABP4	0.341506	1.17165	4.94474	1.99840804014572e-06	0.000106755	4.63662
475	F13A1	-0.176223	1.82161	-4.45798	1.59927186643855e-05	0.000561159	2.67708
624	ELF3	0.157268	0.635234	4.16182	5.27002959088447e-05	0.00140762	1.56072
889	EGFL6	-0.144718	1.29827	-3.79151	0.00021558	0.0040417	0.251117
944	GPX3	0.131233	1.88006	3.74666	0.000254048	0.00448237	0.0992696
1324	COL3A1	-0.138106	1.53423	-3.38077	0.000919127	0.0115703	-1.08278
1554	MEST	-0.0770219	1.03412	-3.23708	0.0014829	0.0159044	-1.51862
1653	PHACTR2	0.0813555	1.74003	3.15633	0.00192725	0.0194322	-1.75637
1756	PEG10	-0.0870526	1.80255	-3.0908	0.00237536	0.0225457	-1.94541
2130	IGFBP3	0.107552	1.97413	2.89828	0.00430829	0.0337118	-2.48054
2229	SERPINE1	0.104117	2.22597	2.85714	0.0048748	0.0364444	-2.59091
2255	TMSB4X	-0.0610371	2.01545	-2.84636	0.00503416	0.0371946	-2.61961
2356	NR2F1	-0.0998421	0.411588	-2.79714	0.00582369	0.0411984	-2.74936
2423	SPP1	-0.128577	2.44234	-2.77107	0.00628608	0.0432308	-2.81726
2440	FN1	0.117413	1.86353	2.76205	0.00645365	0.0440832	-2.84061
2441	KRT7	0.147023	1.77145	2.76166	0.00646103	0.0441155	-2.84163

## Sheet: decidua1_8.2.24
	X	logFC	AveExpr	t	P.Value	adj.P.Val	B
1	FLT1	0.48156	1.48362	9.83196	5.87074036694665e-18	9.78476296958998e-14	30.0784
8	CALM1	0.227821	1.76848	8.5917	9.66166012651848e-15	2.01288611660854e-11	22.9584
20	SLC16A10	-0.326241	0.501327	-7.85917	6.60961916326086e-13	5.50812612970344e-10	18.8971
29	TMEM45A	0.511876	0.358992	7.63223	2.37712237038147e-12	1.34516498889317e-09	17.6677
111	CADM3	-0.248167	0.0690968	-6.01652	1.28047907681276e-08	1.92267970930075e-06	9.43674
122	LONRF2	-0.111689	-0.322486	-5.8753	2.57631725436557e-08	3.51962948184516e-06	8.76977
177	TIMP3	0.143398	1.60126	5.5306	1.36221422652414e-07	1.28256719257333e-05	7.18379
180	SPON1	-0.274022	0.150735	-5.52679	1.38706460355766e-07	1.28434476374975e-05	7.16659
182	LAMA2	-0.185662	0.643931	-5.51842	1.44319255736088e-07	1.32163133810626e-05	7.12887
187	GLUL	-0.140357	0.897558	-5.48724	1.67242926000313e-07	1.49060847467765e-05	6.9887
198	CHN1	-0.177303	0.290724	-5.45146	1.9795727139926e-07	1.66634032445024e-05	6.82844
199	PAM	0.183203	1.74667	5.44898	2.00271355443234e-07	1.67334569370776e-05	6.81739
252	LCP1	-0.190971	1.55767	-5.20543	6.19243089153407e-07	4.09560498687295e-05	5.74584
287	S100A6	0.146085	0.868578	5.04796	1.26251898375888e-06	7.3318480495851e-05	5.07101
312	FABP4	0.341506	1.17165	4.94474	1.99840804014572e-06	0.000106755	4.63662
326	ARRDC3	0.180419	1.72227	4.84584	3.08495579165379e-06	0.000157721	4.22644
388	SLIT2	-0.181374	0.306985	-4.66633	6.68366077567463e-06	0.000287105	3.49742
392	SNX10	0.157074	1.16788	4.65057	7.14625286623854e-06	0.000303843	3.4344
399	NREP	-0.208432	1.16038	-4.62423	7.98963351250625e-06	0.000333742	3.32939
432	WNT2	-0.232273	0.382924	-4.53055	1.18381816299847e-05	0.000456729	2.9596
438	ENPP1	-0.175048	0.786123	-4.5167	1.2540804987073e-05	0.000477209	2.90543
444	HAPLN1	-0.324878	0.697612	-4.50754	1.30273036024065e-05	0.000489023	2.86967
456	HIGD1B	-0.199147	0.657289	-4.48895	1.40718744765004e-05	0.000514333	2.79722
463	TMEM141	0.118707	1.44406	4.4797	1.4620982547181e-05	0.000526324	2.76127
475	F13A1	-0.176223	1.82161	-4.45798	1.59927186643855e-05	0.000561159	2.67708
512	SOX5	-0.0852958	-0.433615	-4.38596	2.14847420407001e-05	0.000699387	2.40016
590	GUCY1A2	-0.100763	0.297031	-4.22695	4.07427177294469e-05	0.00115095	1.8011
623	CCND2	-0.168614	0.800192	-4.16187	5.26896877794966e-05	0.00140762	1.5609
641	SLC19A3	-0.160812	1.6034	-4.13403	5.87656795957711e-05	0.001528	1.45906
646	TCF21	-0.160236	0.735228	-4.13037	5.96130217246483e-05	0.00153803	1.4457
655	BMP5	-0.168986	0.901876	-4.12362	6.12051583110526e-05	0.00155516	1.42111
658	FRZB	-0.266855	1.44657	-4.12251	6.1470500335019e-05	0.00155704	1.41708
684	COL1A2	-0.178209	1.08436	-4.06749	7.61181426793567e-05	0.00185477	1.21785
701	ATP1B1	-0.147775	0.200914	-4.04629	8.26100690505536e-05	0.00196414	1.14162
720	SNRPD1	-0.0924957	-0.165375	-4.02061	9.1178156355977e-05	0.00211065	1.04976
746	MSC	-0.109726	0.132381	-3.98127	0.000105968	0.00236752	0.909926
789	LAMC3	-0.104149	0.749672	-3.9199	0.00013369	0.00282409	0.694017
819	GSN	0.0857093	0.749567	3.88751	0.000150981	0.00307254	0.581132
825	TSC22D1	0.154412	0.729554	3.87554	0.000157891	0.00318978	0.539627
837	COL15A1	-0.137386	1.10625	-3.85234	0.000172154	0.00342807	0.459443
875	CLDN5	0.109287	0.521783	3.8057	0.000204604	0.00389729	0.299485
883	IL1R2	0.229579	0.398173	3.79667	0.000211526	0.00399264	0.268687
885	WFDC1	-0.14749	0.645022	-3.79497	0.000212854	0.00400863	0.262893
889	EGFL6	-0.144718	1.29827	-3.79151	0.00021558	0.0040417	0.251117
898	SPON2	0.149295	-0.265156	3.78536	0.000220504	0.00408818	0.230221
939	NRP2	-0.11104	0.168944	-3.75035	0.000250645	0.00444888	0.111733
944	GPX3	0.131233	1.88006	3.74666	0.000254048	0.00448237	0.0992696
947	PCDH10	-0.123127	-0.077719	-3.74293	0.000257526	0.00453213	0.0867035
950	COL14A1	-0.159002	0.683319	-3.74157	0.000258801	0.00454047	0.0821361
991	SERPINF1	-0.121854	1.42799	-3.69693	0.000304268	0.00511579	-0.0673379
996	MATN2	-0.125158	0.23714	-3.69458	0.000306858	0.00513494	-0.0751627
1011	CD24	-0.126801	0.47732	-3.67762	0.000326192	0.00537749	-0.131539
1016	LIPG	-0.134137	0.729949	-3.67322	0.000331391	0.00543631	-0.146125
1077	MFAP5	0.11302	2.15203	3.61536	0.000407486	0.00630601	-0.336619
1090	SAMD5	-0.133727	-0.229742	-3.60158	0.000427906	0.00654303	-0.38163
1134	HSPA2	0.117536	1.15466	3.56678	0.000483838	0.00711123	-0.494636
1150	CD44	-0.106159	0.836454	-3.55269	0.000508369	0.007362	-0.540094
1167	CD82	0.0994359	0.375174	3.53492	0.000540997	0.00772647	-0.597244
1192	CEBPB	0.120982	2.37444	3.51496	0.000579993	0.00810968	-0.661149
1212	GATM	-0.119973	0.627867	-3.49319	0.000625544	0.00860226	-0.730519
1222	CDKN1A	-0.0829112	0.541448	-3.48339	0.000647106	0.00882596	-0.761597
1227	LRRC32	0.112416	0.839302	3.47924	0.000656461	0.00891707	-0.774756
1243	TNFAIP8	0.0734439	0.127543	3.4619	0.000696899	0.0093445	-0.829541
1313	ENPP2	-0.135221	1.49588	-3.3893	0.000892962	0.0113351	-1.05639
1324	COL3A1	-0.138106	1.53423	-3.38077	0.000919127	0.0115703	-1.08278
1330	PALLD	-0.0855616	0.518289	-3.37631	0.000933093	0.0116931	-1.09656
1340	CCDC68	-0.11361	0.0265494	-3.37251	0.000945164	0.011756	-1.1083
1384	COL1A1	-0.134006	1.28784	-3.34561	0.00103473	0.0124609	-1.19096
1444	RARRES2	-0.0852652	0.0437	-3.30302	0.00119291	0.0137688	-1.32065
1481	DSCR8	0.0750029	0.169878	3.27439	0.00131164	0.014761	-1.40704
1486	F5	-0.155644	1.44355	-3.27204	0.00132188	0.0148263	-1.41411
1495	INMT	-0.116736	0.637108	-3.2689	0.00133563	0.0148877	-1.42353
1554	MEST	-0.0770219	1.03412	-3.23708	0.0014829	0.0159044	-1.51862
1562	UAP1	0.0880572	1.43638	3.23122	0.00151164	0.0161296	-1.53606
1600	CRYAB	-0.0992547	1.71172	-3.20432	0.00165024	0.0171904	-1.61571
1653	PHACTR2	0.0813555	1.74003	3.15633	0.00192725	0.0194322	-1.75637
1698	IL15	0.0617425	-0.976795	3.12915	0.0021026	0.0206385	-1.83518
1754	ZFHX3	-0.0602933	0.656086	-3.09214	0.00236531	0.0224759	-1.94158
1841	LSAMP	0.0616772	-0.757503	3.04657	0.00273033	0.0247139	-2.07103
1952	SORBS2	-0.0761672	-0.127109	-2.98447	0.00331173	0.028277	-2.24473
1962	ADAM12	0.103335	2.55245	2.97925	0.0033655	0.0285896	-2.25919
1964	IER2	0.0650813	0.337906	2.97797	0.00337882	0.0286735	-2.26274
2028	COL21A1	-0.113731	-0.0474947	-2.95088	0.00367172	0.0301759	-2.33735
2045	APLP2	-0.065232	1.47917	-2.94279	0.00376369	0.0306522	-2.35953
2053	IGFBP6	0.11712	0.236859	2.94051	0.00378993	0.030768	-2.36576
2065	EPS8L2	0.0720223	0.666838	2.9341	0.00386483	0.0311937	-2.3833
2087	HES1	0.115934	0.755451	2.92292	0.00399854	0.0319328	-2.41377
2102	CEBPD	0.0792758	1.52547	2.91394	0.00410888	0.0325798	-2.43814
2130	IGFBP3	0.107552	1.97413	2.89828	0.00430829	0.0337118	-2.48054
2164	SEMA6D	-0.0839599	0.379723	-2.88742	0.00445168	0.0342866	-2.50982
2189	MAOB	0.159315	-0.194868	2.87848	0.004573	0.0347968	-2.53385
2225	GNG11	-0.11433	1.92584	-2.86152	0.00481141	0.0360412	-2.57923
2229	SERPINE1	0.104117	2.22597	2.85714	0.0048748	0.0364444	-2.59091
2284	SPRY4	-0.0616507	0.0976308	-2.83384	0.00522522	0.0381299	-2.65282
2316	MYH10	-0.080687	1.23801	-2.81703	0.00549202	0.0395051	-2.69718
2356	NR2F1	-0.0998421	0.411588	-2.79714	0.00582369	0.0411984	-2.74936
2376	GAS6	-0.0659559	0.318993	-2.78807	0.00598088	0.0419542	-2.77304
2415	CCL2	-0.145517	0.646023	-2.774	0.00623253	0.0430076	-2.80966
2423	SPP1	-0.128577	2.44234	-2.77107	0.00628608	0.0432308	-2.81726
2533	TMTC1	0.0884618	-0.496369	2.72724	0.00713934	0.046953	-2.93013
2581	CHI3L2	0.131426	-0.503912	2.70583	0.00759312	0.0490331	-2.98467
2590	RPS8	-0.0592383	1.81548	-2.70144	0.00768937	0.0494822	-2.99581
2593	MYLK	-0.0591472	0.230034	-2.70062	0.00770742	0.0495409	-2.99788

## Sheet: decidua2_8.2.24
	X	logFC	AveExpr	t	P.Value	adj.P.Val	B
136	MIF	0.136658	1.79102	5.74618	4.84110492586317e-08	5.89846832289036e-06	8.16855
655	BMP5	-0.168986	0.901876	-4.12362	6.12051583110526e-05	0.00155516	1.42111
889	EGFL6	-0.144718	1.29827	-3.79151	0.00021558	0.0040417	0.251117
1192	CEBPB	0.120982	2.37444	3.51496	0.000579993	0.00810968	-0.661149
1585	NEDD9	0.0810261	0.504939	3.21425	0.00159775	0.0168011	-1.58638
2102	CEBPD	0.0792758	1.52547	2.91394	0.00410888	0.0325798	-2.43814
2130	IGFBP3	0.107552	1.97413	2.89828	0.00430829	0.0337118	-2.48054
2423	SPP1	-0.128577	2.44234	-2.77107	0.00628608	0.0432308	-2.81726
2440	FN1	0.117413	1.86353	2.76205	0.00645365	0.0440832	-2.84061
2441	KRT7	0.147023	1.77145	2.76166	0.00646103	0.0441155	-2.84163

## Sheet: decidua3_8.2.24
	X	logFC	AveExpr	t	P.Value	adj.P.Val	B
1	FLT1	0.48156	1.48362	9.83196	5.87074036694665e-18	9.78476296958998e-14	30.0784
8	CALM1	0.227821	1.76848	8.5917	9.66166012651848e-15	2.01288611660854e-11	22.9584
12	FSTL3	0.697504	1.89411	8.18024	1.05452122846913e-13	1.46464210957458e-10	20.6609
13	SASH1	0.500832	1.28368	8.12259	1.46906502577205e-13	1.88345436804175e-10	20.3422
15	COL17A1	0.494653	0.632077	7.98937	3.15047204752722e-13	3.50059450774241e-10	19.6091
17	FLNB	0.333264	1.09779	7.95407	3.85319341147623e-13	3.77771615229849e-10	19.4156
23	RFK	0.151628	0.478008	7.75396	1.1987048719729e-12	8.3429226351195e-10	18.3253
25	SOD1	-0.229442	1.75266	-7.72628	1.40115440128349e-12	9.34121616247677e-10	18.1754
28	KRT19	0.250652	2.2031	7.64524	2.20992007335952e-12	1.31545492366726e-09	17.7377
29	TMEM45A	0.511876	0.358992	7.63223	2.37712237038147e-12	1.34516498889317e-09	17.6677
31	NDRG1	0.405199	1.81673	7.61334	2.64257455117444e-12	1.42076742078789e-09	17.566
32	TMEM139	-0.23208	0.419908	-7.59918	2.8605749372113e-12	1.48991257745315e-09	17.4899
42	TPBG	0.284955	0.482824	7.36774	1.03580937817481e-11	4.11043688239038e-09	16.2546
52	DNM2	0.15693	0.98291	7.09057	4.72501219757371e-11	1.51445727494156e-08	14.7984
53	LRRC1	0.219441	1.26789	7.07624	5.10683677036711e-11	1.60595563116431e-08	14.7239
57	BHLHE40	0.484425	1.47472	6.95737	9.70459356554875e-11	2.8140317689104e-08	14.1083
58	KLF4	0.26858	0.773044	6.95293	9.9390170782721e-11	2.8140317689104e-08	14.0854
59	IPMK	0.201467	0.733166	6.95251	9.96147323247816e-11	2.8140317689104e-08	14.0832
62	ERGIC1	0.229404	1.04842	6.87681	1.49501278807664e-10	4.0189319578828e-08	13.6941
64	DUSP1	0.233922	2.31108	6.78642	2.42056395512285e-10	6.30367803750508e-08	13.2323
69	HEXB	0.172967	2.56088	6.69083	4.01574830993326e-10	9.70006914226923e-08	12.7474
73	KMT2E	0.162152	0.623518	6.58719	6.9236005950882e-10	1.58076234408678e-07	12.2258
78	KDM3A	0.218792	0.402851	6.53571	9.05962494080616e-10	1.93585601138995e-07	11.9684
93	RASEF	0.321943	0.00293006	6.25084	3.93240648735245e-09	7.04746440050573e-07	10.5643
96	BTG2	-0.221967	0.874777	-6.21318	4.76205856474365e-09	8.26762813526899e-07	10.3814
101	DDR1	0.151858	1.13009	6.16292	6.14184534632542e-09	1.01352610284362e-06	10.1383
123	FKBP8	0.144807	0.99808	5.86336	2.7319783538946e-08	3.70194172555782e-06	8.71383
124	EZR	0.101562	2.36063	5.86133	2.75937941210767e-08	3.70737961411132e-06	8.70432
129	EBI3	0.18115	3.23431	5.81508	3.46102529998349e-08	4.47169834688565e-06	8.48833
131	PIK3R1	0.141759	0.976327	5.79211	3.87174185727613e-08	4.92597874314666e-06	8.38146
135	MBD2	0.102101	0.800918	5.76486	4.4212800208692e-08	5.45847956354274e-06	8.25498
136	MIF	0.136658	1.79102	5.74618	4.84110492586317e-08	5.89846832289036e-06	8.16855
138	CST6	0.248295	0.194001	5.73203	5.18504689694827e-08	6.26225917619108e-06	8.10317
144	GALNT2	0.177232	0.498165	5.69552	6.18676803802354e-08	7.15608318027463e-06	7.93494
148	HILPDA	0.311122	1.09567	5.68927	6.37609214150756e-08	7.18042754881801e-06	7.90623
150	MYOF	0.185713	1.79155	5.67044	6.9820183674443e-08	7.74326074745712e-06	7.81979
157	CSNK1E	0.135183	0.585817	5.64917	7.73401665273194e-08	8.21037296503715e-06	7.7224
165	HMGB3	0.121678	0.853131	5.5898	1.02776612543517e-07	1.03816836440169e-05	7.45178
169	AK4	0.115824	0.000442406	5.56399	1.16235354924534e-07	1.14632820149539e-05	7.3347
170	EPS8L1	0.164355	0.560965	5.5602	1.18353028302134e-07	1.1603470133598e-05	7.31753
179	TRIP10	0.181583	0.797183	5.52826	1.37744961583144e-07	1.28256719257333e-05	7.17321
181	ARID3A	0.127328	0.998564	5.52378	1.4069708919537e-07	1.29557921857416e-05	7.15304
183	ERP44	0.124793	1.4445	5.51069	1.497009675772e-07	1.35501264701606e-05	7.09406
185	ZMYND8	0.163047	0.435511	5.5097	1.50403395750868e-07	1.35501264701606e-05	7.0896
187	GLUL	-0.140357	0.897558	-5.48724	1.67242926000313e-07	1.49060847467765e-05	6.9887
193	PSMA7	-0.0904169	0.759671	-5.46819	1.82969794983222e-07	1.58008164403386e-05	6.90327
196	LDHA	0.210037	1.92706	5.45792	1.92026336567191e-07	1.62496790309203e-05	6.85735
199	PAM	0.183203	1.74667	5.44898	2.00271355443234e-07	1.67334569370776e-05	6.81739
210	MME	0.166783	1.08999	5.38863	2.65707188420523e-07	2.10882938543089e-05	6.54878
214	PLEC	0.105049	0.509106	5.35923	3.04724626125983e-07	2.37329221665503e-05	6.41866
216	PKM	0.141941	1.19961	5.33977	3.33572774494734e-07	2.57391547801098e-05	6.33278
220	PIK3CB	0.186757	1.02197	5.32641	3.54891794488124e-07	2.68862797215162e-05	6.27397
231	MED13L	0.136911	1.11705	5.28316	4.33436025627503e-07	3.12730659702753e-05	6.08422
236	COX5A	-0.0949974	1.35332	-5.25841	4.857464536605e-07	3.43048141659303e-05	5.97612
239	TMEM59	0.105615	2.11122	5.2448	5.17095146696591e-07	3.60603548535234e-05	5.91679
241	SARAF	0.0810825	2.01832	5.24069	5.26946873813106e-07	3.64424213520458e-05	5.89889
246	TES	0.108519	0.875823	5.22708	5.60872203574584e-07	3.79706138421865e-05	5.83972
250	SWAP70	0.134854	1.45751	5.21471	5.93536631775602e-07	3.95699001672158e-05	5.78604
254	TPI1	0.113003	0.837084	5.20183	6.29508003649956e-07	4.13071255780859e-05	5.73025
268	RANBP2	0.127	0.658633	5.14846	8.02596250105493e-07	4.97619345413888e-05	5.50002
269	LTBP1	0.157798	1.00504	5.14831	8.03141560666802e-07	4.97619345413888e-05	5.49938
279	FKBP2	0.140707	0.847049	5.11994	9.13230837838563e-07	5.45549045672234e-05	5.37768
281	MAML2	0.096916	0.367151	5.10447	9.7929271499654e-07	5.80849526008802e-05	5.31153
287	S100A6	0.146085	0.868578	5.04796	1.26251898375888e-06	7.3318480495851e-05	5.07101
294	NPEPPS	0.107145	0.84778	5.01156	1.48553398216012e-06	8.4038052672545e-05	4.91709
297	SLC20A1	-0.18172	1.3931	-5.00183	1.55135208515771e-06	8.6774848863405e-05	4.87608
298	CLDN4	0.118868	0.751649	5.00131	1.5549112673055e-06	8.6774848863405e-05	4.87391
300	EGLN3	0.313822	0.501911	4.99631	1.58987443872443e-06	8.83281242340672e-05	4.85288
307	PPP1R15A	0.133488	1.01849	4.9684	1.79968861527067e-06	9.77049190577074e-05	4.73564
308	PCBD1	-0.183003	0.208751	-4.966	1.81897023281769e-06	9.84310937349755e-05	4.72557
312	FABP4	0.341506	1.17165	4.94474	1.99840804014572e-06	0.000106755	4.63662
319	CFL1	-0.0733971	1.71066	-4.9042	2.38931076874825e-06	0.000124836	4.46778
323	PTBP3	0.0997373	1.20493	4.88213	2.63235312863846e-06	0.000135831	4.37627
327	FOXJ3	0.157045	1.52496	4.84048	3.15783387396565e-06	0.000160953	4.2044
332	SLC16A3	0.136479	1.1112	4.82361	3.39853221010068e-06	0.000170539	4.13506
350	EIF3K	-0.0897635	1.39269	-4.75207	4.63127496143487e-06	0.000220464	3.8431
358	HMGN3	0.123473	0.323439	4.73127	5.06437429496869e-06	0.000235776	3.75881
365	DNAJC3	0.135878	0.89058	4.71556	5.41709978495895e-06	0.000247361	3.69535
372	FKBP1A	-0.111039	0.387574	-4.69774	5.84607848500526e-06	0.000261926	3.62354
400	MAPK1IP1L	-0.0834238	1.068	-4.62165	8.07714626484759e-06	0.000336554	3.31913
411	FXYD3	-0.145573	0.963886	-4.58916	9.2625189542539e-06	0.000375617	3.19029
416	SSR1	0.0971772	1.54077	4.56647	1.0187842562975e-05	0.00040817	3.10074
421	JUP	0.141679	1.43287	4.54819	1.09977462268419e-05	0.000434731	3.02882
423	HERPUD1	0.107637	1.63175	4.54662	1.10702401962208e-05	0.000436188	3.02264
426	AIF1L	0.163855	0.703389	4.5448	1.11549389171582e-05	0.00043643	3.01548
430	MAFF	0.102854	0.7378	4.53507	1.16170194808186e-05	0.000450281	2.97733
434	SDC4	0.155354	1.21585	4.52482	1.21241530817411e-05	0.000465607	2.93717
450	FGD4	0.115562	0.45375	4.49768	1.3571483336247e-05	0.000502658	2.83123
453	GABARAPL1	-0.104627	2.26011	-4.49572	1.36825780926987e-05	0.000503416	2.82357
454	CARHSP1	0.104728	1.83757	4.49398	1.37813611812132e-05	0.000505934	2.81681
456	HIGD1B	-0.199147	0.657289	-4.48895	1.40718744765004e-05	0.000514333	2.79722
461	TFAP2A	0.0941948	1.64577	4.48319	1.44112559208297e-05	0.000520256	2.77484
480	BNIP3L	0.104746	1.49414	4.44552	1.68346893918152e-05	0.00058455	2.62893
482	GOLGA2	0.0806379	0.585722	4.44288	1.70186762077124e-05	0.000588486	2.61873
496	PLEKHA1	0.16879	1.60237	4.40639	1.97650463107125e-05	0.000664161	2.47838
497	FRMD4B	-0.118463	0.537289	-4.40392	1.99664306054795e-05	0.000669578	2.46888
500	FAM120A	0.105605	0.96232	4.40143	2.01704459760996e-05	0.000671324	2.45934
503	AMOTL2	0.0984919	0.0193951	4.3977	2.04800736018097e-05	0.000678167	2.44506
505	SRSF10	-0.0685982	0.161926	-4.39553	2.06619512449833e-05	0.000681926	2.43677
508	UGP2	0.11594	1.03445	4.38885	2.12329498359716e-05	0.000696102	2.41121
513	GSE1	0.127895	1.50407	4.38509	2.15609470948963e-05	0.000700032	2.39684
515	PSMC5	-0.0918362	0.940458	-4.38252	2.17881372457206e-05	0.000704792	2.38701
524	ARPC5	-0.116965	1.61474	-4.3531	2.45553852739919e-05	0.00078031	2.27496
547	EFNA1	0.166834	0.987356	4.30154	3.0239398739083e-05	0.00092139	2.07996
551	CYP11A1	0.129518	2.5191	4.29398	3.11725354343933e-05	0.000942927	2.05152
558	GRHPR	-0.0880291	0.443465	-4.2764	3.34491516316225e-05	0.000999099	1.98556
568	TECR	0.0988662	2.16706	4.26218	3.54070906077035e-05	0.00103838	1.93234
569	HYOU1	-0.0981721	0.767217	-4.26188	3.54494127564091e-05	0.00103838	1.93123
577	ANXA4	0.166744	1.2612	4.24902	3.73171876823891e-05	0.00107793	1.88321
579	TFCP2L1	-0.184579	0.613772	-4.24534	3.78683612320461e-05	0.00109007	1.8695
597	CTSZ	-0.144831	1.10652	-4.21297	4.30675127058844e-05	0.00120236	1.74924
601	NEDD4L	-0.13573	0.515558	-4.20826	4.38774864724042e-05	0.00121681	1.73183
603	FAM107B	0.166869	1.14035	4.20467	4.45061562842388e-05	0.00123016	1.71854
617	FNBP4	0.0913598	0.751157	4.17437	5.01611941205018e-05	0.001355	1.60682
624	ELF3	0.157268	0.635234	4.16182	5.27002959088447e-05	0.00140762	1.56072
631	PTPN1	-0.108936	1.42212	-4.15131	5.49202807055787e-05	0.00145064	1.5222
632	KAZN	0.0955076	0.266248	4.15064	5.5063898899495e-05	0.0014517	1.51977
637	IRF2BP2	0.156144	0.909454	4.1425	5.68488527485184e-05	0.00148744	1.49
646	TCF21	-0.160236	0.735228	-4.13037	5.96130217246483e-05	0.00153803	1.4457
653	UXT	-0.0979505	1.54888	-4.12418	6.10719860734792e-05	0.00155516	1.42315
655	BMP5	-0.168986	0.901876	-4.12362	6.12051583110526e-05	0.00155516	1.42111
657	ASAH1	-0.0921135	1.32417	-4.12268	6.14308247349976e-05	0.00155704	1.41768
666	RASSF7	0.120308	0.45788	4.11005	6.45319740825391e-05	0.00161495	1.37175
684	COL1A2	-0.178209	1.08436	-4.06749	7.61181426793567e-05	0.00185477	1.21785
685	NDUFA4	-0.108988	0.62312	-4.06681	7.6318962902205e-05	0.00185695	1.2154
690	AHNAK	0.125856	1.29795	4.05997	7.83626628646612e-05	0.00189286	1.19078
694	AMD1	0.126686	1.40267	4.05596	7.95870797427289e-05	0.00191135	1.17634
705	UBALD2	-0.101676	1.06763	-4.04213	8.39412382025604e-05	0.00198447	1.12674
710	JUNB	0.094566	0.871231	4.03226	8.71898313457763e-05	0.00204474	1.09139
722	ZFAND5	-0.0776854	1.59226	-4.01681	9.25167722092112e-05	0.0021357	1.03619
729	TTC17	0.0677447	1.0567	4.00844	9.55284444684461e-05	0.00218405	1.00639
730	HPCAL1	0.168043	0.677339	4.00459	9.69471590278146e-05	0.00221345	0.992673
736	N4BP2L2	0.0751334	0.84875	3.99654	9.99753633831553e-05	0.00226155	0.964062
742	CAPS	0.109736	0.514448	3.98575	0.000104175	0.00234	0.925796
745	CXCL14	-0.221811	0.784682	-3.98139	0.000105919	0.00236752	0.91036
752	AP2A2	-0.085019	0.512443	-3.97084	0.000110258	0.0024437	0.873034
760	PGRMC1	0.0761157	1.2628	3.96562	0.000112464	0.00246637	0.854615
767	TMEM179B	0.0829518	1.57515	3.95944	0.000115137	0.00250193	0.832791
768	RAB25	0.194323	0.886426	3.95874	0.000115439	0.00250524	0.830351
770	FCHO2	0.0673409	0.702731	3.95168	0.000118573	0.0025662	0.805462
777	GRINA	-0.109137	1.15528	-3.93906	0.000124368	0.00266776	0.761132
788	RHOB	0.111828	1.2775	3.92052	0.00013338	0.00282113	0.696167
805	STK24	0.092955	0.53374	3.90328	0.00014231	0.00294644	0.636013
813	MAP3K2	0.0906366	0.382817	3.89385	0.000147439	0.00302259	0.603158
816	BICC1	-0.129702	-0.630073	-3.89174	0.000148606	0.00303204	0.595842
819	GSN	0.0857093	0.749567	3.88751	0.000150981	0.00307254	0.581132
825	TSC22D1	0.154412	0.729554	3.87554	0.000157891	0.00318978	0.539627
833	AP1M2	-0.135042	0.454794	-3.8586	0.000168185	0.00336123	0.481064
846	MTCH2	-0.0728057	0.514427	-3.83165	0.000185894	0.00366142	0.388291
847	CCT6A	-0.0944454	0.545082	-3.83139	0.00018607	0.00366142	0.387416
849	PTP4A1	-0.0791338	0.676803	-3.82867	0.000187954	0.0036874	0.378081
868	NUFIP2	-0.0759312	1.42571	-3.81294	0.000199214	0.00382524	0.324198
870	ARPC4	-0.0580967	0.51884	-3.81091	0.000200713	0.00384515	0.31726
872	GAPDH	0.0989249	2.33569	3.80842	0.000202561	0.00387166	0.308772
878	PGK1	0.103641	1.74888	3.80172	0.000207627	0.00394136	0.285907
881	IER5	0.0715973	0.837659	3.79728	0.000211048	0.00399264	0.270779
882	MUC1	0.274211	0.265277	3.79681	0.000211417	0.00399264	0.269162
889	EGFL6	-0.144718	1.29827	-3.79151	0.00021558	0.0040417	0.251117
890	WIPF2	0.0714004	-0.00346604	3.79089	0.00021607	0.00404634	0.249016
893	PLAC8	0.240506	0.833135	3.78842	0.000218043	0.00406957	0.240605
901	HSPD1	-0.0806794	0.596348	-3.78381	0.000221761	0.00410222	0.22496
919	CYC1	-0.0606521	0.838787	-3.76894	0.000234188	0.00424724	0.174525
927	TOMM34	-0.0991739	1.04168	-3.76092	0.000241159	0.00433592	0.147402
928	MSI2	-0.0917047	0.174114	-3.75925	0.000242639	0.00435783	0.141744
930	TM9SF2	0.0719494	2.07655	3.75843	0.000243365	0.00435896	0.138983
942	RAPH1	-0.126067	0.317752	-3.74761	0.000253162	0.00447925	0.102496
944	GPX3	0.131233	1.88006	3.74666	0.000254048	0.00448237	0.0992696
945	HNRNPA0	-0.0775053	1.11969	-3.74655	0.000254145	0.00448237	0.0989159
948	HSPG2	0.127279	0.313567	3.74265	0.000257783	0.00453213	0.0857815
951	NDUFV1	-0.0767957	0.866903	-3.74052	0.000259791	0.00455304	0.0786089
957	MPRIP	0.0772921	0.672477	3.735	0.000265067	0.00461501	0.0600318
960	SLC1A1	-0.107823	-0.457184	-3.73065	0.00026929	0.00467527	0.0454268
973	WNT7A	-0.124075	0.286415	-3.71622	0.000283764	0.00486074	-0.00293057
975	SCCPDH	0.15172	0.976509	3.71248	0.00028764	0.00491702	-0.0154565
983	PRSS8	0.0971749	1.68312	3.70389	0.000296711	0.00502946	-0.0441241
988	SET	-0.071116	0.619638	-3.69888	0.000302134	0.00509683	-0.0608436
1011	CD24	-0.126801	0.47732	-3.67762	0.000326192	0.00537749	-0.131539
1027	PCM1	0.0647992	1.00233	3.66323	0.00034349	0.00557444	-0.179196
1031	NDUFA6	-0.0825571	1.17197	-3.66035	0.000347065	0.0056106	-0.188741
1032	NFE2L2	-0.0923852	1.40321	-3.6592	0.000348498	0.00562832	-0.192541
1040	UPK1B	0.241037	0.40871	3.64904	0.000361407	0.00578931	-0.22607
1052	MX1	0.182993	0.426732	3.638	0.000375933	0.00595597	-0.262384
1054	COX8A	-0.0916762	1.67285	-3.63618	0.000378387	0.00598347	-0.268379
1055	NOTUM	0.210307	1.22699	3.6356	0.000379166	0.00599011	-0.270274
1069	NDUFB8	-0.0898361	1.40085	-3.62344	0.000395957	0.00617344	-0.310188
1072	SOGA1	-0.0634481	-0.131684	-3.62135	0.000398908	0.00620205	-0.317027
1077	MFAP5	0.11302	2.15203	3.61536	0.000407486	0.00630601	-0.336619
1079	PSMB4	-0.117555	1.67486	-3.61458	0.000408628	0.00630939	-0.339196
1084	GRN	0.0886592	2.26852	3.60512	0.000422577	0.0064925	-0.370096
1087	PDLIM1	-0.128491	0.872535	-3.60442	0.000423627	0.00649438	-0.37238
1092	CEP104	0.0693319	0.320168	3.60038	0.000429735	0.00655897	-0.385556
1093	ZFP36L1	0.0759888	1.46443	3.59992	0.000430422	0.00656345	-0.387027
1094	KLF5	0.0874201	0.615195	3.59966	0.000430826	0.0065636	-0.387891
1104	EMC10	-0.068631	0.530642	-3.59407	0.00043944	0.00663419	-0.406108
1105	NDUFB2	-0.161338	0.855496	-3.59282	0.000441384	0.00665518	-0.41017
1112	PROM1	-0.14081	0.411077	-3.58399	0.000455365	0.00682515	-0.438858
1116	TGOLN2	0.0806962	1.01369	3.58109	0.000460051	0.00686471	-0.448276
1129	PTPRF	0.115702	1.14731	3.56962	0.000479028	0.00707104	-0.485448
1130	GSTK1	-0.0926192	1.30886	-3.56939	0.000479407	0.00707104	-0.486175
1132	ECHS1	-0.122236	0.884422	-3.56711	0.000483275	0.00711123	-0.493564
1135	PYGL	-0.116852	1.03149	-3.56604	0.000485098	0.00712316	-0.497027
1142	HSPA8	-0.0703391	2.51419	-3.55728	0.000500247	0.00730088	-0.525292
1143	RABAC1	0.0677708	1.57865	3.55606	0.000502401	0.00732591	-0.529242
1145	CRIP2	0.142678	1.66518	3.55394	0.00050616	0.007362	-0.536093
1149	HADHA	-0.0787258	0.934596	-3.55295	0.000507917	0.007362	-0.539277
1172	LAMC2	0.0988892	-0.137925	3.53085	0.000548747	0.00780373	-0.610307
1173	HEXIM1	0.0743048	0.8109	3.52769	0.000554837	0.00787957	-0.620441
1184	AP2S1	-0.0686038	1.14618	-3.52052	0.000568888	0.00800816	-0.643404
1187	RBM3	-0.100244	0.917559	-3.51898	0.000571942	0.0080308	-0.648318
1190	CP	0.284645	-0.351709	3.51529	0.000579329	0.00810968	-0.660097
1192	CEBPB	0.120982	2.37444	3.51496	0.000579993	0.00810968	-0.661149
1203	AGPAT5	-0.174537	0.84689	-3.50299	0.00060464	0.00837659	-0.699341
1216	DUSP4	-0.113764	0.447121	-3.48915	0.000634356	0.00869381	-0.743349
1220	SUCLG1	-0.11818	1.0697	-3.48409	0.000645545	0.00881909	-0.759382
1221	PAGE4	-0.118901	1.34764	-3.4837	0.000646416	0.00882376	-0.760618
1222	CDKN1A	-0.0829112	0.541448	-3.48339	0.000647106	0.00882596	-0.761597
1234	EID1	-0.0704185	0.301063	-3.47115	0.00067504	0.00911742	-0.800338
1240	ICE1	0.0604865	0.156812	3.46446	0.000690786	0.00928494	-0.821469
1244	CYB5R1	0.113933	1.96054	3.45913	0.000703575	0.00942552	-0.838277
1247	RRAD	0.112407	-0.046953	3.45633	0.000710391	0.00949486	-0.847109
1249	CSNK2B	-0.0618708	1.67062	-3.4556	0.000712158	0.00950323	-0.849384
1250	CRIM1	0.102512	1.90924	3.45114	0.000723167	0.00963882	-0.863436
1252	TNIP1	0.0784932	0.410086	3.44934	0.000727646	0.00967517	-0.869091
1256	NDFIP2	0.110699	1.41006	3.44807	0.000730811	0.00969779	-0.873065
1261	PPP1R14B	0.0750405	1.8384	3.44157	0.000747288	0.00987379	-0.893482
1268	EIF4B	0.055628	1.969	3.4356	0.000762727	0.0100255	-0.912203
1271	GATA3	0.107971	1.23427	3.43269	0.000770366	0.010102	-0.921325
1279	CALU	0.0710326	1.70897	3.42331	0.000795445	0.0103657	-0.950643
1284	ATP6V0E1	0.075397	2.1814	3.41623	0.000814897	0.0105706	-0.972746
1302	WFS1	0.121022	1.12515	3.39899	0.000864103	0.0110614	-1.02636
1314	EIF4A1	-0.0671563	1.83792	-3.38863	0.000895009	0.0113524	-1.05849
1321	SLC25A6	-0.0655623	2.2851	-3.38355	0.00091054	0.0114882	-1.07421
1324	COL3A1	-0.138106	1.53423	-3.38077	0.000919127	0.0115703	-1.08278
1330	PALLD	-0.0855616	0.518289	-3.37631	0.000933093	0.0116931	-1.09656
1331	CLTA	-0.0635378	0.943529	-3.37492	0.000937489	0.0117394	-1.10085
1332	RNF19A	0.0581034	0.454159	3.37446	0.000938952	0.0117488	-1.10228
1335	DEGS1	0.0853545	1.46331	3.37337	0.000942422	0.0117493	-1.10565
1354	WWC1	-0.123951	0.937645	-3.36296	0.000976092	0.0120152	-1.1377
1358	PTPRR	0.128154	-0.656698	3.36052	0.000984139	0.0120766	-1.1452
1366	ZNF395	0.0825372	0.358467	3.35701	0.000995835	0.0121505	-1.15599
1381	NDUFS6	-0.0521632	1.01738	-3.34893	0.00102326	0.0123495	-1.18078
1384	COL1A1	-0.134006	1.28784	-3.34561	0.00103473	0.0124609	-1.19096
1393	RPN1	0.0551126	2.09518	3.33952	0.00105607	0.012629	-1.20958
1398	ANKRD12	0.0665991	0.865621	3.3366	0.00106647	0.0127145	-1.21852
1414	MAGED1	-0.0738662	1.28407	-3.31604	0.00114231	0.0134645	-1.28115
1417	LAMC1	-0.0943907	1.62756	-3.31512	0.00114582	0.0134774	-1.28395
1428	ITPKC	0.0648443	0.516406	3.30953	0.00116734	0.0136211	-1.30091
1430	ARL2	-0.0838473	1.13781	-3.30919	0.00116866	0.0136211	-1.30194
1439	MGAT1	0.107183	1.12686	3.30424	0.00118807	0.0137606	-1.31694
1450	PPP2R5A	0.0786812	0.569474	3.29804	0.00121283	0.0139408	-1.33573
1474	RAPGEF1	0.0850959	1.10668	3.27786	0.00129669	0.0146621	-1.39661
1477	PPP1CA	-0.0890776	1.34153	-3.27613	0.00130414	0.0147108	-1.40182
1478	PARP1	-0.124726	1.11862	-3.27604	0.00130453	0.0147108	-1.40209
1479	SRSF5	0.102785	1.89608	3.27522	0.00130806	0.0147406	-1.40455
1480	DNPH1	-0.0675708	0.147327	-3.27475	0.00131007	0.0147533	-1.40595
1492	GTF2I	-0.0737643	0.397432	-3.27035	0.00132925	0.0148489	-1.41917
1496	ZEB2	-0.0964726	0.522028	-3.26875	0.0013363	0.0148877	-1.42398
1517	NDUFC1	-0.0617825	0.399564	-3.25654	0.00139115	0.0152843	-1.46057
1524	LSM7	-0.0852604	0.455769	-3.25093	0.00141704	0.0154973	-1.47734
1530	ATXN10	-0.0499321	0.498638	-3.2485	0.0014284	0.0155602	-1.4846
1531	ATP2C2	0.194508	-0.179356	3.24824	0.00142961	0.0155633	-1.48537
1533	RBPJ	-0.0667678	1.01397	-3.24644	0.00143808	0.0156351	-1.49074
1538	SF1	-0.0531391	0.571111	-3.24265	0.00145611	0.0157718	-1.50206
1543	TACC1	0.122127	1.8165	3.23997	0.00146894	0.01586	-1.51003
1550	HNRNPA3	-0.0670738	0.885433	-3.2378	0.00147942	0.0159029	-1.51649
1554	MEST	-0.0770219	1.03412	-3.23708	0.0014829	0.0159044	-1.51862
1573	UQCR10	-0.0580732	0.544098	-3.22678	0.00153375	0.0162511	-1.54925
1585	NEDD9	0.0810261	0.504939	3.21425	0.00159775	0.0168011	-1.58638
1595	ASPH	-0.0712984	0.180754	-3.20818	0.00162963	0.0170288	-1.6043
1599	RPSA	-0.0744601	1.53746	-3.20604	0.00164102	0.017105	-1.61062
1600	CRYAB	-0.0992547	1.71172	-3.20432	0.00165024	0.0171904	-1.61571
1608	STK3	0.0791115	1.65011	3.19675	0.0016913	0.017523	-1.63801
1609	CLINT1	0.0495665	1.4437	3.19669	0.00169164	0.017523	-1.63819
1612	CD63	0.075975	1.77783	3.19318	0.00171105	0.0176911	-1.64854
1620	TUBA1B	-0.0780649	1.65486	-3.18251	0.00177119	0.0182225	-1.67986
1625	LIMS1	0.0801667	0.698513	3.1785	0.00179433	0.0184037	-1.69163
1637	PAWR	-0.0811405	0.646753	-3.1701	0.00184365	0.0187606	-1.7162
1638	LARP1	-0.0743787	1.05199	-3.17008	0.00184376	0.0187606	-1.71625
1652	PRDX6	0.0890509	1.70819	3.15731	0.00192117	0.0193827	-1.75351
1653	PHACTR2	0.0813555	1.74003	3.15633	0.00192725	0.0194322	-1.75637
1656	DAPK1	0.107907	2.20102	3.15422	0.00194033	0.0195287	-1.7625
1663	AOC1	0.19311	2.44047	3.15209	0.00195363	0.0195798	-1.76868
1666	MORF4L2	0.0798495	1.37367	3.15136	0.00195822	0.0195904	-1.77081
1674	SLC3A2	0.0835758	1.51904	3.14476	0.00200017	0.0199145	-1.78999
1681	SORL1	-0.0986501	0.000386423	-3.14144	0.00202154	0.0200434	-1.79961
1692	SSBP3	-0.079957	0.291381	-3.13097	0.00209046	0.020592	-1.82994
1700	HK1	0.0817552	0.0663765	3.12776	0.00211198	0.0207061	-1.8392
1701	ALDOA	0.0566726	1.19034	3.12615	0.00212287	0.0208006	-1.84386
1707	EHD1	-0.0809539	1.22747	-3.12105	0.00215772	0.0210677	-1.85858
1712	PTPRU	0.0932125	0.22558	3.11662	0.00218838	0.0213047	-1.87134
1713	TMF1	0.0652032	0.758365	3.11513	0.00219878	0.021383	-1.87562
1719	ANXA11	-0.0797345	0.997505	-3.11381	0.00220807	0.0213931	-1.87943
1721	PAK2	-0.0610732	0.483775	-3.11367	0.00220901	0.0213931	-1.87982
1728	PFKP	0.149099	0.18321	3.1089	0.00224282	0.0216325	-1.89355
1739	YY1	0.048694	1.54789	3.10159	0.00229549	0.0219948	-1.91452
1747	SNF8	-0.0741784	0.482397	-3.09636	0.00233392	0.0222665	-1.92952
1750	GNB1	-0.0571028	1.84332	-3.0949	0.00234475	0.0223314	-1.93369
1751	CD2AP	-0.0581831	0.708206	-3.09435	0.00234883	0.0223575	-1.93527
1754	ZFHX3	-0.0602933	0.656086	-3.09214	0.00236531	0.0224759	-1.94158
1756	PEG10	-0.0870526	1.80255	-3.0908	0.00237536	0.0225457	-1.94541
1764	MACC1	0.113907	-0.419109	3.08541	0.00241625	0.0228181	-1.96082
1765	TFPI	0.0939528	1.9929	3.08539	0.00241639	0.0228181	-1.96087
1776	FLOT2	-0.0717756	1.2275	-3.07893	0.00246622	0.0231445	-1.97929
1788	ESYT2	0.0845681	1.13431	3.07154	0.00252433	0.0235308	-2.00031
1792	RPL9	-0.0539998	2.28589	-3.06926	0.00254255	0.0236477	-2.00679
1804	ERBB3	0.08885	0.680867	3.06433	0.00258232	0.0238524	-2.02079
1808	COX7A2	-0.0712206	1.46152	-3.06253	0.00259695	0.0239399	-2.02589
1811	KCNK1	0.109459	-0.115678	3.0617	0.00260377	0.023963	-2.02825
1818	BZW1	0.0564941	0.889253	3.05918	0.0026245	0.0240608	-2.0354
1827	DYNLL2	-0.0657379	0.848592	-3.05518	0.00265766	0.0242448	-2.04672
1830	SH2D3A	0.0615293	-0.009687	3.05354	0.00267131	0.0243205	-2.05134
1832	POLR2L	-0.0706173	0.750209	-3.05258	0.00267939	0.0243736	-2.05406
1846	LAMB3	-0.0984209	-0.287011	-3.0445	0.00274811	0.0248119	-2.07688
1848	CHD1	0.0658703	0.7722	3.04349	0.00275678	0.0248632	-2.07972
1866	CCDC47	0.060675	0.959691	3.03151	0.00286201	0.0255633	-2.11346
1868	CHP1	-0.070048	1.02919	-3.02968	0.0028784	0.0256708	-2.1186
1873	MGAT4B	0.0544054	0.0974455	3.02774	0.00289589	0.0257692	-2.12406
1901	RPS18	-0.0616319	1.96745	-3.01049	0.00305557	0.0267897	-2.17236
1910	EPCAM	0.1012	-0.66747	3.00646	0.00309397	0.0269971	-2.18359
1912	TTC19	-0.0687999	0.509908	-3.00582	0.00310015	0.0270242	-2.18539
1923	CAST	-0.0858995	1.29778	-3.00038	0.0031528	0.0273259	-2.20053
1927	TRAF4	-0.0549962	-0.0344219	-2.99732	0.00318287	0.0275293	-2.20906
1929	UQCRQ	-0.067004	0.920714	-2.99669	0.00318909	0.0275544	-2.21081
1930	HMGN2	-0.0775283	1.00632	-2.99625	0.00319345	0.0275779	-2.21204
1936	LAMTOR1	-0.0614772	1.04684	-2.99265	0.00322916	0.0277898	-2.22204
1937	SLC7A1	0.127912	0.75626	2.9926	0.00322967	0.0277898	-2.22218
1941	SLC44A4	-0.0630483	-0.0965574	-2.99115	0.00324418	0.0278572	-2.22621
1943	PYGB	-0.0613963	0.670233	-2.99018	0.0032539	0.0279119	-2.2289
1946	AKR1B1	-0.0725444	2.09026	-2.987	0.00328603	0.028144	-2.23773
1948	COX7B	-0.106619	0.47025	-2.98541	0.00330221	0.0282536	-2.24214
1950	TOB1	-0.107752	-0.0260802	-2.98469	0.00330957	0.028277	-2.24414
1964	IER2	0.0650813	0.337906	2.97797	0.00337882	0.0286735	-2.26274
1981	XBP1	0.0579227	1.70495	2.9711	0.00345103	0.0290275	-2.28173
1989	PSMB5	-0.0605064	1.241	-2.96818	0.00348209	0.0291785	-2.28977
1996	USP22	-0.058023	0.676792	-2.9641	0.00352602	0.029443	-2.30102
2001	POR	0.0708677	1.66906	2.96117	0.0035578	0.0296341	-2.30908
2015	SFN	0.081348	-0.196059	2.95547	0.0036206	0.0299206	-2.32477
2016	NDUFB4	-0.0785417	0.438455	-2.95546	0.00362061	0.0299206	-2.32478
2029	ATP6V0A1	0.0827361	1.50296	2.95007	0.00368094	0.0302367	-2.3396
2030	CAPG	0.0888126	0.110601	2.94928	0.00368974	0.030294	-2.34174
2031	LAMB1	-0.0940021	1.19846	-2.94884	0.0036948	0.0303207	-2.34297
2045	APLP2	-0.065232	1.47917	-2.94279	0.00376369	0.0306522	-2.35953
2053	IGFBP6	0.11712	0.236859	2.94051	0.00378993	0.030768	-2.36576
2058	SLC6A6	0.0797415	0.707627	2.93636	0.00383824	0.0310845	-2.37711
2065	EPS8L2	0.0720223	0.666838	2.9341	0.00386483	0.0311937	-2.3833
2070	ANKRD9	0.0567476	0.304699	2.93211	0.00388829	0.0313073	-2.38872
2076	LMAN2	-0.143669	1.6929	-2.92932	0.00392147	0.0314832	-2.39634
2080	EPN2	-0.0522982	0.579345	-2.92724	0.00394635	0.031622	-2.402
2086	GNAS	-0.11025	0.575667	-2.92308	0.0039965	0.0319318	-2.41331
2088	BCAP31	0.0499633	1.22928	2.92211	0.00400834	0.0319957	-2.41596
2094	NDUFA3	-0.0709927	0.899278	-2.9183	0.00405491	0.0322641	-2.4263
2102	CEBPD	0.0792758	1.52547	2.91394	0.00410888	0.0325798	-2.43814
2110	TACC2	-0.0730526	0.909781	-2.90956	0.00416383	0.0328832	-2.45003
2115	SMC3	0.0870134	0.824617	2.90539	0.00421665	0.0332288	-2.46131
2130	IGFBP3	0.107552	1.97413	2.89828	0.00430829	0.0337118	-2.48054
2138	SEC63	0.0552656	1.55882	2.89596	0.0043386	0.0338201	-2.48681
2142	SPINT1	-0.0826928	1.12616	-2.89528	0.0043474	0.0338201	-2.48863
2157	PLXNB2	0.0977817	1.23937	2.89029	0.00441335	0.0341017	-2.50209
2158	USO1	0.0449199	1.95059	2.88991	0.00441847	0.0341254	-2.50312
2163	POMGNT1	-0.0841036	0.810936	-2.88794	0.0044447	0.0342487	-2.50841
2177	TAPBP	0.0679927	0.757039	2.88278	0.00451429	0.0345611	-2.5223
2194	RAB5A	0.0536945	1.83669	2.87717	0.00459104	0.0348764	-2.53736
2201	WAC	0.0615606	1.67809	2.87483	0.00462341	0.0350106	-2.54364
2210	CHMP4B	0.0374793	0.769885	2.86914	0.00470287	0.0354568	-2.55886
2225	GNG11	-0.11433	1.92584	-2.86152	0.00481141	0.0360412	-2.57923
2227	EGFR	0.0660484	1.57056	2.85959	0.00483921	0.0362044	-2.58437
2229	SERPINE1	0.104117	2.22597	2.85714	0.0048748	0.0364444	-2.59091
2233	PFDN5	-0.0734965	1.08078	-2.85627	0.00488756	0.0364805	-2.59324
2235	MGAT5	-0.0738193	0.65639	-2.85552	0.00489855	0.0365298	-2.59525
2250	PSMA5	-0.0839369	1.04041	-2.84866	0.00499974	0.0370359	-2.61349
2255	TMSB4X	-0.0610371	2.01545	-2.84636	0.00503416	0.0371946	-2.61961
2258	PPP2R5E	0.0635873	0.826023	2.84512	0.00505273	0.0372936	-2.62289
2283	ATF4	0.0618517	1.02078	2.83444	0.00521589	0.0380785	-2.65123
2291	DOCK5	0.0775309	0.3998	2.83034	0.00527971	0.0384098	-2.66206
2298	RPL8	-0.0702525	2.05143	-2.82708	0.00533093	0.0386643	-2.67066
2300	NDUFA10	-0.0491998	0.520092	-2.82522	0.00536051	0.0388451	-2.67559
2307	NME3	0.05048	0.27256	2.8192	0.00545683	0.0394037	-2.69146
2316	MYH10	-0.080687	1.23801	-2.81703	0.00549202	0.0395051	-2.69718
2320	RPS13	-0.0548645	2.70681	-2.81628	0.00550414	0.039542	-2.69914
2322	CRIP1	0.101996	0.925925	2.81573	0.00551318	0.0395488	-2.7006
2329	NDUFS8	-0.0536	0.849001	-2.8123	0.00556926	0.0398552	-2.70961
2331	LAMA5	0.0774236	1.37352	2.81032	0.0056019	0.0400544	-2.71481
2340	MIDN	0.0698972	1.1431	2.80549	0.00568233	0.0404638	-2.7275
2351	PTGES2	-0.0561448	0.234232	-2.79975	0.00577908	0.0409698	-2.74252
2352	VAMP8	-0.0655553	2.32565	-2.79851	0.00580021	0.0410948	-2.74577
2355	RNF213	-0.0601856	0.181729	-2.7977	0.00581408	0.0411479	-2.74789
2356	NR2F1	-0.0998421	0.411588	-2.79714	0.00582369	0.0411984	-2.74936
2369	EPB41L2	-0.0741562	0.450841	-2.79105	0.00592884	0.0417121	-2.76527
2372	HSPE1	-0.0820542	1.16001	-2.78932	0.00595904	0.0418716	-2.76979
2394	GEM	0.0584654	-0.321947	2.78167	0.00609426	0.0424282	-2.78973
2408	FOS	0.160376	1.76256	2.77606	0.00619511	0.042878	-2.80431
2418	CSRNP1	0.0659978	1.09387	2.77362	0.00623942	0.0430076	-2.81064
2423	SPP1	-0.128577	2.44234	-2.77107	0.00628608	0.0432308	-2.81726
2440	FN1	0.117413	1.86353	2.76205	0.00645365	0.0440832	-2.84061
2441	KRT7	0.147023	1.77145	2.76166	0.00646103	0.0441155	-2.84163
2452	TC2N	-0.083094	0.860652	-2.75535	0.00658075	0.0447132	-2.85792
2457	HNRNPAB	-0.0594067	1.48173	-2.75403	0.00660615	0.0448127	-2.86133
2458	LPIN3	0.0459764	-0.386866	2.75318	0.0066224	0.0448883	-2.86351
2485	CTNNAL1	-0.0840381	0.684472	-2.74342	0.00681281	0.0456938	-2.88865
2489	NDUFV2	-0.0592484	1.07662	-2.74209	0.0068392	0.0457971	-2.89208
2501	GJB3	0.079483	-0.411882	2.73839	0.00691274	0.0460667	-2.90156
2505	VEGFA	0.112622	0.00682735	2.73671	0.00694658	0.046219	-2.90589
2522	SMARCA5	0.0442125	0.763935	2.73092	0.00706388	0.0466762	-2.92072
2523	ATP1A1	-0.0836463	1.89486	-2.73078	0.00706668	0.0466762	-2.92107
2529	STIM1	-0.0717433	0.40919	-2.72888	0.00710562	0.0468224	-2.92594
2532	RPL31	-0.0616289	1.20561	-2.72785	0.00712673	0.046912	-2.92857
2553	GLB1	-0.081944	0.459793	-2.72022	0.00728529	0.0475613	-2.94805
2556	UBB	-0.0474978	2.52801	-2.71887	0.00731361	0.0476901	-2.95149
2558	PFKL	0.0899751	0.908412	2.71778	0.0073366	0.0478026	-2.95426
2559	IQGAP1	0.0566585	1.80455	2.7168	0.00735747	0.0479199	-2.95678
2560	BAG1	-0.0395191	-0.237606	-2.71639	0.00736601	0.0479568	-2.9578
2565	TTC3	0.0628107	0.548581	2.71363	0.00742488	0.0482324	-2.96485
2576	NAP1L1	-0.0573612	0.896488	-2.70857	0.0075335	0.0487426	-2.9777
2584	IVNS1ABP	0.0992995	0.867963	2.70363	0.00764123	0.0492795	-2.99026
2586	BAZ1A	0.0476756	0.568876	2.70341	0.00764605	0.0492795	-2.99081
2590	RPS8	-0.0592383	1.81548	-2.70144	0.00768937	0.0494822	-2.99581
2600	SPAG9	0.0437378	0.830464	2.69649	0.00779901	0.0499946	-3.00833

## Sheet: endothelial_8.2.24
	X	logFC	AveExpr	t	P.Value	adj.P.Val	B
1	FLT1	0.48156	1.48362	9.83196	5.87074036694665e-18	9.78476296958998e-14	30.0784
6	SH3PXD2A	0.398708	0.970806	8.90698	1.50890225464243e-15	4.19147897968758e-12	24.7436
8	CALM1	0.227821	1.76848	8.5917	9.66166012651848e-15	2.01288611660854e-11	22.9584
11	SYDE1	0.304228	1.40326	8.18949	9.99770563172154e-14	1.46464210957458e-10	20.7121
12	FSTL3	0.697504	1.89411	8.18024	1.05452122846913e-13	1.46464210957458e-10	20.6609
13	SASH1	0.500832	1.28368	8.12259	1.46906502577205e-13	1.88345436804175e-10	20.3422
14	SMARCA1	0.236868	0.563192	8.00615	2.86266581946704e-13	3.40800365807551e-10	19.7011
17	FLNB	0.333264	1.09779	7.95407	3.85319341147623e-13	3.77771615229849e-10	19.4156
20	SLC16A10	-0.326241	0.501327	-7.85917	6.60961916326086e-13	5.50812612970344e-10	18.8971
25	SOD1	-0.229442	1.75266	-7.72628	1.40115440128349e-12	9.34121616247677e-10	18.1754
28	KRT19	0.250652	2.2031	7.64524	2.20992007335952e-12	1.31545492366726e-09	17.7377
29	TMEM45A	0.511876	0.358992	7.63223	2.37712237038147e-12	1.34516498889317e-09	17.6677
31	NDRG1	0.405199	1.81673	7.61334	2.64257455117444e-12	1.42076742078789e-09	17.566
36	SH3BP5	0.32597	0.559429	7.51124	4.6736749750015e-12	2.16378168912083e-09	17.0185
38	SCARB1	0.235204	1.98665	7.48238	5.48786641096007e-12	2.40700709135451e-09	16.8643
48	ENG	0.340393	1.92103	7.22058	2.3262253048069e-11	8.07733274067012e-09	15.4782
55	HTRA1	0.35178	2.43271	7.01972	6.9343788958567e-11	2.10136896467716e-08	14.4305
57	BHLHE40	0.484425	1.47472	6.95737	9.70459356554875e-11	2.8140317689104e-08	14.1083
58	KLF4	0.26858	0.773044	6.95293	9.9390170782721e-11	2.8140317689104e-08	14.0854
61	PLEKHA2	0.192643	0.228862	6.90036	1.31790942135102e-10	3.60091743043563e-08	13.8149
64	DUSP1	0.233922	2.31108	6.78642	2.42056395512285e-10	6.30367803750508e-08	13.2323
69	HEXB	0.172967	2.56088	6.69083	4.01574830993326e-10	9.70006914226923e-08	12.7474
71	EFNB1	0.21865	1.18711	6.67406	4.38697895428139e-10	1.02982786240856e-07	12.6627
73	KMT2E	0.162152	0.623518	6.58719	6.9236005950882e-10	1.58076234408678e-07	12.2258
74	BMPR2	0.156484	1.31336	6.56747	7.67574800230583e-10	1.72880664803286e-07	12.1271
80	PLIN2	0.278231	2.08226	6.51756	9.95856803648231e-10	2.07474316830063e-07	11.8779
96	BTG2	-0.221967	0.874777	-6.21318	4.76205856474365e-09	8.26762813526899e-07	10.3814
98	TKT	-0.153104	1.15954	-6.1787	5.67085767118138e-09	9.61325025633107e-07	10.2145
99	MTSS1	-0.164463	0.472712	-6.17734	5.71015644913167e-09	9.61325025633107e-07	10.2079
102	OLFML3	-0.32098	0.499876	-6.15154	6.50515579401959e-09	1.06295521195024e-06	10.0834
111	CADM3	-0.248167	0.0690968	-6.01652	1.28047907681276e-08	1.92267970930075e-06	9.43674
113	HEY1	0.205427	0.345865	6.00037	1.38768778982266e-08	2.04368453939604e-06	9.36001
114	EFHD1	0.166282	2.75122	5.99891	1.39785226790153e-08	2.04368453939604e-06	9.35304
118	SNX9	0.0982127	1.0761	5.94106	1.86258351279529e-08	2.63082028879314e-06	9.07917
120	PTPN12	0.13954	1.13311	5.90721	2.2016976186816e-08	3.05797451754718e-06	8.91962
123	FKBP8	0.144807	0.99808	5.86336	2.7319783538946e-08	3.70194172555782e-06	8.71383
124	EZR	0.101562	2.36063	5.86133	2.75937941210767e-08	3.70737961411132e-06	8.70432
126	ITGA5	0.184742	2.06076	5.84416	3.00189507489956e-08	3.97084009629769e-06	8.624
127	CD4	-0.180998	-0.0325718	-5.82767	3.25432292870587e-08	4.27085041360163e-06	8.54703
131	PIK3R1	0.141759	0.976327	5.79211	3.87174185727613e-08	4.92597874314666e-06	8.38146
136	MIF	0.136658	1.79102	5.74618	4.84110492586317e-08	5.89846832289036e-06	8.16855
141	ERRFI1	0.235902	2.31692	5.70644	5.86873316978112e-08	6.93717558444978e-06	7.9852
143	ELMO1	-0.122442	0.825023	-5.70091	6.02753533203979e-08	7.02523995658092e-06	7.95977
147	SELE	-0.134314	-0.774584	-5.69101	6.32285804603076e-08	7.16891667028536e-06	7.91422
150	MYOF	0.185713	1.79155	5.67044	6.9820183674443e-08	7.74326074745712e-06	7.81979
152	UNC5C	-0.103314	-0.616318	-5.66808	7.06171256742954e-08	7.74326074745712e-06	7.80898
163	LYPD6	-0.109026	-0.159864	-5.59606	9.97513001039399e-08	1.01997234284194e-05	7.48021
166	COL27A1	0.115953	0.0635516	5.58369	1.05819389701529e-07	1.06246492057553e-05	7.42402
171	SLC26A2	-0.20687	0.920819	-5.55863	1.19235836583808e-07	1.1621658996154e-05	7.31046
180	SPON1	-0.274022	0.150735	-5.52679	1.38706460355766e-07	1.28434476374975e-05	7.16659
181	ARID3A	0.127328	0.998564	5.52378	1.4069708919537e-07	1.29557921857416e-05	7.15304
182	LAMA2	-0.185662	0.643931	-5.51842	1.44319255736088e-07	1.32163133810626e-05	7.12887
183	ERP44	0.124793	1.4445	5.51069	1.497009675772e-07	1.35501264701606e-05	7.09406
184	PLOD2	0.247559	1.09357	5.51024	1.50015318533108e-07	1.35501264701606e-05	7.09206
185	ZMYND8	0.163047	0.435511	5.5097	1.50403395750868e-07	1.35501264701606e-05	7.0896
187	GLUL	-0.140357	0.897558	-5.48724	1.67242926000313e-07	1.49060847467765e-05	6.9887
193	PSMA7	-0.0904169	0.759671	-5.46819	1.82969794983222e-07	1.58008164403386e-05	6.90327
196	LDHA	0.210037	1.92706	5.45792	1.92026336567191e-07	1.62496790309203e-05	6.85735
197	C1QBP	-0.123157	0.762027	-5.45788	1.92067364798182e-07	1.62496790309203e-05	6.85715
198	CHN1	-0.177303	0.290724	-5.45146	1.9795727139926e-07	1.66634032445024e-05	6.82844
199	PAM	0.183203	1.74667	5.44898	2.00271355443234e-07	1.67334569370776e-05	6.81739
202	SEMA3G	0.0922806	0.00950914	5.43521	2.13652505368802e-07	1.76284470642664e-05	6.75593
203	UFM1	0.0963922	1.39704	5.41565	2.34178404386129e-07	1.92268545118405e-05	6.66877
205	DSP	0.145518	1.1876	5.41133	2.38955125636745e-07	1.9427634531647e-05	6.64959
214	PLEC	0.105049	0.509106	5.35923	3.04724626125983e-07	2.37329221665503e-05	6.41866
216	PKM	0.141941	1.19961	5.33977	3.33572774494734e-07	2.57391547801098e-05	6.33278
217	NRIP1	0.278797	1.36446	5.33223	3.45449809291298e-07	2.65327740620187e-05	6.29956
219	JPH2	0.123352	-0.208625	5.32811	3.52103830108231e-07	2.67968700292871e-05	6.28145
225	MMP14	0.128265	0.838587	5.30651	3.89130503960194e-07	2.88250582644647e-05	6.18654
231	MED13L	0.136911	1.11705	5.28316	4.33436025627503e-07	3.12730659702753e-05	6.08422
236	COX5A	-0.0949974	1.35332	-5.25841	4.857464536605e-07	3.43048141659303e-05	5.97612
239	TMEM59	0.105615	2.11122	5.2448	5.17095146696591e-07	3.60603548535234e-05	5.91679
241	SARAF	0.0810825	2.01832	5.24069	5.26946873813106e-07	3.64424213520458e-05	5.89889
246	TES	0.108519	0.875823	5.22708	5.60872203574584e-07	3.79706138421865e-05	5.83972
248	LEPROTL1	0.125961	1.21176	5.21825	5.83984641137721e-07	3.92470645719452e-05	5.80143
250	SWAP70	0.134854	1.45751	5.21471	5.93536631775602e-07	3.95699001672158e-05	5.78604
254	TPI1	0.113003	0.837084	5.20183	6.29508003649956e-07	4.13071255780859e-05	5.73025
259	PSMG1	-0.0924932	0.530065	-5.18109	6.91957448402017e-07	4.45283968823028e-05	5.64059
265	ITGA9	-0.139182	0.352093	-5.1576	7.69986955044903e-07	4.84278210555978e-05	5.53932
267	DCAF7	-0.0943595	0.646057	-5.1546	7.80537156457022e-07	4.87236433957647e-05	5.52643
268	RANBP2	0.127	0.658633	5.14846	8.02596250105493e-07	4.97619345413888e-05	5.50002
269	LTBP1	0.157798	1.00504	5.14831	8.03141560666802e-07	4.97619345413888e-05	5.49938
273	KL	-0.213704	0.464588	-5.13433	8.55665839959234e-07	5.21614663683396e-05	5.43936
275	PCOLCE	-0.212641	0.282465	-5.13219	8.6400145623472e-07	5.21614663683396e-05	5.43017
278	ECM1	-0.199304	0.705789	-5.12677	8.85428048526034e-07	5.3084278002818e-05	5.40696
279	FKBP2	0.140707	0.847049	5.11994	9.13230837838563e-07	5.45549045672234e-05	5.37768
287	S100A6	0.146085	0.868578	5.04796	1.26251898375888e-06	7.3318480495851e-05	5.07101
291	ARSK	0.13011	0.0762656	5.02395	1.40561547314592e-06	8.05065054670893e-05	4.96941
295	ABI2	-0.0902141	0.249354	-5.01127	1.48744378342838e-06	8.4038052672545e-05	4.91587
296	MAF	-0.134821	0.306311	-5.00697	1.51618384188676e-06	8.53724192321847e-05	4.89777
297	SLC20A1	-0.18172	1.3931	-5.00183	1.55135208515771e-06	8.6774848863405e-05	4.87608
298	CLDN4	0.118868	0.751649	5.00131	1.5549112673055e-06	8.6774848863405e-05	4.87391
306	KCTD3	-0.136213	0.616447	-4.9685	1.79894635953035e-06	9.77049190577074e-05	4.73603
307	PPP1R15A	0.133488	1.01849	4.9684	1.79968861527067e-06	9.77049190577074e-05	4.73564
308	PCBD1	-0.183003	0.208751	-4.966	1.81897023281769e-06	9.84310937349755e-05	4.72557
312	FABP4	0.341506	1.17165	4.94474	1.99840804014572e-06	0.000106755	4.63662
314	AIF1	-0.160826	0.658259	-4.94186	2.02398561438244e-06	0.000107432	4.6246
317	MORC4	-0.105412	2.02136	-4.91637	2.26478838102881e-06	0.000119073	4.51836
319	CFL1	-0.0733971	1.71066	-4.9042	2.38931076874825e-06	0.000124836	4.46778
323	PTBP3	0.0997373	1.20493	4.88213	2.63235312863846e-06	0.000135831	4.37627
324	SRPX	-0.224313	0.65006	-4.87367	2.73167658128805e-06	0.000140521	4.34129
326	ARRDC3	0.180419	1.72227	4.84584	3.08495579165379e-06	0.000157721	4.22644
328	ATP2B1	-0.131045	0.228444	-4.83969	3.16872407786483e-06	0.000161016	4.20115
337	SLC4A4	-0.157204	-0.388611	-4.80554	3.67584581187969e-06	0.000181796	4.06103
343	LRRC8A	0.123296	0.763324	4.76717	4.33943879520737e-06	0.000210861	3.90447
350	EIF3K	-0.0897635	1.39269	-4.75207	4.63127496143487e-06	0.000220464	3.8431
358	HMGN3	0.123473	0.323439	4.73127	5.06437429496869e-06	0.000235776	3.75881
362	PXK	-0.106879	0.205975	-4.71878	5.34297601062476e-06	0.000245998	3.70834
365	DNAJC3	0.135878	0.89058	4.71556	5.41709978495895e-06	0.000247361	3.69535
368	INSIG1	0.192716	1.29107	4.70615	5.63981388745985e-06	0.000255431	3.65739
370	VSNL1	-0.22986	-0.339738	-4.69916	5.81067286466454e-06	0.000261274	3.62926
372	FKBP1A	-0.111039	0.387574	-4.69774	5.84607848500526e-06	0.000261926	3.62354
373	GCLM	-0.201562	-0.157391	-4.69122	6.01124945244369e-06	0.000268605	3.59729
375	SNRPC	-0.10048	0.433905	-4.68669	6.12839157421776e-06	0.000272378	3.57911
377	PRKCH	0.103303	1.60514	4.68218	6.24735863081423e-06	0.000276193	3.561
381	SPX	-0.26052	-0.627287	-4.67711	6.38397331333206e-06	0.00027927	3.54062
384	FDFT1	-0.105086	1.35427	-4.66862	6.61887443441576e-06	0.000287105	3.50659
386	DPP7	0.120053	0.523178	4.66688	6.66779886392038e-06	0.000287105	3.49965
388	SLIT2	-0.181374	0.306985	-4.66633	6.68366077567463e-06	0.000287105	3.49742
391	CYP4V2	-0.121549	-0.288294	-4.65748	6.93961869474511e-06	0.000295812	3.46203
399	NREP	-0.208432	1.16038	-4.62423	7.98963351250625e-06	0.000333742	3.32939
400	MAPK1IP1L	-0.0834238	1.068	-4.62165	8.07714626484759e-06	0.000336554	3.31913
405	CCND1	-0.154403	1.1965	-4.60159	8.79042838552427e-06	0.000361753	3.2395
407	STK17B	-0.10495	0.433248	-4.60026	8.83953141573987e-06	0.000361986	3.23426
418	PDZRN3	-0.116475	-0.335123	-4.5648	1.02593081468771e-05	0.000409072	3.09417
419	SLC25A5	-0.136044	2.13813	-4.55399	1.07343386488857e-05	0.000426991	3.05161
420	VTN	-0.151624	-0.330912	-4.55226	1.08122630810895e-05	0.000429067	3.04481
421	JUP	0.141679	1.43287	4.54819	1.09977462268419e-05	0.000434731	3.02882
422	PDGFC	-0.141458	-0.128883	-4.54799	1.10071807150697e-05	0.000434731	3.02801
423	HERPUD1	0.107637	1.63175	4.54662	1.10702401962208e-05	0.000436188	3.02264
429	STEAP4	0.134477	1.51434	4.53927	1.14153473883999e-05	0.000443496	2.99379
430	MAFF	0.102854	0.7378	4.53507	1.16170194808186e-05	0.000450281	2.97733
432	WNT2	-0.232273	0.382924	-4.53055	1.18381816299847e-05	0.000456729	2.9596
438	ENPP1	-0.175048	0.786123	-4.5167	1.2540804987073e-05	0.000477209	2.90543
444	HAPLN1	-0.324878	0.697612	-4.50754	1.30273036024065e-05	0.000489023	2.86967
445	FILIP1	-0.136361	-0.512733	-4.50668	1.3074004489792e-05	0.000489673	2.86631
450	FGD4	0.115562	0.45375	4.49768	1.3571483336247e-05	0.000502658	2.83123
453	GABARAPL1	-0.104627	2.26011	-4.49572	1.36825780926987e-05	0.000503416	2.82357
456	HIGD1B	-0.199147	0.657289	-4.48895	1.40718744765004e-05	0.000514333	2.79722
463	TMEM141	0.118707	1.44406	4.4797	1.4620982547181e-05	0.000526324	2.76127
466	PID1	-0.114394	0.0762516	-4.46874	1.52980697534524e-05	0.000547152	2.71877
470	GSTA4	-0.134666	0.939528	-4.46592	1.54772200681522e-05	0.000548849	2.70784
474	CTSC	-0.180415	1.1777	-4.45811	1.59840120108469e-05	0.000561159	2.6776
475	F13A1	-0.176223	1.82161	-4.45798	1.59927186643855e-05	0.000561159	2.67708
480	BNIP3L	0.104746	1.49414	4.44552	1.68346893918152e-05	0.00058455	2.62893
481	BACH1	0.0981285	0.163725	4.44323	1.69938576010192e-05	0.000588486	2.6201
494	MEIS2	-0.0825674	-0.413368	-4.40965	1.95039612120834e-05	0.000658042	2.49085
495	PSMB2	-0.0885714	1.23139	-4.40728	1.96933595142912e-05	0.000663089	2.48179
496	PLEKHA1	0.16879	1.60237	4.40639	1.97650463107125e-05	0.000664161	2.47838
499	SNX7	-0.101037	-0.546031	-4.40277	2.0060466849743e-05	0.000670036	2.46447
500	FAM120A	0.105605	0.96232	4.40143	2.01704459760996e-05	0.000671324	2.45934
503	AMOTL2	0.0984919	0.0193951	4.3977	2.04800736018097e-05	0.000678167	2.44506
505	SRSF10	-0.0685982	0.161926	-4.39553	2.06619512449833e-05	0.000681926	2.43677
507	CSF1	-0.0985255	0.00465099	-4.39192	2.09688954149219e-05	0.000689327	2.42294
508	UGP2	0.11594	1.03445	4.38885	2.12329498359716e-05	0.000696102	2.41121
511	POLR2G	-0.0852818	0.631918	-4.38759	2.13420754434083e-05	0.000696102	2.4064
512	SOX5	-0.0852958	-0.433615	-4.38596	2.14847420407001e-05	0.000699387	2.40016
515	PSMC5	-0.0918362	0.940458	-4.38252	2.17881372457206e-05	0.000704792	2.38701
517	BMP4	-0.113687	-0.311727	-4.37069	2.28630081923686e-05	0.000737056	2.34187
518	WLS	-0.14926	0.725373	-4.36565	2.33355391872071e-05	0.000750837	2.3227
524	ARPC5	-0.116965	1.61474	-4.3531	2.45553852739919e-05	0.00078031	2.27496
525	LAPTM4B	-0.109901	0.594175	-4.35286	2.45792813811168e-05	0.00078031	2.27404
532	CCDC3	-0.173316	0.0835744	-4.33724	2.61847869393677e-05	0.00081782	2.21477
537	GJA1	-0.136021	1.20053	-4.3354	2.63804075351657e-05	0.000818775	2.2078
538	COMMD1	-0.123414	0.915401	-4.33049	2.69083603122622e-05	0.000833609	2.18924
547	EFNA1	0.166834	0.987356	4.30154	3.0239398739083e-05	0.00092139	2.07996
548	POSTN	-0.163074	0.909055	-4.29953	3.04851631839104e-05	0.000927183	2.07239
549	APLN	-0.151512	0.254226	-4.29584	3.09400540755812e-05	0.000939304	2.05852
558	GRHPR	-0.0880291	0.443465	-4.2764	3.34491516316225e-05	0.000999099	1.98556
568	TECR	0.0988662	2.16706	4.26218	3.54070906077035e-05	0.00103838	1.93234
569	HYOU1	-0.0981721	0.767217	-4.26188	3.54494127564091e-05	0.00103838	1.93123
576	ADIRF	-0.150569	0.435818	-4.24994	3.71805728328845e-05	0.00107585	1.88663
580	NDRG2	0.192532	0.558261	4.24488	3.79382220234807e-05	0.0010902	1.86777
581	ANPEP	-0.162645	0.163564	-4.24356	3.81371478049508e-05	0.00109403	1.86288
590	GUCY1A2	-0.100763	0.297031	-4.22695	4.07427177294469e-05	0.00115095	1.8011
597	CTSZ	-0.144831	1.10652	-4.21297	4.30675127058844e-05	0.00120236	1.74924
602	NDUFA9	-0.0892119	1.00523	-4.20512	4.44272606690977e-05	0.00123002	1.72019
609	SLC2A1	0.146678	2.59241	4.19094	4.69891602154769e-05	0.00128487	1.66782
617	FNBP4	0.0913598	0.751157	4.17437	5.01611941205018e-05	0.001355	1.60682
623	CCND2	-0.168614	0.800192	-4.16187	5.26896877794966e-05	0.00140762	1.5609
624	ELF3	0.157268	0.635234	4.16182	5.27002959088447e-05	0.00140762	1.56072
631	PTPN1	-0.108936	1.42212	-4.15131	5.49202807055787e-05	0.00145064	1.5222
633	CA8	-0.153901	-0.318482	-4.15031	5.5134608934941e-05	0.0014517	1.51857
635	DACH1	-0.0918645	-0.446187	-4.14368	5.65860745814441e-05	0.00148355	1.49432
636	P2RY1	-0.107118	0.0165416	-4.14357	5.66109738625782e-05	0.00148355	1.49391
637	IRF2BP2	0.156144	0.909454	4.1425	5.68488527485184e-05	0.00148744	1.49
641	SLC19A3	-0.160812	1.6034	-4.13403	5.87656795957711e-05	0.001528	1.45906
646	TCF21	-0.160236	0.735228	-4.13037	5.96130217246483e-05	0.00153803	1.4457
653	UXT	-0.0979505	1.54888	-4.12418	6.10719860734792e-05	0.00155516	1.42315
655	BMP5	-0.168986	0.901876	-4.12362	6.12051583110526e-05	0.00155516	1.42111
656	HEG1	-0.161104	0.97208	-4.1236	6.12098568887012e-05	0.00155516	1.42104
657	ASAH1	-0.0921135	1.32417	-4.12268	6.14308247349976e-05	0.00155704	1.41768
658	FRZB	-0.266855	1.44657	-4.12251	6.1470500335019e-05	0.00155704	1.41708
665	XRN1	0.0808276	0.918344	4.11137	6.42008077481606e-05	0.00160907	1.37655
669	ABCA1	0.13448	1.31614	4.10246	6.64665130116718e-05	0.0016559	1.34421
673	MYO1B	-0.10662	0.438101	-4.09018	6.97138573685566e-05	0.00172648	1.29975
677	PELI1	0.113377	0.625767	4.08746	7.04536940758001e-05	0.00173449	1.28991
683	TTC28	-0.0893999	-0.111781	-4.07053	7.52295117147086e-05	0.0018358	1.22879
684	COL1A2	-0.178209	1.08436	-4.06749	7.61181426793567e-05	0.00185477	1.21785
685	NDUFA4	-0.108988	0.62312	-4.06681	7.6318962902205e-05	0.00185695	1.2154
689	SNAI2	-0.151642	0.356164	-4.06187	7.77917047859913e-05	0.00188179	1.19759
690	AHNAK	0.125856	1.29795	4.05997	7.83626628646612e-05	0.00189286	1.19078
694	AMD1	0.126686	1.40267	4.05596	7.95870797427289e-05	0.00191135	1.17634
699	PODXL	0.112032	0.453444	4.04998	8.14429387781413e-05	0.0019393	1.15487
701	ATP1B1	-0.147775	0.200914	-4.04629	8.26100690505536e-05	0.00196414	1.14162
706	ADD3	-0.102284	0.0986283	-4.03765	8.54022322421819e-05	0.00201615	1.11067
709	SNX27	-0.10628	1.23212	-4.03233	8.71672099055235e-05	0.00204474	1.09163
710	JUNB	0.094566	0.871231	4.03226	8.71898313457763e-05	0.00204474	1.09139
713	RHBDD2	0.112271	1.68661	4.03059	8.77501575214247e-05	0.00205124	1.08542
714	ARHGAP42	-0.110406	0.839131	-4.02699	8.89747847256e-05	0.00207321	1.07252
715	ZNF331	0.112467	0.331635	4.02691	8.90002877907325e-05	0.00207321	1.07226
720	SNRPD1	-0.0924957	-0.165375	-4.02061	9.1178156355977e-05	0.00211065	1.04976
721	EMC7	0.0726665	1.31219	4.01845	9.19348510527852e-05	0.00212521	1.04207
722	ZFAND5	-0.0776854	1.59226	-4.01681	9.25167722092112e-05	0.0021357	1.03619
725	SLC2A3	0.17543	0.83072	4.01312	9.38344386838734e-05	0.00215716	1.02303
726	MXRA5	-0.145323	0.000301836	-4.01079	9.46747862454293e-05	0.00217348	1.01474
727	RARRES1	0.210936	-0.319002	4.01016	9.49021860204823e-05	0.0021752	1.01251
729	TTC17	0.0677447	1.0567	4.00844	9.55284444684461e-05	0.00218405	1.00639
731	BASP1	0.11555	2.18393	4.00399	9.71704480328013e-05	0.00221551	0.990532
736	N4BP2L2	0.0751334	0.84875	3.99654	9.99753633831553e-05	0.00226155	0.964062
738	PDPN	-0.165901	0.504186	-3.99471	0.000100677	0.00227369	0.957559
745	CXCL14	-0.221811	0.784682	-3.98139	0.000105919	0.00236752	0.91036
746	MSC	-0.109726	0.132381	-3.98127	0.000105968	0.00236752	0.909926
752	AP2A2	-0.085019	0.512443	-3.97084	0.000110258	0.0024437	0.873034
753	HIBADH	-0.0903747	1.5673	-3.9694	0.000110863	0.00245385	0.867948
758	SERPINB9	0.133964	0.960813	3.96719	0.000111797	0.00245821	0.860146
763	MARCKS	0.08796	1.55666	3.96264	0.000113746	0.00248466	0.844087
766	TRAK2	-0.0939807	0.539717	-3.95945	0.00011513	0.00250193	0.832848
776	MTUS1	0.0932744	0.689303	3.93926	0.000124275	0.00266776	0.761831
781	HNMT	-0.0957965	0.0264687	-3.92537	0.000130965	0.00279487	0.713135
788	RHOB	0.111828	1.2775	3.92052	0.00013338	0.00282113	0.696167
789	LAMC3	-0.104149	0.749672	-3.9199	0.00013369	0.00282409	0.694017
793	NEBL	0.127497	0.671157	3.91623	0.000135552	0.00284666	0.681171
795	CYSTM1	-0.155217	0.703829	-3.91523	0.00013606	0.00284666	0.677698
805	STK24	0.092955	0.53374	3.90328	0.00014231	0.00294644	0.636013
806	WWC3	0.115482	1.12187	3.9029	0.000142518	0.00294708	0.63466
812	CLIC5	-0.130684	0.462039	-3.89407	0.000147314	0.00302259	0.603947
813	MAP3K2	0.0906366	0.382817	3.89385	0.000147439	0.00302259	0.603158
816	BICC1	-0.129702	-0.630073	-3.89174	0.000148606	0.00303204	0.595842
818	RALGAPA2	-0.094329	0.712974	-3.89026	0.000149433	0.00304473	0.590698
819	GSN	0.0857093	0.749567	3.88751	0.000150981	0.00307254	0.581132
820	RHOU	0.0922372	1.39849	3.88398	0.000152985	0.00310952	0.568902
825	TSC22D1	0.154412	0.729554	3.87554	0.000157891	0.00318978	0.539627
830	CYTH3	-0.0900174	0.992255	-3.86861	0.000162027	0.00325361	0.515649
834	LYVE1	-0.177402	1.87216	-3.85859	0.000168192	0.00336123	0.481023
836	TNFSF10	0.199475	1.59353	3.85451	0.000170764	0.00340446	0.466955
837	COL15A1	-0.137386	1.10625	-3.85234	0.000172154	0.00342807	0.459443
847	CCT6A	-0.0944454	0.545082	-3.83139	0.00018607	0.00366142	0.387416
848	TOMM22	-0.0617092	1.23814	-3.83028	0.000186836	0.00367217	0.383608
849	PTP4A1	-0.0791338	0.676803	-3.82867	0.000187954	0.0036874	0.378081
851	EGLN1	0.0861522	0.488661	3.82814	0.000188325	0.00368838	0.376257
853	LEF1	-0.0978439	-0.312636	-3.8231	0.000191871	0.00374902	0.35898
868	NUFIP2	-0.0759312	1.42571	-3.81294	0.000199214	0.00382524	0.324198
870	ARPC4	-0.0580967	0.51884	-3.81091	0.000200713	0.00384515	0.31726
872	GAPDH	0.0989249	2.33569	3.80842	0.000202561	0.00387166	0.308772
875	CLDN5	0.109287	0.521783	3.8057	0.000204604	0.00389729	0.299485
876	NIN	-0.104265	1.06943	-3.80194	0.00020746	0.00394136	0.286652
878	PGK1	0.103641	1.74888	3.80172	0.000207627	0.00394136	0.285907
881	IER5	0.0715973	0.837659	3.79728	0.000211048	0.00399264	0.270779
884	ADCY3	-0.125617	0.734542	-3.79549	0.000212447	0.00400548	0.264667
885	WFDC1	-0.14749	0.645022	-3.79497	0.000212854	0.00400863	0.262893
888	NFU1	-0.0882872	0.255369	-3.7919	0.000215265	0.00404035	0.252469
889	EGFL6	-0.144718	1.29827	-3.79151	0.00021558	0.0040417	0.251117
891	PDGFRB	0.109234	1.04332	3.79036	0.00021649	0.00404965	0.247219
895	CTDSPL	-0.0996708	1.15055	-3.78612	0.000219891	0.00408818	0.232794
898	SPON2	0.149295	-0.265156	3.78536	0.000220504	0.00408818	0.230221
901	HSPD1	-0.0806794	0.596348	-3.78381	0.000221761	0.00410222	0.22496
902	TLE4	-0.0850491	-0.0184615	-3.78258	0.000222764	0.00411578	0.220785
906	LRCH2	-0.123024	-0.411381	-3.78066	0.000224342	0.0041253	0.214255
908	NOTCH4	0.0753469	0.0652096	3.78017	0.000224742	0.0041253	0.212609
909	PCNA	-0.0800349	0.161033	-3.77839	0.000226214	0.00414544	0.206569
911	TMEM106C	-0.103834	1.19665	-3.77635	0.000227919	0.00416913	0.199624
917	SFRP1	0.209745	0.35853	3.77024	0.000233071	0.0042362	0.178947
919	CYC1	-0.0606521	0.838787	-3.76894	0.000234188	0.00424724	0.174525
921	MAST4	0.0882203	0.371117	3.76717	0.000235711	0.00426558	0.16853
925	FXYD5	-0.121208	0.828119	-3.76164	0.000240525	0.00433335	0.149836
926	PBX1	-0.105617	0.449472	-3.76138	0.000240756	0.00433335	0.148947
930	TM9SF2	0.0719494	2.07655	3.75843	0.000243365	0.00435896	0.138983
939	NRP2	-0.11104	0.168944	-3.75035	0.000250645	0.00444888	0.111733
942	RAPH1	-0.126067	0.317752	-3.74761	0.000253162	0.00447925	0.102496
944	GPX3	0.131233	1.88006	3.74666	0.000254048	0.00448237	0.0992696
945	HNRNPA0	-0.0775053	1.11969	-3.74655	0.000254145	0.00448237	0.0989159
947	PCDH10	-0.123127	-0.077719	-3.74293	0.000257526	0.00453213	0.0867035
948	HSPG2	0.127279	0.313567	3.74265	0.000257783	0.00453213	0.0857815
950	COL14A1	-0.159002	0.683319	-3.74157	0.000258801	0.00454047	0.0821361
952	RGL2	0.0875779	1.27633	3.73777	0.000262406	0.00459052	0.0693541
957	MPRIP	0.0772921	0.672477	3.735	0.000265067	0.00461501	0.0600318
963	DYRK2	-0.0697012	0.200901	-3.72756	0.000272327	0.00471327	0.0350662
971	COBLL1	0.0932353	2.13224	3.71688	0.000283083	0.00485592	-0.000711949
977	PRELP	0.0924091	-0.286366	3.70929	0.000290977	0.00496389	-0.0261091
979	PITX2	-0.0707121	-0.353889	-3.70744	0.000292926	0.00498693	-0.032272
980	KIF22	-0.0727634	0.383818	-3.70622	0.000294224	0.00500392	-0.0363546
982	SNX17	-0.0654748	1.28001	-3.70402	0.000296574	0.00502946	-0.043699
985	VWF	0.114312	0.862681	3.70216	0.00029858	0.00505221	-0.0499204
987	RCAN1	-0.107449	0.28475	-3.70068	0.000300173	0.00506888	-0.0548323
988	SET	-0.071116	0.619638	-3.69888	0.000302134	0.00509683	-0.0608436
991	SERPINF1	-0.121854	1.42799	-3.69693	0.000304268	0.00511579	-0.0673379
992	HBEGF	-0.130683	-0.329821	-3.69638	0.000304879	0.00511579	-0.0691911
993	SRPX2	-0.205651	0.363571	-3.69629	0.000304975	0.00511579	-0.0694818
996	MATN2	-0.125158	0.23714	-3.69458	0.000306858	0.00513494	-0.0751627
1000	FBLIM1	0.133993	-0.0496001	3.68819	0.000314015	0.00523369	-0.0964397
1002	CCDC92	-0.0962628	0.224239	-3.68629	0.00031617	0.00525908	-0.102749
1004	PLTP	-0.168504	1.57289	-3.68469	0.000317998	0.00527896	-0.108068
1011	CD24	-0.126801	0.47732	-3.67762	0.000326192	0.00537749	-0.131539
1014	ANP32A	-0.0729369	0.87308	-3.67425	0.000330166	0.00542691	-0.14271
1016	LIPG	-0.134137	0.729949	-3.67322	0.000331391	0.00543631	-0.146125
1022	RGL1	-0.121204	0.345205	-3.66552	0.000340684	0.00555595	-0.171631
1027	PCM1	0.0647992	1.00233	3.66323	0.00034349	0.00557444	-0.179196
1030	CAT	-0.102179	0.728117	-3.66046	0.000346929	0.0056106	-0.18838
1031	NDUFA6	-0.0825571	1.17197	-3.66035	0.000347065	0.0056106	-0.188741
1032	NFE2L2	-0.0923852	1.40321	-3.6592	0.000348498	0.00562832	-0.192541
1037	TSPAN9	-0.0758521	0.831289	-3.65202	0.000357574	0.00574704	-0.216241
1043	AP3S1	0.0796462	0.615538	3.64742	0.000363497	0.00580498	-0.231385
1052	MX1	0.182993	0.426732	3.638	0.000375933	0.00595597	-0.262384
1054	COX8A	-0.0916762	1.67285	-3.63618	0.000378387	0.00598347	-0.268379
1058	XAF1	0.120254	0.609799	3.63374	0.000381697	0.006013	-0.276404
1060	RASGEF1B	-0.120651	0.168727	-3.63311	0.000382551	0.00601507	-0.278461
1062	RAB8B	0.0983207	0.861798	3.63189	0.000384221	0.00602996	-0.282475
1065	LBH	0.0908483	0.0755466	3.62589	0.000392514	0.00614201	-0.302144
1069	NDUFB8	-0.0898361	1.40085	-3.62344	0.000395957	0.00617344	-0.310188
1074	GNB4	-0.0824098	0.20443	-3.6192	0.000401975	0.0062381	-0.32408
1079	PSMB4	-0.117555	1.67486	-3.61458	0.000408628	0.00630939	-0.339196
1084	GRN	0.0886592	2.26852	3.60512	0.000422577	0.0064925	-0.370096
1087	PDLIM1	-0.128491	0.872535	-3.60442	0.000423627	0.00649438	-0.37238
1088	TNNT3	0.14838	0.876511	3.60421	0.000423944	0.00649438	-0.37307
1090	SAMD5	-0.133727	-0.229742	-3.60158	0.000427906	0.00654303	-0.38163
1091	SLC9A3R2	0.0918709	0.163414	3.6009	0.000428937	0.00655278	-0.383845
1093	ZFP36L1	0.0759888	1.46443	3.59992	0.000430422	0.00656345	-0.387027
1095	HSPB11	-0.0807052	-0.249135	-3.59924	0.00043146	0.0065662	-0.389243
1098	HIGD2A	-0.0839892	1.13908	-3.59671	0.000435342	0.00660687	-0.397487
1099	CPNE2	-0.0689608	0.152971	-3.59621	0.000436114	0.00660687	-0.399116
1103	ACVRL1	-0.16256	1.14761	-3.59549	0.000437234	0.00660687	-0.401477
1104	EMC10	-0.068631	0.530642	-3.59407	0.00043944	0.00663419	-0.406108
1105	NDUFB2	-0.161338	0.855496	-3.59282	0.000441384	0.00665518	-0.41017
1112	PROM1	-0.14081	0.411077	-3.58399	0.000455365	0.00682515	-0.438858
1113	SLIT3	-0.099325	-0.074004	-3.58328	0.000456513	0.00683266	-0.441175
1114	MOCS2	-0.0902408	-0.231813	-3.58317	0.000456686	0.00683266	-0.441523
1116	TGOLN2	0.0806962	1.01369	3.58109	0.000460051	0.00686471	-0.448276
1118	IGF1	-0.126089	-0.00784677	-3.58001	0.000461799	0.00688443	-0.451763
1120	FHL2	0.100857	0.537022	3.5787	0.00046394	0.006904	-0.456018
1127	FAM184A	0.116519	0.528153	3.57045	0.000477625	0.00706351	-0.482751
1129	PTPRF	0.115702	1.14731	3.56962	0.000479028	0.00707104	-0.485448
1134	HSPA2	0.117536	1.15466	3.56678	0.000483838	0.00711123	-0.494636
1142	HSPA8	-0.0703391	2.51419	-3.55728	0.000500247	0.00730088	-0.525292
1143	RABAC1	0.0677708	1.57865	3.55606	0.000502401	0.00732591	-0.529242
1144	CRTAP	-0.0880527	0.711299	-3.5548	0.000504623	0.00735188	-0.533297
1145	CRIP2	0.142678	1.66518	3.55394	0.00050616	0.007362	-0.536093
1149	HADHA	-0.0787258	0.934596	-3.55295	0.000507917	0.007362	-0.539277
1150	CD44	-0.106159	0.836454	-3.55269	0.000508369	0.007362	-0.540094
1152	PACSIN3	0.0927061	0.527587	3.55185	0.000509881	0.0073769	-0.542825
1155	SYNGR1	0.0683013	0.0334366	3.54988	0.000513406	0.0074086	-0.549154
1160	PTRHD1	-0.0846083	0.115571	-3.54145	0.000528784	0.00759762	-0.57627
1166	ELK1	-0.117776	0.714771	-3.5353	0.000540281	0.00772287	-0.596028
1169	NCOR2	0.105209	0.282476	3.53292	0.000544792	0.00776496	-0.603664
1170	FILIP1L	-0.124748	0.298707	-3.53277	0.000545089	0.00776496	-0.604165
1173	HEXIM1	0.0743048	0.8109	3.52769	0.000554837	0.00787957	-0.620441
1174	PMEPA1	0.0836227	-0.250556	3.52759	0.000555026	0.00787957	-0.620755
1177	TGFBR2	-0.123263	0.89262	-3.52464	0.000560765	0.00794076	-0.6302
1183	LIMS2	0.0828411	0.319026	3.52129	0.000567356	0.00799334	-0.640928
1184	AP2S1	-0.0686038	1.14618	-3.52052	0.000568888	0.00800816	-0.643404
1187	RBM3	-0.100244	0.917559	-3.51898	0.000571942	0.0080308	-0.648318
1191	PLAC1	-0.150134	1.80757	-3.51508	0.000579766	0.00810968	-0.66079
1192	CEBPB	0.120982	2.37444	3.51496	0.000579993	0.00810968	-0.661149
1199	GLRX	0.0914689	1.95196	3.50816	0.000593888	0.00825549	-0.682878
1211	PDHB	-0.079414	1.05075	-3.49432	0.000623097	0.00857569	-0.726925
1212	GATM	-0.119973	0.627867	-3.49319	0.000625544	0.00860226	-0.730519
1216	DUSP4	-0.113764	0.447121	-3.48915	0.000634356	0.00869381	-0.743349
1217	TNFRSF21	-0.10098	0.746638	-3.48894	0.000634809	0.00869381	-0.744004
1222	CDKN1A	-0.0829112	0.541448	-3.48339	0.000647106	0.00882596	-0.761597
1227	LRRC32	0.112416	0.839302	3.47924	0.000656461	0.00891707	-0.774756
1232	FAP	-0.132779	-0.128489	-3.47235	0.000672253	0.00909451	-0.796546
1234	EID1	-0.0704185	0.301063	-3.47115	0.00067504	0.00911742	-0.800338
1243	TNFAIP8	0.0734439	0.127543	3.4619	0.000696899	0.0093445	-0.829541
1245	ISM1	-0.124622	0.839756	-3.45893	0.000704072	0.00942552	-0.838924
1247	RRAD	0.112407	-0.046953	3.45633	0.000710391	0.00949486	-0.847109
1248	IFI44L	0.141511	0.235644	3.45575	0.000711799	0.00950323	-0.848922
1249	CSNK2B	-0.0618708	1.67062	-3.4556	0.000712158	0.00950323	-0.849384
1250	CRIM1	0.102512	1.90924	3.45114	0.000723167	0.00963882	-0.863436
1256	NDFIP2	0.110699	1.41006	3.44807	0.000730811	0.00969779	-0.873065
1261	PPP1R14B	0.0750405	1.8384	3.44157	0.000747288	0.00987379	-0.893482
1268	EIF4B	0.055628	1.969	3.4356	0.000762727	0.0100255	-0.912203
1269	PLXNA4	-0.0719233	-0.282615	-3.43503	0.00076422	0.0100337	-0.913993
1270	LDHB	-0.144448	1.45275	-3.4349	0.000764552	0.0100337	-0.914391
1271	GATA3	0.107971	1.23427	3.43269	0.000770366	0.010102	-0.921325
1279	CALU	0.0710326	1.70897	3.42331	0.000795445	0.0103657	-0.950643
1280	C1QC	-0.140517	1.23788	-3.42121	0.000801157	0.0104304	-0.95719
1283	AKAP8	0.0702829	0.623491	3.41723	0.000812118	0.0105499	-0.969622
1284	ATP6V0E1	0.075397	2.1814	3.41623	0.000814897	0.0105706	-0.972746
1294	OGFOD1	-0.0745718	0.23966	-3.40701	0.000840871	0.0108298	-1.00145
1299	CCNDBP1	-0.0983312	0.684595	-3.40344	0.000851149	0.0109208	-1.01255
1305	B4GALT5	-0.0909746	0.97066	-3.3935	0.000880358	0.0112436	-1.0434
1311	KCNK3	-0.10577	0.446309	-3.39082	0.000888392	0.0112943	-1.0517
1313	ENPP2	-0.135221	1.49588	-3.3893	0.000892962	0.0113351	-1.05639
1314	EIF4A1	-0.0671563	1.83792	-3.38863	0.000895009	0.0113524	-1.05849
1317	SLC25A25	-0.0557853	-0.399267	-3.38532	0.000905098	0.0114543	-1.06873
1320	STRAP	-0.0549823	0.889092	-3.38382	0.000909689	0.0114862	-1.07335
1321	SLC25A6	-0.0655623	2.2851	-3.38355	0.00091054	0.0114882	-1.07421
1324	COL3A1	-0.138106	1.53423	-3.38077	0.000919127	0.0115703	-1.08278
1328	SHANK3	0.0834981	0.303271	3.37779	0.000928431	0.0116522	-1.09198
1330	PALLD	-0.0855616	0.518289	-3.37631	0.000933093	0.0116931	-1.09656
1331	CLTA	-0.0635378	0.943529	-3.37492	0.000937489	0.0117394	-1.10085
1332	RNF19A	0.0581034	0.454159	3.37446	0.000938952	0.0117488	-1.10228
1335	DEGS1	0.0853545	1.46331	3.37337	0.000942422	0.0117493	-1.10565
1340	CCDC68	-0.11361	0.0265494	-3.37251	0.000945164	0.011756	-1.1083
1346	SPTY2D1	0.0640769	0.000160181	3.36675	0.000963698	0.0119326	-1.12604
1348	SLC39A6	0.13166	1.21218	3.36632	0.00096509	0.0119326	-1.12735
1352	SPRED1	-0.139148	0.708004	-3.36443	0.000971255	0.0119733	-1.13317
1363	CDYL2	-0.0962677	0.96913	-3.35784	0.000993057	0.0121433	-1.15343
1372	CAPZB	-0.0942003	1.23538	-3.35315	0.00100884	0.0122554	-1.16783
1381	NDUFS6	-0.0521632	1.01738	-3.34893	0.00102326	0.0123495	-1.18078
1384	COL1A1	-0.134006	1.28784	-3.34561	0.00103473	0.0124609	-1.19096
1385	LRRFIP2	0.0632064	0.487899	3.34535	0.00103561	0.0124625	-1.19173
1386	CNKSR3	-0.0973619	0.0299223	-3.34505	0.00103669	0.0124664	-1.19268
1391	POLR2E	-0.0609053	0.720063	-3.34141	0.0010494	0.0125739	-1.20379
1393	RPN1	0.0551126	2.09518	3.33952	0.00105607	0.012629	-1.20958
1394	KITLG	-0.103867	-0.527934	-3.3391	0.00105755	0.012629	-1.21086
1397	FKBP4	-0.0757903	0.793465	-3.33759	0.00106294	0.0126815	-1.21549
1398	ANKRD12	0.0665991	0.865621	3.3366	0.00106647	0.0127145	-1.21852
1400	ELOVL2	-0.11444	0.246215	-3.33599	0.00106865	0.0127223	-1.22038
1409	PRDX3	-0.0990402	1.60486	-3.32323	0.00111522	0.0131919	-1.25927
1413	ANXA6	-0.0634625	1.28406	-3.31668	0.00113988	0.0134455	-1.27922
1414	MAGED1	-0.0738662	1.28407	-3.31604	0.00114231	0.0134645	-1.28115
1417	LAMC1	-0.0943907	1.62756	-3.31512	0.00114582	0.0134774	-1.28395
1420	DECR1	-0.091494	0.100706	-3.31315	0.00115336	0.013528	-1.28992
1422	ARHGAP18	-0.096061	0.66125	-3.31294	0.00115419	0.013528	-1.29058
1423	NFIA	-0.0894334	-0.192598	-3.3124	0.00115627	0.0135429	-1.29222
1426	SH3BGRL	-0.116076	0.905287	-3.31152	0.00115963	0.0135537	-1.29487
1430	ARL2	-0.0838473	1.13781	-3.30919	0.00116866	0.0136211	-1.30194
1431	SDHC	-0.0742614	0.273222	-3.30893	0.00116969	0.0136217	-1.30274
1433	CLDND1	0.0557195	1.42916	3.30855	0.00117117	0.0136217	-1.30389
1436	RNF145	0.0693941	0.730346	3.30779	0.00117412	0.0136275	-1.30618
1440	RBMS2	0.0757572	0.896097	3.30392	0.00118935	0.013763	-1.31793
1444	RARRES2	-0.0852652	0.0437	-3.30302	0.00119291	0.0137688	-1.32065
1450	PPP2R5A	0.0786812	0.569474	3.29804	0.00121283	0.0139408	-1.33573
1451	PHLDA2	-0.134683	0.975235	-3.29783	0.00121367	0.0139408	-1.33636
1456	KCTD20	-0.0707127	0.308939	-3.29468	0.00122643	0.0140391	-1.34589
1460	NPR3	0.108657	-0.531747	3.2923	0.00123613	0.0141113	-1.35306
1474	RAPGEF1	0.0850959	1.10668	3.27786	0.00129669	0.0146621	-1.39661
1479	SRSF5	0.102785	1.89608	3.27522	0.00130806	0.0147406	-1.40455
1481	DSCR8	0.0750029	0.169878	3.27439	0.00131164	0.014761	-1.40704
1485	SLC22A3	-0.12458	-0.0612651	-3.2721	0.00132162	0.0148263	-1.41393
1486	F5	-0.155644	1.44355	-3.27204	0.00132188	0.0148263	-1.41411
1492	GTF2I	-0.0737643	0.397432	-3.27035	0.00132925	0.0148489	-1.41917
1495	INMT	-0.116736	0.637108	-3.2689	0.00133563	0.0148877	-1.42353
1496	ZEB2	-0.0964726	0.522028	-3.26875	0.0013363	0.0148877	-1.42398
1501	MAP9	-0.0567665	-1.04841	-3.26567	0.00134995	0.0149897	-1.43323
1505	IDO1	-0.162587	0.849122	-3.2633	0.00136053	0.0150671	-1.44033
1506	EDN1	0.134826	0.218421	3.26253	0.001364	0.0150955	-1.44265
1515	CD300LG	0.0979417	0.373211	3.25802	0.00138439	0.0152235	-1.45614
1516	SGCB	-0.132673	0.347913	-3.25795	0.0013847	0.0152235	-1.45635
1517	NDUFC1	-0.0617825	0.399564	-3.25654	0.00139115	0.0152843	-1.46057
1521	MPC2	-0.097151	0.837294	-3.25284	0.00140816	0.0154305	-1.47162
1524	LSM7	-0.0852604	0.455769	-3.25093	0.00141704	0.0154973	-1.47734
1533	RBPJ	-0.0667678	1.01397	-3.24644	0.00143808	0.0156351	-1.49074
1538	SF1	-0.0531391	0.571111	-3.24265	0.00145611	0.0157718	-1.50206
1539	PMP22	-0.148616	1.05997	-3.2426	0.00145634	0.0157718	-1.5022
1543	TACC1	0.122127	1.8165	3.23997	0.00146894	0.01586	-1.51003
1546	EIF3J	-0.0594771	0.478931	-3.23951	0.00147114	0.01586	-1.51139
1550	HNRNPA3	-0.0670738	0.885433	-3.2378	0.00147942	0.0159029	-1.51649
1554	MEST	-0.0770219	1.03412	-3.23708	0.0014829	0.0159044	-1.51862
1562	UAP1	0.0880572	1.43638	3.23122	0.00151164	0.0161296	-1.53606
1564	OLFML2B	-0.11651	0.251061	-3.23003	0.00151754	0.0161719	-1.5396
1572	LAP3	-0.0965387	0.56531	-3.22678	0.00153374	0.0162511	-1.54925
1573	UQCR10	-0.0580732	0.544098	-3.22678	0.00153375	0.0162511	-1.54925
1578	STAB1	-0.117048	0.86867	-3.22141	0.00156088	0.0164862	-1.56518
1580	CDH11	-0.138713	1.15827	-3.22004	0.00156788	0.0165391	-1.56924
1581	PGLS	-0.0731855	0.317108	-3.21924	0.00157197	0.0165718	-1.5716
1585	NEDD9	0.0810261	0.504939	3.21425	0.00159775	0.0168011	-1.58638
1591	LMBR1L	0.0680648	0.350376	3.2112	0.00161371	0.0169049	-1.5954
1595	ASPH	-0.0712984	0.180754	-3.20818	0.00162963	0.0170288	-1.6043
1599	RPSA	-0.0744601	1.53746	-3.20604	0.00164102	0.017105	-1.61062
1600	CRYAB	-0.0992547	1.71172	-3.20432	0.00165024	0.0171904	-1.61571
1612	CD63	0.075975	1.77783	3.19318	0.00171105	0.0176911	-1.64854
1613	MRPL16	-0.0679256	0.0756312	-3.19294	0.00171237	0.0176938	-1.64924
1620	TUBA1B	-0.0780649	1.65486	-3.18251	0.00177119	0.0182225	-1.67986
1623	FAM43A	0.15666	1.28446	3.17976	0.00178698	0.0183434	-1.68791
1625	LIMS1	0.0801667	0.698513	3.1785	0.00179433	0.0184037	-1.69163
1627	PDS5B	0.0563452	0.521563	3.1779	0.00179775	0.0184162	-1.69336
1628	RANBP1	-0.0676101	0.422896	-3.17711	0.00180235	0.0184519	-1.69567
1632	COL6A3	-0.16164	0.907455	-3.17445	0.00181793	0.0185647	-1.70347
1637	PAWR	-0.0811405	0.646753	-3.1701	0.00184365	0.0187606	-1.7162
1638	LARP1	-0.0743787	1.05199	-3.17008	0.00184376	0.0187606	-1.71625
1643	RUNX1T1	-0.0632218	-0.623948	-3.16506	0.0018738	0.0190083	-1.7309
1645	TGFB3	-0.146066	0.603021	-3.16333	0.0018843	0.0190916	-1.73596
1652	PRDX6	0.0890509	1.70819	3.15731	0.00192117	0.0193827	-1.75351
1653	PHACTR2	0.0813555	1.74003	3.15633	0.00192725	0.0194322	-1.75637
1656	DAPK1	0.107907	2.20102	3.15422	0.00194033	0.0195287	-1.7625
1658	NDUFB9	-0.0870766	0.953527	-3.15353	0.00194466	0.0195332	-1.76452
1666	MORF4L2	0.0798495	1.37367	3.15136	0.00195822	0.0195904	-1.77081
1669	UBE2S	-0.0856019	0.0568807	-3.14998	0.00196693	0.0196422	-1.77482
1672	OLA1	-0.0785171	0.169961	-3.14569	0.00199421	0.0198783	-1.78729
1673	COL5A2	-0.112937	0.436246	-3.14551	0.00199534	0.0198783	-1.78781
1677	TSPAN15	-0.0819872	0.326426	-3.14347	0.00200844	0.019961	-1.79373
1679	TYROBP	-0.116181	1.43574	-3.14302	0.00201135	0.0199662	-1.79504
1692	SSBP3	-0.079957	0.291381	-3.13097	0.00209046	0.020592	-1.82994
1696	FDPS	-0.103576	0.20916	-3.12976	0.00209855	0.020623	-1.83344
1703	SOX17	0.0979675	0.166398	3.12479	0.00213212	0.0208568	-1.84779
1713	TMF1	0.0652032	0.758365	3.11513	0.00219878	0.021383	-1.87562
1721	PAK2	-0.0610732	0.483775	-3.11367	0.00220901	0.0213931	-1.87982
1729	PDCD5	-0.0581943	0.410965	-3.1084	0.00224638	0.0216544	-1.89498
1730	SKIL	0.112737	0.629322	3.10735	0.00225386	0.021714	-1.89799
1736	ADAMTSL3	-0.0818088	-0.336579	-3.10273	0.00228724	0.0219593	-1.91126
1739	YY1	0.048694	1.54789	3.10159	0.00229549	0.0219948	-1.91452
1745	STXBP6	-0.0813865	-0.121171	-3.09773	0.00232376	0.0221949	-1.92557
1747	SNF8	-0.0741784	0.482397	-3.09636	0.00233392	0.0222665	-1.92952
1750	GNB1	-0.0571028	1.84332	-3.0949	0.00234475	0.0223314	-1.93369
1751	CD2AP	-0.0581831	0.708206	-3.09435	0.00234883	0.0223575	-1.93527
1754	ZFHX3	-0.0602933	0.656086	-3.09214	0.00236531	0.0224759	-1.94158
1756	PEG10	-0.0870526	1.80255	-3.0908	0.00237536	0.0225457	-1.94541
1757	TRPC6	-0.0830522	-0.360316	-3.09001	0.00238131	0.0225892	-1.94767
1761	ITPRIP	0.0898922	1.04983	3.08813	0.00239554	0.0226723	-1.95305
1765	TFPI	0.0939528	1.9929	3.08539	0.00241639	0.0228181	-1.96087
1770	NDUFB5	-0.0834153	1.28106	-3.08154	0.00244593	0.0230318	-1.97184
1776	FLOT2	-0.0717756	1.2275	-3.07893	0.00246622	0.0231445	-1.97929
1788	ESYT2	0.0845681	1.13431	3.07154	0.00252433	0.0235308	-2.00031
1789	ESD	-0.0833075	0.487693	-3.07106	0.00252815	0.0235532	-2.00167
1792	RPL9	-0.0539998	2.28589	-3.06926	0.00254255	0.0236477	-2.00679
1794	SAMHD1	-0.0807539	0.501251	-3.06821	0.00255098	0.0236997	-2.00978
1797	DOK6	-0.106261	-0.734669	-3.06753	0.00255648	0.0237111	-2.01172
1801	MAP4K4	-0.0729276	0.455898	-3.06566	0.00257157	0.0237981	-2.01703
1807	STAT2	0.0608765	0.745095	3.06332	0.00259053	0.0238939	-2.02365
1808	COX7A2	-0.0712206	1.46152	-3.06253	0.00259695	0.0239399	-2.02589
1811	KCNK1	0.109459	-0.115678	3.0617	0.00260377	0.023963	-2.02825
1816	PSMC3	-0.067832	1.04479	-3.05936	0.00262297	0.0240608	-2.03488
1818	BZW1	0.0564941	0.889253	3.05918	0.0026245	0.0240608	-2.0354
1826	HSPA12B	0.115745	0.198713	3.05591	0.00265154	0.0242022	-2.04464
1827	DYNLL2	-0.0657379	0.848592	-3.05518	0.00265766	0.0242448	-2.04672
1832	POLR2L	-0.0706173	0.750209	-3.05258	0.00267939	0.0243736	-2.05406
1833	PRKG1	-0.0879095	-0.18847	-3.05244	0.00268055	0.0243736	-2.05445
1836	RBBP7	-0.0752501	1.65955	-3.0505	0.00269696	0.0244827	-2.05995
1845	CMAS	-0.0836798	1.00325	-3.04461	0.00274717	0.0248119	-2.07657
1847	GPR183	-0.131403	0.20182	-3.04433	0.00274961	0.024812	-2.07737
1862	PSMD1	-0.0614361	1.43898	-3.03501	0.00283091	0.0253398	-2.10362
1869	CYSLTR2	-0.109102	-0.334877	-3.02952	0.00287981	0.0256708	-2.11904
1872	VASN	0.107988	0.914445	3.02821	0.00289158	0.0257446	-2.12271
1877	BTG3	-0.0923224	0.630858	-3.02567	0.00291458	0.0258803	-2.12985
1880	RDH10	-0.0925144	1.07348	-3.02316	0.00293752	0.0260424	-2.1369
1893	RPS19BP1	0.0514496	0.342682	3.01385	0.00302383	0.0266234	-2.16296
1901	RPS18	-0.0616319	1.96745	-3.01049	0.00305557	0.0267897	-2.17236
1906	MLLT1	-0.0746498	1.22649	-3.00794	0.0030798	0.0269313	-2.17946
1907	HECW2	-0.10865	0.119604	-3.00714	0.00308749	0.0269815	-2.1817
1923	CAST	-0.0858995	1.29778	-3.00038	0.0031528	0.0273259	-2.20053
1929	UQCRQ	-0.067004	0.920714	-2.99669	0.00318909	0.0275544	-2.21081
1930	HMGN2	-0.0775283	1.00632	-2.99625	0.00319345	0.0275779	-2.21204
1931	SOX7	0.0766094	0.149269	2.99569	0.00319898	0.0276072	-2.2136
1934	IER5L	0.0687836	0.316374	2.99407	0.00321503	0.0277001	-2.2181
1935	DNAJC7	-0.0539491	0.479954	-2.99398	0.00321592	0.0277001	-2.21835
1942	TSPAN3	-0.0778304	0.821229	-2.99042	0.00325147	0.0279054	-2.22823
1946	AKR1B1	-0.0725444	2.09026	-2.987	0.00328603	0.028144	-2.23773
1948	COX7B	-0.106619	0.47025	-2.98541	0.00330221	0.0282536	-2.24214
1949	ROBO2	-0.0743687	-0.650902	-2.98495	0.00330691	0.028277	-2.24342
1952	SORBS2	-0.0761672	-0.127109	-2.98447	0.00331173	0.028277	-2.24473
1962	ADAM12	0.103335	2.55245	2.97925	0.0033655	0.0285896	-2.25919
1963	AKAP12	0.0606579	-0.116109	2.97811	0.00337737	0.0286735	-2.26236
1964	IER2	0.0650813	0.337906	2.97797	0.00337882	0.0286735	-2.26274
1971	SPRY2	-0.0712353	-0.014932	-2.97455	0.00341455	0.0288716	-2.27219
1972	SEMA4B	0.0790248	0.333207	2.97441	0.00341602	0.0288716	-2.27257
1977	SQLE	-0.0669162	0.487902	-2.97198	0.00344165	0.0290146	-2.27928
1981	XBP1	0.0579227	1.70495	2.9711	0.00345103	0.0290275	-2.28173
1987	ALCAM	-0.11019	0.0844443	-2.9696	0.0034669	0.0290804	-2.28585
1988	TPT1	-0.102954	1.34154	-2.96913	0.00347198	0.0291084	-2.28716
1989	PSMB5	-0.0605064	1.241	-2.96818	0.00348209	0.0291785	-2.28977
1992	ITPRIPL2	-0.0764494	0.802698	-2.96589	0.00350663	0.0293398	-2.29607
1995	NFATC2	-0.0705571	0.0643521	-2.96447	0.00352195	0.0294238	-2.29999
1996	USP22	-0.058023	0.676792	-2.9641	0.00352602	0.029443	-2.30102
1997	BAD	0.0699688	0.318257	2.96298	0.00353818	0.0295206	-2.30411
2002	PIN1	-0.0484549	0.765993	-2.96097	0.00355998	0.0296375	-2.30963
2004	SOX6	-0.0543672	-0.571958	-2.96016	0.00356889	0.029682	-2.31187
2012	PRKCZ	-0.0673549	1.30094	-2.95622	0.00361226	0.0299206	-2.3227
2016	NDUFB4	-0.0785417	0.438455	-2.95546	0.00362061	0.0299206	-2.32478
2026	MMRN2	0.104952	0.31278	2.95094	0.00367108	0.0301759	-2.33719
2028	COL21A1	-0.113731	-0.0474947	-2.95088	0.00367172	0.0301759	-2.33735
2031	LAMB1	-0.0940021	1.19846	-2.94884	0.0036948	0.0303207	-2.34297
2032	BCR	-0.0537908	0.49812	-2.94832	0.00370059	0.0303532	-2.34437
2039	FBLN5	-0.0977606	0.442535	-2.94631	0.00372339	0.030433	-2.34988
2045	APLP2	-0.065232	1.47917	-2.94279	0.00376369	0.0306522	-2.35953
2052	PIGX	-0.0818009	0.323446	-2.94117	0.00378232	0.0307212	-2.36396
2062	IFI27	0.114896	0.88478	2.9353	0.00385067	0.0311247	-2.38001
2064	ING1	0.0492104	0.0667678	2.93429	0.00386249	0.03119	-2.38276
2067	EFEMP2	-0.0691682	0.346773	-2.9333	0.00387417	0.0312389	-2.38546
2076	LMAN2	-0.143669	1.6929	-2.92932	0.00392147	0.0314832	-2.39634
2080	EPN2	-0.0522982	0.579345	-2.92724	0.00394635	0.031622	-2.402
2081	TCN2	0.0882471	-0.208461	2.92666	0.00395328	0.0316623	-2.40357
2082	RNF130	-0.0722294	0.706705	-2.92524	0.00397034	0.0317837	-2.40743
2086	GNAS	-0.11025	0.575667	-2.92308	0.0039965	0.0319318	-2.41331
2087	HES1	0.115934	0.755451	2.92292	0.00399854	0.0319328	-2.41377
2088	BCAP31	0.0499633	1.22928	2.92211	0.00400834	0.0319957	-2.41596
2094	NDUFA3	-0.0709927	0.899278	-2.9183	0.00405491	0.0322641	-2.4263
2095	SMAD5	-0.0722029	0.38945	-2.91826	0.00405552	0.0322641	-2.42644
2102	CEBPD	0.0792758	1.52547	2.91394	0.00410888	0.0325798	-2.43814
2111	RNMT	0.0582756	0.476471	2.90947	0.0041649	0.0328832	-2.45026
2116	FCGRT	-0.0869176	0.81286	-2.90491	0.00422277	0.0332485	-2.46261
2123	EGFLAM	-0.0671475	-0.309664	-2.90197	0.00426055	0.0334483	-2.47058
2126	TSC22D2	0.0953445	0.874684	2.90069	0.00427697	0.0335298	-2.47402
2128	SLC19A2	0.092936	1.214	2.89874	0.00430234	0.0336969	-2.47931
2130	IGFBP3	0.107552	1.97413	2.89828	0.00430829	0.0337118	-2.48054
2131	NDUFS4	-0.0684721	0.618052	-2.89743	0.00431932	0.0337823	-2.48283
2138	SEC63	0.0552656	1.55882	2.89596	0.0043386	0.0338201	-2.48681
2142	SPINT1	-0.0826928	1.12616	-2.89528	0.0043474	0.0338201	-2.48863
2145	ENTPD1	0.105053	1.50411	2.89489	0.00435257	0.0338201	-2.48969
2156	RGS10	-0.0831292	0.027025	-2.89118	0.00440152	0.0340261	-2.49969
2157	PLXNB2	0.0977817	1.23937	2.89029	0.00441335	0.0341017	-2.50209
2158	USO1	0.0449199	1.95059	2.88991	0.00441847	0.0341254	-2.50312
2160	ELL2	0.0810566	1.00883	2.88859	0.00443605	0.0342169	-2.50667
2164	SEMA6D	-0.0839599	0.379723	-2.88742	0.00445168	0.0342866	-2.50982
2177	TAPBP	0.0679927	0.757039	2.88278	0.00451429	0.0345611	-2.5223
2183	PPM1L	-0.0613388	-0.25671	-2.88154	0.00453117	0.0345887	-2.52563
2185	PDK2	-0.0762684	0.0419686	-2.88096	0.00453897	0.0346229	-2.52717
2188	FGF7	-0.124673	-0.639561	-2.8787	0.00456998	0.0347968	-2.53325
2194	RAB5A	0.0536945	1.83669	2.87717	0.00459104	0.0348764	-2.53736
2198	SAMD4A	-0.0636243	0.0516362	-2.87564	0.00461216	0.0349658	-2.54146
2201	WAC	0.0615606	1.67809	2.87483	0.00462341	0.0350106	-2.54364
2217	ADAMTS9	-0.107795	0.407865	-2.86629	0.00474329	0.0356483	-2.5665
2220	CNIH1	-0.0800122	0.905823	-2.86547	0.0047549	0.0356981	-2.56868
2225	GNG11	-0.11433	1.92584	-2.86152	0.00481141	0.0360412	-2.57923
2226	SCN11A	-0.0877654	-0.245048	-2.86111	0.0048173	0.0360692	-2.58032
2227	EGFR	0.0660484	1.57056	2.85959	0.00483921	0.0362044	-2.58437
2228	IFRD1	-0.0739013	0.422382	-2.85956	0.0048397	0.0362044	-2.58446
2229	SERPINE1	0.104117	2.22597	2.85714	0.0048748	0.0364444	-2.59091
2233	PFDN5	-0.0734965	1.08078	-2.85627	0.00488756	0.0364805	-2.59324
2235	MGAT5	-0.0738193	0.65639	-2.85552	0.00489855	0.0365298	-2.59525
2236	AFF2	-0.0697425	-0.0274309	-2.85523	0.00490274	0.0365447	-2.59601
2241	PARD3	0.0714879	0.408807	2.85165	0.00495533	0.0368543	-2.60553
2246	LRP2	-0.139899	0.625729	-2.84964	0.00498514	0.0369935	-2.61088
2250	PSMA5	-0.0839369	1.04041	-2.84866	0.00499974	0.0370359	-2.61349
2255	TMSB4X	-0.0610371	2.01545	-2.84636	0.00503416	0.0371946	-2.61961
2258	PPP2R5E	0.0635873	0.826023	2.84512	0.00505273	0.0372936	-2.62289
2268	NOL9	-0.0800648	0.111458	-2.84011	0.00512862	0.0376661	-2.63618
2274	ZNF703	0.0858327	0.826378	2.83833	0.00515588	0.037775	-2.64091
2282	TUBA1A	-0.0845871	1.11324	-2.83446	0.0052156	0.0380785	-2.65118
2283	ATF4	0.0618517	1.02078	2.83444	0.00521589	0.0380785	-2.65123
2284	SPRY4	-0.0616507	0.0976308	-2.83384	0.00522522	0.0381299	-2.65282
2290	PURB	0.0917853	1.16324	2.83039	0.00527892	0.0384098	-2.66193
2291	DOCK5	0.0775309	0.3998	2.83034	0.00527971	0.0384098	-2.66206
2295	LDB2	-0.0875754	0.83706	-2.82808	0.00531517	0.0386004	-2.66803
2298	RPL8	-0.0702525	2.05143	-2.82708	0.00533093	0.0386643	-2.67066
2299	C1QTNF1	-0.0544456	0.474065	-2.82582	0.00535101	0.0387931	-2.67401
2305	TBPL1	-0.0556033	0.788967	-2.82253	0.00540332	0.0390703	-2.68268
2316	MYH10	-0.080687	1.23801	-2.81703	0.00549202	0.0395051	-2.69718
2320	RPS13	-0.0548645	2.70681	-2.81628	0.00550414	0.039542	-2.69914
2322	CRIP1	0.101996	0.925925	2.81573	0.00551318	0.0395488	-2.7006
2324	NOP56	-0.0749685	0.0125622	-2.81564	0.00551458	0.0395488	-2.70083
2329	NDUFS8	-0.0536	0.849001	-2.8123	0.00556926	0.0398552	-2.70961
2331	LAMA5	0.0774236	1.37352	2.81032	0.0056019	0.0400544	-2.71481
2332	TMEM176A	-0.105893	0.347699	-2.81005	0.00560641	0.0400695	-2.71553
2340	MIDN	0.0698972	1.1431	2.80549	0.00568233	0.0404638	-2.7275
2343	BAMBI	-0.135778	0.869715	-2.80387	0.00570955	0.0406065	-2.73175
2347	ANK3	-0.115503	0.438722	-2.80133	0.00575231	0.0408495	-2.73839
2352	VAMP8	-0.0655553	2.32565	-2.79851	0.00580021	0.0410948	-2.74577
2355	RNF213	-0.0601856	0.181729	-2.7977	0.00581408	0.0411479	-2.74789
2356	NR2F1	-0.0998421	0.411588	-2.79714	0.00582369	0.0411984	-2.74936
2358	CASK	-0.0743756	0.0304764	-2.79584	0.00584595	0.0413158	-2.75275
2367	ENAH	-0.076296	0.0663264	-2.79212	0.0059103	0.0416168	-2.76249
2369	EPB41L2	-0.0741562	0.450841	-2.79105	0.00592884	0.0417121	-2.76527
2372	HSPE1	-0.0820542	1.16001	-2.78932	0.00595904	0.0418716	-2.76979
2373	DNAJB4	-0.1077	0.322551	-2.7887	0.00596988	0.0419301	-2.7714
2376	GAS6	-0.0659559	0.318993	-2.78807	0.00598088	0.0419542	-2.77304
2380	ADAMTS15	-0.060062	-0.183103	-2.78723	0.00599564	0.0419871	-2.77523
2396	FMOD	-0.126679	0.257371	-2.77986	0.00612663	0.042618	-2.79444
2403	PCDH18	-0.116013	0.937217	-2.77852	0.00615076	0.042656	-2.79793
2406	PCSK5	-0.0682943	-0.200177	-2.77756	0.00616804	0.0427277	-2.80042
2407	GADD45G	0.109011	1.55456	2.77616	0.00619328	0.042878	-2.80405
2415	CCL2	-0.145517	0.646023	-2.774	0.00623253	0.0430076	-2.80966
2418	CSRNP1	0.0659978	1.09387	2.77362	0.00623942	0.0430076	-2.81064
2419	VEZF1	0.0586652	0.657115	2.7733	0.00624524	0.0430288	-2.81147
2423	SPP1	-0.128577	2.44234	-2.77107	0.00628608	0.0432308	-2.81726
2426	TGFB1I1	-0.0566037	0.331942	-2.77028	0.00630056	0.0432858	-2.8193
2433	PLEKHG1	-0.0588803	0.101327	-2.76814	0.00634018	0.0434327	-2.82487
2440	FN1	0.117413	1.86353	2.76205	0.00645365	0.0440832	-2.84061
2441	KRT7	0.147023	1.77145	2.76166	0.00646103	0.0441155	-2.84163
2446	PDE5A	-0.0776299	-0.0390911	-2.75847	0.00652128	0.0444359	-2.84986
2453	ITPR1	-0.0821015	-0.268612	-2.7553	0.00658181	0.0447132	-2.85806
2457	HNRNPAB	-0.0594067	1.48173	-2.75403	0.00660615	0.0448127	-2.86133
2462	TRPV2	-0.0539635	-0.284569	-2.75268	0.00663212	0.0448975	-2.86481
2463	MDK	-0.037151	0.0500275	-2.75198	0.00664565	0.0449481	-2.86662
2485	CTNNAL1	-0.0840381	0.684472	-2.74342	0.00681281	0.0456938	-2.88865
2486	VSTM4	-0.0637182	-0.322743	-2.74318	0.00681764	0.0457078	-2.88928
2487	MEF2C	-0.0783845	0.591948	-2.74236	0.00683386	0.0457809	-2.89139
2489	NDUFV2	-0.0592484	1.07662	-2.74209	0.0068392	0.0457971	-2.89208
2490	YPEL2	0.0837437	0.757111	2.74148	0.0068513	0.0458597	-2.89364
2496	TMEM160	-0.0527619	0.596736	-2.74008	0.00687911	0.045924	-2.89724
2505	VEGFA	0.112622	0.00682735	2.73671	0.00694658	0.046219	-2.90589
2507	LRP5	-0.0712723	0.437392	-2.73643	0.00695212	0.046219	-2.90659
2512	KANK1	-0.124591	-0.0298805	-2.73518	0.00697739	0.0462947	-2.90981
2515	ARF5	-0.0525697	0.7126	-2.7337	0.00700735	0.046438	-2.9136
2516	PSMC4	-0.0705416	1.02618	-2.73349	0.00701158	0.0464476	-2.91414
2517	CYYR1	0.0779563	0.529649	2.73311	0.00701922	0.0464797	-2.9151
2522	SMARCA5	0.0442125	0.763935	2.73092	0.00706388	0.0466762	-2.92072
2523	ATP1A1	-0.0836463	1.89486	-2.73078	0.00706668	0.0466762	-2.92107
2524	CHML	-0.0726071	0.277659	-2.7306	0.00707028	0.0466762	-2.92152
2532	RPL31	-0.0616289	1.20561	-2.72785	0.00712673	0.046912	-2.92857
2536	CNTN4	-0.0719452	-0.658835	-2.7268	0.00714843	0.0469806	-2.93126
2538	SERTAD1	0.0526794	0.216041	2.72571	0.00717081	0.0470906	-2.93403
2546	VWA1	0.0613635	0.422867	2.72399	0.00720658	0.0471617	-2.93843
2547	NAA20	-0.0398522	0.162973	-2.72396	0.00720711	0.0471617	-2.9385
2556	UBB	-0.0474978	2.52801	-2.71887	0.00731361	0.0476901	-2.95149
2559	IQGAP1	0.0566585	1.80455	2.7168	0.00735747	0.0479199	-2.95678
2562	PSMA1	-0.0592522	1.16403	-2.7146	0.00740424	0.0481558	-2.96239
2565	TTC3	0.0628107	0.548581	2.71363	0.00742488	0.0482324	-2.96485
2567	EIF4H	0.0736444	1.59622	2.71331	0.00743169	0.0482476	-2.96566
2570	HSD17B4	-0.0602906	0.973921	-2.71294	0.00743963	0.0482476	-2.9666
2576	NAP1L1	-0.0573612	0.896488	-2.70857	0.0075335	0.0487426	-2.9777
2577	EBF1	-0.0829193	0.0337004	-2.70734	0.00756014	0.0488778	-2.98082
2583	VDAC3	-0.0651849	1.37286	-2.70451	0.00762201	0.0491816	-2.98803
2586	BAZ1A	0.0476756	0.568876	2.70341	0.00764605	0.0492795	-2.99081
2590	RPS8	-0.0592383	1.81548	-2.70144	0.00768937	0.0494822	-2.99581
2591	LSM2	-0.0542199	0.522536	-2.70097	0.00769956	0.0495286	-2.99698
2593	MYLK	-0.0591472	0.230034	-2.70062	0.00770742	0.0495409	-2.99788
2599	ROBO1	-0.0604759	-0.136443	-2.69666	0.00779538	0.0499906	-3.00791
2600	SPAG9	0.0437378	0.830464	2.69649	0.00779901	0.0499946	-3.00833

## Sheet: Erythrocyte_8.2.24
	X	logFC	AveExpr	t	P.Value	adj.P.Val	B

## Sheet: extravilloustrophoblast_8.2.24
	X	logFC	AveExpr	t	P.Value	adj.P.Val	B
1	FLT1	0.48156	1.48362	9.83196	5.87074036694665e-18	9.78476296958998e-14	30.0784
8	CALM1	0.227821	1.76848	8.5917	9.66166012651848e-15	2.01288611660854e-11	22.9584
9	INHBA	0.367632	1.31963	8.55136	1.22338528772422e-14	2.26557362116661e-11	22.7315
11	SYDE1	0.304228	1.40326	8.18949	9.99770563172154e-14	1.46464210957458e-10	20.7121
12	FSTL3	0.697504	1.89411	8.18024	1.05452122846913e-13	1.46464210957458e-10	20.6609
15	COL17A1	0.494653	0.632077	7.98937	3.15047204752722e-13	3.50059450774241e-10	19.6091
17	FLNB	0.333264	1.09779	7.95407	3.85319341147623e-13	3.77771615229849e-10	19.4156
20	SLC16A10	-0.326241	0.501327	-7.85917	6.60961916326086e-13	5.50812612970344e-10	18.8971
31	NDRG1	0.405199	1.81673	7.61334	2.64257455117444e-12	1.42076742078789e-09	17.566
33	INHA	0.483966	0.761395	7.57276	3.31607386522679e-12	1.65617439396395e-09	17.348
34	LIMCH1	0.314201	1.32191	7.56665	3.43112259445167e-12	1.65617439396395e-09	17.3153
35	RDH13	0.316966	1.00393	7.56423	3.47789666939091e-12	1.65617439396395e-09	17.3023
42	TPBG	0.284955	0.482824	7.36774	1.03580937817481e-11	4.11043688239038e-09	16.2546
47	GDPD3	0.266165	0.339008	7.26075	1.86662375752665e-11	6.61936556738227e-09	15.6894
50	SEMA4C	0.197928	0.238573	7.14742	3.46853717666488e-11	1.15620218246947e-08	15.0949
52	DNM2	0.15693	0.98291	7.09057	4.72501219757371e-11	1.51445727494156e-08	14.7984
53	LRRC1	0.219441	1.26789	7.07624	5.10683677036711e-11	1.60595563116431e-08	14.7239
56	ZC2HC1A	-0.248503	0.291995	-6.98038	8.57381903481684e-11	2.55178289023736e-08	14.227
59	IPMK	0.201467	0.733166	6.95251	9.96147323247816e-11	2.8140317689104e-08	14.0832
60	SFXN3	0.290795	1.11985	6.91515	1.21746533678654e-10	3.38191579470353e-08	13.8909
62	ERGIC1	0.229404	1.04842	6.87681	1.49501278807664e-10	4.0189319578828e-08	13.6941
63	GRHL1	0.185944	0.839971	6.80049	2.24620667272104e-10	5.94246454194311e-08	13.3039
70	HK2	0.536448	0.322079	6.68126	4.22350793457849e-10	1.00561723922314e-07	12.6991
72	FAM83B	0.154931	0.754941	6.64324	5.15968604666061e-10	1.19439565749573e-07	12.5073
77	MYO7B	0.140848	-0.23178	6.54166	8.78327891454289e-10	1.90118064504787e-07	11.9981
84	ACKR2	0.182015	1.74728	6.43048	1.56452500263831e-09	3.10427835940152e-07	11.4456
88	MTMR4	0.184455	1.62085	6.30746	2.94551080252e-09	5.57873051654555e-07	10.8406
91	ABCA7	0.095471	-0.173595	6.27321	3.50858348655144e-09	6.37610560767303e-07	10.6733
93	RASEF	0.321943	0.00293006	6.25084	3.93240648735245e-09	7.04746440050573e-07	10.5643
96	BTG2	-0.221967	0.874777	-6.21318	4.76205856474365e-09	8.26762813526899e-07	10.3814
101	DDR1	0.151858	1.13009	6.16292	6.14184534632542e-09	1.01352610284362e-06	10.1383
108	ZNF662	0.141401	-0.0114304	6.03234	1.18332560897481e-08	1.82615628933178e-06	9.51206
111	CADM3	-0.248167	0.0690968	-6.01652	1.28047907681276e-08	1.92267970930075e-06	9.43674
113	HEY1	0.205427	0.345865	6.00037	1.38768778982266e-08	2.04368453939604e-06	9.36001
114	EFHD1	0.166282	2.75122	5.99891	1.39785226790153e-08	2.04368453939604e-06	9.35304
124	EZR	0.101562	2.36063	5.86133	2.75937941210767e-08	3.70737961411132e-06	8.70432
125	PAPPA2	0.335719	1.84513	5.85978	2.78047910100147e-08	3.70737961411132e-06	8.69705
126	ITGA5	0.184742	2.06076	5.84416	3.00189507489956e-08	3.97084009629769e-06	8.624
145	SLC6A8	0.203009	0.469735	5.69422	6.22566785348186e-08	7.15608318027463e-06	7.92897
154	AFAP1	0.222561	0.191485	5.66036	7.32882302527638e-08	7.91976443455949e-06	7.77363
155	PLCL2	0.164962	1.48112	5.65933	7.36523361946794e-08	7.91976443455949e-06	7.76892
166	COL27A1	0.115953	0.0635516	5.58369	1.05819389701529e-07	1.06246492057553e-05	7.42402
170	EPS8L1	0.164355	0.560965	5.5602	1.18353028302134e-07	1.1603470133598e-05	7.31753
173	PPP1R12C	0.125848	0.393831	5.55238	1.22838380293605e-07	1.17987974418572e-05	7.28214
176	ANKRD37	0.286622	0.176795	5.53424	1.33888268777562e-07	1.26790669074752e-05	7.20022
177	TIMP3	0.143398	1.60126	5.5306	1.36221422652414e-07	1.28256719257333e-05	7.18379
179	TRIP10	0.181583	0.797183	5.52826	1.37744961583144e-07	1.28256719257333e-05	7.17321
181	ARID3A	0.127328	0.998564	5.52378	1.4069708919537e-07	1.29557921857416e-05	7.15304
182	LAMA2	-0.185662	0.643931	-5.51842	1.44319255736088e-07	1.32163133810626e-05	7.12887
184	PLOD2	0.247559	1.09357	5.51024	1.50015318533108e-07	1.35501264701606e-05	7.09206
187	GLUL	-0.140357	0.897558	-5.48724	1.67242926000313e-07	1.49060847467765e-05	6.9887
190	LYN	0.227153	1.65076	5.47223	1.79512902485927e-07	1.57470607670155e-05	6.9214
193	PSMA7	-0.0904169	0.759671	-5.46819	1.82969794983222e-07	1.58008164403386e-05	6.90327
194	SUN2	0.124618	0.573279	5.4619	1.884710625169e-07	1.61919958709751e-05	6.87511
203	UFM1	0.0963922	1.39704	5.41565	2.34178404386129e-07	1.92268545118405e-05	6.66877
205	DSP	0.145518	1.1876	5.41133	2.38955125636745e-07	1.9427634531647e-05	6.64959
208	SPTLC3	0.164164	2.20807	5.38962	2.64484720753555e-07	2.10882938543089e-05	6.55316
210	MME	0.166783	1.08999	5.38863	2.65707188420523e-07	2.10882938543089e-05	6.54878
216	PKM	0.141941	1.19961	5.33977	3.33572774494734e-07	2.57391547801098e-05	6.33278
218	SH3TC2	-0.153035	0.711858	-5.3287	3.51144953925678e-07	2.67968700292871e-05	6.28404
220	PIK3CB	0.186757	1.02197	5.32641	3.54891794488124e-07	2.68862797215162e-05	6.27397
222	LIMD1	0.200354	0.263525	5.31828	3.68505239205129e-07	2.76661118100536e-05	6.23823
225	MMP14	0.128265	0.838587	5.30651	3.89130503960194e-07	2.88250582644647e-05	6.18654
237	FBN2	-0.234339	2.22992	-5.25026	5.04299020973818e-07	3.54647754538845e-05	5.94056
238	NEURL1	0.225153	0.475134	5.24504	5.16522773562698e-07	3.60603548535234e-05	5.91784
239	TMEM59	0.105615	2.11122	5.2448	5.17095146696591e-07	3.60603548535234e-05	5.91679
241	SARAF	0.0810825	2.01832	5.24069	5.26946873813106e-07	3.64424213520458e-05	5.89889
247	TMEM184A	0.15606	0.394883	5.22636	5.62713242876347e-07	3.79706138421865e-05	5.83661
248	LEPROTL1	0.125961	1.21176	5.21825	5.83984641137721e-07	3.92470645719452e-05	5.80143
253	TRIM14	0.135894	0.0554872	5.2022	6.28437804074638e-07	4.13071255780859e-05	5.73187
260	IL1RAP	0.189278	0.83613	5.1796	6.96655682132102e-07	4.4658308669599e-05	5.63418
273	KL	-0.213704	0.464588	-5.13433	8.55665839959234e-07	5.21614663683396e-05	5.43936
287	S100A6	0.146085	0.868578	5.04796	1.26251898375888e-06	7.3318480495851e-05	5.07101
294	NPEPPS	0.107145	0.84778	5.01156	1.48553398216012e-06	8.4038052672545e-05	4.91709
296	MAF	-0.134821	0.306311	-5.00697	1.51618384188676e-06	8.53724192321847e-05	4.89777
297	SLC20A1	-0.18172	1.3931	-5.00183	1.55135208515771e-06	8.6774848863405e-05	4.87608
298	CLDN4	0.118868	0.751649	5.00131	1.5549112673055e-06	8.6774848863405e-05	4.87391
300	EGLN3	0.313822	0.501911	4.99631	1.58987443872443e-06	8.83281242340672e-05	4.85288
302	RUSC2	0.121746	-0.0280465	4.98106	1.70144621864876e-06	9.38944016069249e-05	4.78873
312	FABP4	0.341506	1.17165	4.94474	1.99840804014572e-06	0.000106755	4.63662
324	SRPX	-0.224313	0.65006	-4.87367	2.73167658128805e-06	0.000140521	4.34129
327	FOXJ3	0.157045	1.52496	4.84048	3.15783387396565e-06	0.000160953	4.2044
332	SLC16A3	0.136479	1.1112	4.82361	3.39853221010068e-06	0.000170539	4.13506
349	INPP5B	0.128765	0.806348	4.75513	4.57049359107404e-06	0.000218271	3.85555
351	KRT17	0.106445	0.048689	4.75148	4.64288207473665e-06	0.000220464	3.84074
357	RPS6KA5	0.14208	0.759369	4.73424	5.00006250043322e-06	0.000233434	3.77086
358	HMGN3	0.123473	0.323439	4.73127	5.06437429496869e-06	0.000235776	3.75881
368	INSIG1	0.192716	1.29107	4.70615	5.63981388745985e-06	0.000255431	3.65739
371	VWCE	0.213512	0.142774	4.69896	5.81584471924638e-06	0.000261274	3.62843
372	FKBP1A	-0.111039	0.387574	-4.69774	5.84607848500526e-06	0.000261926	3.62354
387	GREB1L	0.115666	-0.601471	4.66635	6.68296483661072e-06	0.000287105	3.49751
388	SLIT2	-0.181374	0.306985	-4.66633	6.68366077567463e-06	0.000287105	3.49742
389	SREBF1	0.0927675	0.397986	4.66534	6.71168222076349e-06	0.000287567	3.49348
394	ATG16L2	0.0794954	0.0407908	4.64621	7.27948974416684e-06	0.000307937	3.41701
398	ADCY7	-0.169196	0.30273	-4.62635	7.91815336251139e-06	0.000331588	3.33784
399	NREP	-0.208432	1.16038	-4.62423	7.98963351250625e-06	0.000333742	3.32939
405	CCND1	-0.154403	1.1965	-4.60159	8.79042838552427e-06	0.000361753	3.2395
406	ACSF2	0.100777	0.452656	4.6008	8.81977021613064e-06	0.000361986	3.23637
408	RASGRF2	0.179386	0.236417	4.59945	8.87001974345271e-06	0.000362224	3.23102
417	TLE6	0.121173	0.101161	4.5659	1.02122044998963e-05	0.00040817	3.09849
418	PDZRN3	-0.116475	-0.335123	-4.5648	1.02593081468771e-05	0.000409072	3.09417
421	JUP	0.141679	1.43287	4.54819	1.09977462268419e-05	0.000434731	3.02882
432	WNT2	-0.232273	0.382924	-4.53055	1.18381816299847e-05	0.000456729	2.9596
434	SDC4	0.155354	1.21585	4.52482	1.21241530817411e-05	0.000465607	2.93717
438	ENPP1	-0.175048	0.786123	-4.5167	1.2540804987073e-05	0.000477209	2.90543
440	CXXC1	0.123909	0.554006	4.51036	1.28754816534658e-05	0.000486566	2.88068
455	BCAR3	0.147561	1.11586	4.49111	1.39462583319768e-05	0.000510862	2.80564
456	HIGD1B	-0.199147	0.657289	-4.48895	1.40718744765004e-05	0.000514333	2.79722
461	TFAP2A	0.0941948	1.64577	4.48319	1.44112559208297e-05	0.000520256	2.77484
466	PID1	-0.114394	0.0762516	-4.46874	1.52980697534524e-05	0.000547152	2.71877
467	GLIS3	0.145522	-0.131519	4.46713	1.54002936539405e-05	0.000548175	2.71252
474	CTSC	-0.180415	1.1777	-4.45811	1.59840120108469e-05	0.000561159	2.6776
475	F13A1	-0.176223	1.82161	-4.45798	1.59927186643855e-05	0.000561159	2.67708
479	PADI1	0.188075	-0.424235	4.44614	1.67920523530213e-05	0.000584286	2.63131
482	GOLGA2	0.0806379	0.585722	4.44288	1.70186762077124e-05	0.000588486	2.61873
483	COG3	0.119539	0.983256	4.44179	1.70949967470465e-05	0.000589901	2.61453
508	UGP2	0.11594	1.03445	4.38885	2.12329498359716e-05	0.000696102	2.41121
512	SOX5	-0.0852958	-0.433615	-4.38596	2.14847420407001e-05	0.000699387	2.40016
513	GSE1	0.127895	1.50407	4.38509	2.15609470948963e-05	0.000700032	2.39684
516	SLC1A6	0.118323	-0.579823	4.38216	2.18199312923657e-05	0.000704792	2.38564
517	BMP4	-0.113687	-0.311727	-4.37069	2.28630081923686e-05	0.000737056	2.34187
524	ARPC5	-0.116965	1.61474	-4.3531	2.45553852739919e-05	0.00078031	2.27496
533	MIB2	0.0904118	0.550346	4.33712	2.6196686213415e-05	0.00081782	2.21434
537	GJA1	-0.136021	1.20053	-4.3354	2.63804075351657e-05	0.000818775	2.2078
542	SEMA7A	0.114963	1.49585	4.3066	2.96298225156398e-05	0.000911144	2.09903
551	CYP11A1	0.129518	2.5191	4.29398	3.11725354343933e-05	0.000942927	2.05152
568	TECR	0.0988662	2.16706	4.26218	3.54070906077035e-05	0.00103838	1.93234
575	SEC23A	0.111465	0.702699	4.25248	3.68055532542537e-05	0.00106685	1.89612
584	STAT4	-0.216188	-0.219746	-4.23764	3.90480432432938e-05	0.00111441	1.84081
590	GUCY1A2	-0.100763	0.297031	-4.22695	4.07427177294469e-05	0.00115095	1.8011
614	SLC7A7	-0.139234	0.00501516	-4.18143	4.87856218964069e-05	0.00132428	1.63278
622	FGD6	0.145288	0.322245	4.163	5.24568445349329e-05	0.00140562	1.56504
623	CCND2	-0.168614	0.800192	-4.16187	5.26896877794966e-05	0.00140762	1.5609
624	ELF3	0.157268	0.635234	4.16182	5.27002959088447e-05	0.00140762	1.56072
630	ACSS1	-0.169855	1.1779	-4.15215	5.47380677350186e-05	0.00144813	1.52531
636	P2RY1	-0.107118	0.0165416	-4.14357	5.66109738625782e-05	0.00148355	1.49391
637	IRF2BP2	0.156144	0.909454	4.1425	5.68488527485184e-05	0.00148744	1.49
640	SLC23A2	-0.101493	0.666844	-4.13664	5.81680374337612e-05	0.00151482	1.46859
641	SLC19A3	-0.160812	1.6034	-4.13403	5.87656795957711e-05	0.001528	1.45906
642	PDLIM2	0.0725927	0.546846	4.13303	5.89953151304873e-05	0.00153158	1.45542
646	TCF21	-0.160236	0.735228	-4.13037	5.96130217246483e-05	0.00153803	1.4457
655	BMP5	-0.168986	0.901876	-4.12362	6.12051583110526e-05	0.00155516	1.42111
666	RASSF7	0.120308	0.45788	4.11005	6.45319740825391e-05	0.00161495	1.37175
670	CPQ	-0.0977326	0.353829	-4.09958	6.7214644281105e-05	0.00167204	1.33378
671	PRSS22	0.0894329	0.279443	4.09442	6.85749289743579e-05	0.00170334	1.3151
673	MYO1B	-0.10662	0.438101	-4.09018	6.97138573685566e-05	0.00172648	1.29975
682	DVL1	0.0915849	0.262752	4.07104	7.50811935433306e-05	0.00183486	1.23063
684	COL1A2	-0.178209	1.08436	-4.06749	7.61181426793567e-05	0.00185477	1.21785
685	NDUFA4	-0.108988	0.62312	-4.06681	7.6318962902205e-05	0.00185695	1.2154
710	JUNB	0.094566	0.871231	4.03226	8.71898313457763e-05	0.00204474	1.09139
715	ZNF331	0.112467	0.331635	4.02691	8.90002877907325e-05	0.00207321	1.07226
718	KIFC2	0.0828139	-0.0336467	4.02515	8.96036976388542e-05	0.00207998	1.06597
722	ZFAND5	-0.0776854	1.59226	-4.01681	9.25167722092112e-05	0.0021357	1.03619
726	MXRA5	-0.145323	0.000301836	-4.01079	9.46747862454293e-05	0.00217348	1.01474
730	HPCAL1	0.168043	0.677339	4.00459	9.69471590278146e-05	0.00221345	0.992673
731	BASP1	0.11555	2.18393	4.00399	9.71704480328013e-05	0.00221551	0.990532
738	PDPN	-0.165901	0.504186	-3.99471	0.000100677	0.00227369	0.957559
745	CXCL14	-0.221811	0.784682	-3.98139	0.000105919	0.00236752	0.91036
752	AP2A2	-0.085019	0.512443	-3.97084	0.000110258	0.0024437	0.873034
762	AVL9	0.0779937	0.348712	3.96336	0.000113435	0.00248113	0.846627
763	MARCKS	0.08796	1.55666	3.96264	0.000113746	0.00248466	0.844087
766	TRAK2	-0.0939807	0.539717	-3.95945	0.00011513	0.00250193	0.832848
776	MTUS1	0.0932744	0.689303	3.93926	0.000124275	0.00266776	0.761831
789	LAMC3	-0.104149	0.749672	-3.9199	0.00013369	0.00282409	0.694017
790	ELL	0.092644	0.451723	3.91813	0.000134586	0.00283943	0.687812
795	CYSTM1	-0.155217	0.703829	-3.91523	0.00013606	0.00284666	0.677698
806	WWC3	0.115482	1.12187	3.9029	0.000142518	0.00294708	0.63466
818	RALGAPA2	-0.094329	0.712974	-3.89026	0.000149433	0.00304473	0.590698
828	FRMD4A	0.089482	-0.00859116	3.87102	0.000160575	0.00323226	0.523992
834	LYVE1	-0.177402	1.87216	-3.85859	0.000168192	0.00336123	0.481023
835	ENTPD6	-0.103682	0.033163	-3.85759	0.000168822	0.00336977	0.477558
836	TNFSF10	0.199475	1.59353	3.85451	0.000170764	0.00340446	0.466955
837	COL15A1	-0.137386	1.10625	-3.85234	0.000172154	0.00342807	0.459443
840	MXD1	0.122687	1.32804	3.84725	0.000175438	0.00348099	0.441928
876	NIN	-0.104265	1.06943	-3.80194	0.00020746	0.00394136	0.286652
882	MUC1	0.274211	0.265277	3.79681	0.000211417	0.00399264	0.269162
883	IL1R2	0.229579	0.398173	3.79667	0.000211526	0.00399264	0.268687
884	ADCY3	-0.125617	0.734542	-3.79549	0.000212447	0.00400548	0.264667
885	WFDC1	-0.14749	0.645022	-3.79497	0.000212854	0.00400863	0.262893
887	LETM2	0.112445	-0.407055	3.79294	0.000214444	0.00402946	0.256008
889	EGFL6	-0.144718	1.29827	-3.79151	0.00021558	0.0040417	0.251117
891	PDGFRB	0.109234	1.04332	3.79036	0.00021649	0.00404965	0.247219
895	CTDSPL	-0.0996708	1.15055	-3.78612	0.000219891	0.00408818	0.232794
921	MAST4	0.0882203	0.371117	3.76717	0.000235711	0.00426558	0.16853
922	FBXO22	0.119622	0.905733	3.76454	0.000237988	0.0043021	0.159643
939	NRP2	-0.11104	0.168944	-3.75035	0.000250645	0.00444888	0.111733
944	GPX3	0.131233	1.88006	3.74666	0.000254048	0.00448237	0.0992696
947	PCDH10	-0.123127	-0.077719	-3.74293	0.000257526	0.00453213	0.0867035
948	HSPG2	0.127279	0.313567	3.74265	0.000257783	0.00453213	0.0857815
950	COL14A1	-0.159002	0.683319	-3.74157	0.000258801	0.00454047	0.0821361
957	MPRIP	0.0772921	0.672477	3.735	0.000265067	0.00461501	0.0600318
971	COBLL1	0.0932353	2.13224	3.71688	0.000283083	0.00485592	-0.000711949
983	PRSS8	0.0971749	1.68312	3.70389	0.000296711	0.00502946	-0.0441241
985	VWF	0.114312	0.862681	3.70216	0.00029858	0.00505221	-0.0499204
986	CDK19	0.104658	0.825571	3.70078	0.000300073	0.00506888	-0.0545241
987	RCAN1	-0.107449	0.28475	-3.70068	0.000300173	0.00506888	-0.0548323
988	SET	-0.071116	0.619638	-3.69888	0.000302134	0.00509683	-0.0608436
991	SERPINF1	-0.121854	1.42799	-3.69693	0.000304268	0.00511579	-0.0673379
996	MATN2	-0.125158	0.23714	-3.69458	0.000306858	0.00513494	-0.0751627
1004	PLTP	-0.168504	1.57289	-3.68469	0.000317998	0.00527896	-0.108068
1011	CD24	-0.126801	0.47732	-3.67762	0.000326192	0.00537749	-0.131539
1021	ZSWIM6	-0.131999	0.287294	-3.66599	0.000340108	0.005552	-0.170072
1032	NFE2L2	-0.0923852	1.40321	-3.6592	0.000348498	0.00562832	-0.192541
1040	UPK1B	0.241037	0.40871	3.64904	0.000361407	0.00578931	-0.22607
1052	MX1	0.182993	0.426732	3.638	0.000375933	0.00595597	-0.262384
1062	RAB8B	0.0983207	0.861798	3.63189	0.000384221	0.00602996	-0.282475
1072	SOGA1	-0.0634481	-0.131684	-3.62135	0.000398908	0.00620205	-0.317027
1074	GNB4	-0.0824098	0.20443	-3.6192	0.000401975	0.0062381	-0.32408
1087	PDLIM1	-0.128491	0.872535	-3.60442	0.000423627	0.00649438	-0.37238
1090	SAMD5	-0.133727	-0.229742	-3.60158	0.000427906	0.00654303	-0.38163
1091	SLC9A3R2	0.0918709	0.163414	3.6009	0.000428937	0.00655278	-0.383845
1092	CEP104	0.0693319	0.320168	3.60038	0.000429735	0.00655897	-0.385556
1093	ZFP36L1	0.0759888	1.46443	3.59992	0.000430422	0.00656345	-0.387027
1094	KLF5	0.0874201	0.615195	3.59966	0.000430826	0.0065636	-0.387891
1103	ACVRL1	-0.16256	1.14761	-3.59549	0.000437234	0.00660687	-0.401477
1112	PROM1	-0.14081	0.411077	-3.58399	0.000455365	0.00682515	-0.438858
1118	IGF1	-0.126089	-0.00784677	-3.58001	0.000461799	0.00688443	-0.451763
1129	PTPRF	0.115702	1.14731	3.56962	0.000479028	0.00707104	-0.485448
1134	HSPA2	0.117536	1.15466	3.56678	0.000483838	0.00711123	-0.494636
1135	PYGL	-0.116852	1.03149	-3.56604	0.000485098	0.00712316	-0.497027
1142	HSPA8	-0.0703391	2.51419	-3.55728	0.000500247	0.00730088	-0.525292
1144	CRTAP	-0.0880527	0.711299	-3.5548	0.000504623	0.00735188	-0.533297
1150	CD44	-0.106159	0.836454	-3.55269	0.000508369	0.007362	-0.540094
1170	FILIP1L	-0.124748	0.298707	-3.53277	0.000545089	0.00776496	-0.604165
1174	PMEPA1	0.0836227	-0.250556	3.52759	0.000555026	0.00787957	-0.620755
1177	TGFBR2	-0.123263	0.89262	-3.52464	0.000560765	0.00794076	-0.6302
1187	RBM3	-0.100244	0.917559	-3.51898	0.000571942	0.0080308	-0.648318
1189	CTPS1	-0.0978023	0.0227193	-3.51659	0.000576723	0.0080843	-0.655959
1192	CEBPB	0.120982	2.37444	3.51496	0.000579993	0.00810968	-0.661149
1195	ANKRD24	0.0949046	0.247335	3.51143	0.00058717	0.00818855	-0.672437
1199	GLRX	0.0914689	1.95196	3.50816	0.000593888	0.00825549	-0.682878
1200	NFXL1	0.0622523	0.456536	3.50564	0.000599097	0.00831629	-0.69089
1205	TNNI2	0.0858838	-0.275172	3.50252	0.000605615	0.00837659	-0.700819
1219	AP1G2	0.0744472	0.408383	3.48621	0.000640826	0.00876181	-0.752655
1234	EID1	-0.0704185	0.301063	-3.47115	0.00067504	0.00911742	-0.800338
1241	SCFD1	0.0685167	0.762453	3.46304	0.000694181	0.00932021	-0.825961
1247	RRAD	0.112407	-0.046953	3.45633	0.000710391	0.00949486	-0.847109
1250	CRIM1	0.102512	1.90924	3.45114	0.000723167	0.00963882	-0.863436
1253	ARHGAP27	0.0558841	0.177443	3.4493	0.00072775	0.00967517	-0.869222
1256	NDFIP2	0.110699	1.41006	3.44807	0.000730811	0.00969779	-0.873065
1265	ZSWIM4	0.0521327	-0.132273	3.43774	0.000757153	0.00997586	-0.905488
1270	LDHB	-0.144448	1.45275	-3.4349	0.000764552	0.0100337	-0.914391
1271	GATA3	0.107971	1.23427	3.43269	0.000770366	0.010102	-0.921325
1278	DAB2IP	0.0689329	-0.0290526	3.42361	0.000794644	0.0103633	-0.949721
1291	KRT14	0.097556	-0.157524	3.40938	0.000834128	0.0107687	-0.994081
1292	NEK6	0.0902745	0.317204	3.40884	0.000835661	0.0107756	-0.995761
1309	SIK3	-0.0985784	1.22962	-3.39121	0.000887212	0.0112943	-1.05049
1311	KCNK3	-0.10577	0.446309	-3.39082	0.000888392	0.0112943	-1.0517
1313	ENPP2	-0.135221	1.49588	-3.3893	0.000892962	0.0113351	-1.05639
1319	IDS	0.0889851	1.444	3.38392	0.000909381	0.0114862	-1.07304
1320	STRAP	-0.0549823	0.889092	-3.38382	0.000909689	0.0114862	-1.07335
1321	SLC25A6	-0.0655623	2.2851	-3.38355	0.00091054	0.0114882	-1.07421
1324	COL3A1	-0.138106	1.53423	-3.38077	0.000919127	0.0115703	-1.08278
1330	PALLD	-0.0855616	0.518289	-3.37631	0.000933093	0.0116931	-1.09656
1336	VAV3	-0.0914074	0.499676	-3.37309	0.000943302	0.0117493	-1.1065
1340	CCDC68	-0.11361	0.0265494	-3.37251	0.000945164	0.011756	-1.1083
1353	CEBPA	0.0945301	1.28064	3.36348	0.000974364	0.0120027	-1.13609
1375	ZNF692	0.0801706	-0.0151345	3.35168	0.00101384	0.0122892	-1.17234
1377	GNE	0.0994113	1.68338	3.35062	0.00101748	0.0123154	-1.17561
1384	COL1A1	-0.134006	1.28784	-3.34561	0.00103473	0.0124609	-1.19096
1400	ELOVL2	-0.11444	0.246215	-3.33599	0.00106865	0.0127223	-1.22038
1409	PRDX3	-0.0990402	1.60486	-3.32323	0.00111522	0.0131919	-1.25927
1413	ANXA6	-0.0634625	1.28406	-3.31668	0.00113988	0.0134455	-1.27922
1417	LAMC1	-0.0943907	1.62756	-3.31512	0.00114582	0.0134774	-1.28395
1423	NFIA	-0.0894334	-0.192598	-3.3124	0.00115627	0.0135429	-1.29222
1426	SH3BGRL	-0.116076	0.905287	-3.31152	0.00115963	0.0135537	-1.29487
1437	GALNT10	-0.0670346	-0.101726	-3.30624	0.00118021	0.0136886	-1.3109
1444	RARRES2	-0.0852652	0.0437	-3.30302	0.00119291	0.0137688	-1.32065
1474	RAPGEF1	0.0850959	1.10668	3.27786	0.00129669	0.0146621	-1.39661
1479	SRSF5	0.102785	1.89608	3.27522	0.00130806	0.0147406	-1.40455
1485	SLC22A3	-0.12458	-0.0612651	-3.2721	0.00132162	0.0148263	-1.41393
1486	F5	-0.155644	1.44355	-3.27204	0.00132188	0.0148263	-1.41411
1495	INMT	-0.116736	0.637108	-3.2689	0.00133563	0.0148877	-1.42353
1496	ZEB2	-0.0964726	0.522028	-3.26875	0.0013363	0.0148877	-1.42398
1505	IDO1	-0.162587	0.849122	-3.2633	0.00136053	0.0150671	-1.44033
1506	EDN1	0.134826	0.218421	3.26253	0.001364	0.0150955	-1.44265
1526	SLC35A3	0.098392	0.719695	3.24958	0.00142333	0.0155267	-1.48136
1533	RBPJ	-0.0667678	1.01397	-3.24644	0.00143808	0.0156351	-1.49074
1539	PMP22	-0.148616	1.05997	-3.2426	0.00145634	0.0157718	-1.5022
1550	HNRNPA3	-0.0670738	0.885433	-3.2378	0.00147942	0.0159029	-1.51649
1554	MEST	-0.0770219	1.03412	-3.23708	0.0014829	0.0159044	-1.51862
1565	GALE	0.0700329	0.219496	3.22975	0.00151892	0.0161762	-1.54043
1578	STAB1	-0.117048	0.86867	-3.22141	0.00156088	0.0164862	-1.56518
1580	CDH11	-0.138713	1.15827	-3.22004	0.00156788	0.0165391	-1.56924
1585	NEDD9	0.0810261	0.504939	3.21425	0.00159775	0.0168011	-1.58638
1599	RPSA	-0.0744601	1.53746	-3.20604	0.00164102	0.017105	-1.61062
1602	EVPL	0.0583409	0.374074	3.20145	0.00166571	0.0173299	-1.62418
1608	STK3	0.0791115	1.65011	3.19675	0.0016913	0.017523	-1.63801
1612	CD63	0.075975	1.77783	3.19318	0.00171105	0.0176911	-1.64854
1620	TUBA1B	-0.0780649	1.65486	-3.18251	0.00177119	0.0182225	-1.67986
1629	ELF4	0.0893994	0.897587	3.17654	0.00180569	0.0184748	-1.69735
1632	COL6A3	-0.16164	0.907455	-3.17445	0.00181793	0.0185647	-1.70347
1637	PAWR	-0.0811405	0.646753	-3.1701	0.00184365	0.0187606	-1.7162
1653	PHACTR2	0.0813555	1.74003	3.15633	0.00192725	0.0194322	-1.75637
1656	DAPK1	0.107907	2.20102	3.15422	0.00194033	0.0195287	-1.7625
1659	PTPN3	-0.109235	0.953797	-3.15343	0.00194524	0.0195332	-1.76479
1663	AOC1	0.19311	2.44047	3.15209	0.00195363	0.0195798	-1.76868
1673	COL5A2	-0.112937	0.436246	-3.14551	0.00199534	0.0198783	-1.78781
1694	TMCC3	0.0768006	0.677792	3.13002	0.00209676	0.020623	-1.83267
1702	PSMA6	-0.0625905	1.58094	-3.12568	0.00212609	0.0208199	-1.84523
1707	EHD1	-0.0809539	1.22747	-3.12105	0.00215772	0.0210677	-1.85858
1716	ADAP1	0.052258	-0.343991	3.1144	0.00220394	0.0213931	-1.87774
1741	SNX25	0.0645863	0.234054	3.10043	0.00230394	0.0220562	-1.91784
1745	STXBP6	-0.0813865	-0.121171	-3.09773	0.00232376	0.0221949	-1.92557
1746	SRPK1	-0.0603482	0.936628	-3.09642	0.00233346	0.0222665	-1.92934
1750	GNB1	-0.0571028	1.84332	-3.0949	0.00234475	0.0223314	-1.93369
1756	PEG10	-0.0870526	1.80255	-3.0908	0.00237536	0.0225457	-1.94541
1765	TFPI	0.0939528	1.9929	3.08539	0.00241639	0.0228181	-1.96087
1792	RPL9	-0.0539998	2.28589	-3.06926	0.00254255	0.0236477	-2.00679
1794	SAMHD1	-0.0807539	0.501251	-3.06821	0.00255098	0.0236997	-2.00978
1801	MAP4K4	-0.0729276	0.455898	-3.06566	0.00257157	0.0237981	-2.01703
1804	ERBB3	0.08885	0.680867	3.06433	0.00258232	0.0238524	-2.02079
1807	STAT2	0.0608765	0.745095	3.06332	0.00259053	0.0238939	-2.02365
1808	COX7A2	-0.0712206	1.46152	-3.06253	0.00259695	0.0239399	-2.02589
1811	KCNK1	0.109459	-0.115678	3.0617	0.00260377	0.023963	-2.02825
1813	ZNF432	0.0970962	0.198309	3.05991	0.00261848	0.0240584	-2.03333
1830	SH2D3A	0.0615293	-0.009687	3.05354	0.00267131	0.0243205	-2.05134
1833	PRKG1	-0.0879095	-0.18847	-3.05244	0.00268055	0.0243736	-2.05445
1845	CMAS	-0.0836798	1.00325	-3.04461	0.00274717	0.0248119	-2.07657
1846	LAMB3	-0.0984209	-0.287011	-3.0445	0.00274811	0.0248119	-2.07688
1852	EMP2	0.0668996	0.852488	3.04184	0.00277105	0.02493	-2.08437
1856	ALS2CL	0.0495738	-0.336787	3.03934	0.00279287	0.0250801	-2.09144
1865	NLRP2	0.132409	0.783272	3.03167	0.00286053	0.0255633	-2.113
1880	RDH10	-0.0925144	1.07348	-3.02316	0.00293752	0.0260424	-2.1369
1886	ZMYND11	-0.0698902	0.189956	-3.0178	0.00298686	0.0263955	-2.15189
1889	GPAM	-0.0675158	-0.404591	-3.01491	0.00301388	0.026592	-2.16
1901	RPS18	-0.0616319	1.96745	-3.01049	0.00305557	0.0267897	-2.17236
1907	HECW2	-0.10865	0.119604	-3.00714	0.00308749	0.0269815	-2.1817
1921	ABCD1	0.0848494	0.481254	3.00064	0.00315029	0.0273251	-2.19981
1931	SOX7	0.0766094	0.149269	2.99569	0.00319898	0.0276072	-2.2136
1937	SLC7A1	0.127912	0.75626	2.9926	0.00322967	0.0277898	-2.22218
1942	TSPAN3	-0.0778304	0.821229	-2.99042	0.00325147	0.0279054	-2.22823
1952	SORBS2	-0.0761672	-0.127109	-2.98447	0.00331173	0.028277	-2.24473
1962	ADAM12	0.103335	2.55245	2.97925	0.0033655	0.0285896	-2.25919
1963	AKAP12	0.0606579	-0.116109	2.97811	0.00337737	0.0286735	-2.26236
1964	IER2	0.0650813	0.337906	2.97797	0.00337882	0.0286735	-2.26274
1988	TPT1	-0.102954	1.34154	-2.96913	0.00347198	0.0291084	-2.28716
2012	PRKCZ	-0.0673549	1.30094	-2.95622	0.00361226	0.0299206	-2.3227
2014	HPS4	0.0409432	-0.164723	2.95551	0.00362012	0.0299206	-2.32465
2015	SFN	0.081348	-0.196059	2.95547	0.0036206	0.0299206	-2.32477
2026	MMRN2	0.104952	0.31278	2.95094	0.00367108	0.0301759	-2.33719
2028	COL21A1	-0.113731	-0.0474947	-2.95088	0.00367172	0.0301759	-2.33735
2031	LAMB1	-0.0940021	1.19846	-2.94884	0.0036948	0.0303207	-2.34297
2034	COG6	0.061776	0.941555	2.94752	0.00370974	0.0303938	-2.34659
2039	FBLN5	-0.0977606	0.442535	-2.94631	0.00372339	0.030433	-2.34988
2045	APLP2	-0.065232	1.47917	-2.94279	0.00376369	0.0306522	-2.35953
2062	IFI27	0.114896	0.88478	2.9353	0.00385067	0.0311247	-2.38001
2065	EPS8L2	0.0720223	0.666838	2.9341	0.00386483	0.0311937	-2.3833
2070	ANKRD9	0.0567476	0.304699	2.93211	0.00388829	0.0313073	-2.38872
2080	EPN2	-0.0522982	0.579345	-2.92724	0.00394635	0.031622	-2.402
2086	GNAS	-0.11025	0.575667	-2.92308	0.0039965	0.0319318	-2.41331
2087	HES1	0.115934	0.755451	2.92292	0.00399854	0.0319328	-2.41377
2095	SMAD5	-0.0722029	0.38945	-2.91826	0.00405552	0.0322641	-2.42644
2102	CEBPD	0.0792758	1.52547	2.91394	0.00410888	0.0325798	-2.43814
2116	FCGRT	-0.0869176	0.81286	-2.90491	0.00422277	0.0332485	-2.46261
2125	MBD1	0.0455297	0.13381	2.9014	0.00426786	0.0334741	-2.47211
2130	IGFBP3	0.107552	1.97413	2.89828	0.00430829	0.0337118	-2.48054
2137	HDAC5	0.0535615	0.380408	2.89616	0.00433592	0.0338169	-2.48626
2157	PLXNB2	0.0977817	1.23937	2.89029	0.00441335	0.0341017	-2.50209
2169	RAD54L2	-0.0931708	0.980347	-2.88498	0.00448453	0.0344595	-2.51639
2173	STXBP5	0.0692685	0.146987	2.88409	0.00449648	0.0344882	-2.51877
2188	FGF7	-0.124673	-0.639561	-2.8787	0.00456998	0.0347968	-2.53325
2194	RAB5A	0.0536945	1.83669	2.87717	0.00459104	0.0348764	-2.53736
2225	GNG11	-0.11433	1.92584	-2.86152	0.00481141	0.0360412	-2.57923
2227	EGFR	0.0660484	1.57056	2.85959	0.00483921	0.0362044	-2.58437
2229	SERPINE1	0.104117	2.22597	2.85714	0.0048748	0.0364444	-2.59091
2233	PFDN5	-0.0734965	1.08078	-2.85627	0.00488756	0.0364805	-2.59324
2235	MGAT5	-0.0738193	0.65639	-2.85552	0.00489855	0.0365298	-2.59525
2249	TRIML2	0.100313	0.180375	2.84867	0.00499968	0.0370359	-2.61348
2254	DTX4	0.0572915	0.55591	2.84707	0.00502353	0.0371461	-2.61772
2255	TMSB4X	-0.0610371	2.01545	-2.84636	0.00503416	0.0371946	-2.61961
2277	GABPA	0.0642567	0.0643016	2.83772	0.00516531	0.0378086	-2.64254
2283	ATF4	0.0618517	1.02078	2.83444	0.00521589	0.0380785	-2.65123
2284	SPRY4	-0.0616507	0.0976308	-2.83384	0.00522522	0.0381299	-2.65282
2291	DOCK5	0.0775309	0.3998	2.83034	0.00527971	0.0384098	-2.66206
2295	LDB2	-0.0875754	0.83706	-2.82808	0.00531517	0.0386004	-2.66803
2298	RPL8	-0.0702525	2.05143	-2.82708	0.00533093	0.0386643	-2.67066
2301	RABEP2	0.0572951	-0.166205	2.82467	0.00536916	0.0388908	-2.67703
2320	RPS13	-0.0548645	2.70681	-2.81628	0.00550414	0.039542	-2.69914
2332	TMEM176A	-0.105893	0.347699	-2.81005	0.00560641	0.0400695	-2.71553
2338	PNPLA3	0.056911	-0.575081	2.80793	0.00564157	0.0402173	-2.72109
2343	BAMBI	-0.135778	0.869715	-2.80387	0.00570955	0.0406065	-2.73175
2344	DGKZ	0.0434574	-0.0360591	2.80379	0.00571078	0.0406065	-2.73194
2345	PRMT9	-0.0998565	-0.180242	-2.80203	0.00574057	0.0408009	-2.73657
2356	NR2F1	-0.0998421	0.411588	-2.79714	0.00582369	0.0411984	-2.74936
2360	PFKFB4	0.0778634	0.518153	2.79476	0.00586467	0.041418	-2.7556
2364	KCTD11	0.0878691	-0.301051	2.79316	0.00589218	0.0415419	-2.75976
2367	ENAH	-0.076296	0.0663264	-2.79212	0.0059103	0.0416168	-2.76249
2368	RCC2	-0.0788579	1.00507	-2.79145	0.00592196	0.0416813	-2.76424
2369	EPB41L2	-0.0741562	0.450841	-2.79105	0.00592884	0.0417121	-2.76527
2371	LHX5	0.0421531	-0.612596	2.78936	0.00595829	0.0418716	-2.76968
2372	HSPE1	-0.0820542	1.16001	-2.78932	0.00595904	0.0418716	-2.76979
2376	GAS6	-0.0659559	0.318993	-2.78807	0.00598088	0.0419542	-2.77304
2407	GADD45G	0.109011	1.55456	2.77616	0.00619328	0.042878	-2.80405
2415	CCL2	-0.145517	0.646023	-2.774	0.00623253	0.0430076	-2.80966
2423	SPP1	-0.128577	2.44234	-2.77107	0.00628608	0.0432308	-2.81726
2440	FN1	0.117413	1.86353	2.76205	0.00645365	0.0440832	-2.84061
2441	KRT7	0.147023	1.77145	2.76166	0.00646103	0.0441155	-2.84163
2487	MEF2C	-0.0783845	0.591948	-2.74236	0.00683386	0.0457809	-2.89139
2488	IQSEC1	0.0625572	0.820668	2.74235	0.00683403	0.0457809	-2.89141
2497	BIN2	0.103617	0.526576	2.74002	0.00688019	0.045924	-2.89737
2517	CYYR1	0.0779563	0.529649	2.73311	0.00701922	0.0464797	-2.9151
2532	RPL31	-0.0616289	1.20561	-2.72785	0.00712673	0.046912	-2.92857
2556	UBB	-0.0474978	2.52801	-2.71887	0.00731361	0.0476901	-2.95149
2558	PFKL	0.0899751	0.908412	2.71778	0.0073366	0.0478026	-2.95426
2572	SLC44A5	-0.0721517	-0.0935775	-2.71111	0.00747887	0.0484644	-2.97126
2576	NAP1L1	-0.0573612	0.896488	-2.70857	0.0075335	0.0487426	-2.9777
2577	EBF1	-0.0829193	0.0337004	-2.70734	0.00756014	0.0488778	-2.98082
2584	IVNS1ABP	0.0992995	0.867963	2.70363	0.00764123	0.0492795	-2.99026
2590	RPS8	-0.0592383	1.81548	-2.70144	0.00768937	0.0494822	-2.99581
2593	MYLK	-0.0591472	0.230034	-2.70062	0.00770742	0.0495409	-2.99788

## Sheet: Lymphoid_8.2.24
	X	logFC	AveExpr	t	P.Value	adj.P.Val	B
28	KRT19	0.250652	2.2031	7.64524	2.20992007335952e-12	1.31545492366726e-09	17.7377
41	GNG2	-0.212625	-0.238123	-7.406	8.38343428226478e-12	3.40796827274407e-09	16.4576
136	MIF	0.136658	1.79102	5.74618	4.84110492586317e-08	5.89846832289036e-06	8.16855
177	TIMP3	0.143398	1.60126	5.5306	1.36221422652414e-07	1.28256719257333e-05	7.18379
241	SARAF	0.0810825	2.01832	5.24069	5.26946873813106e-07	3.64424213520458e-05	5.89889
944	GPX3	0.131233	1.88006	3.74666	0.000254048	0.00448237	0.0992696
1011	CD24	-0.126801	0.47732	-3.67762	0.000326192	0.00537749	-0.131539
1055	NOTUM	0.210307	1.22699	3.6356	0.000379166	0.00599011	-0.270274
1600	CRYAB	-0.0992547	1.71172	-3.20432	0.00165024	0.0171904	-1.61571
1663	AOC1	0.19311	2.44047	3.15209	0.00195363	0.0195798	-1.76868
2229	SERPINE1	0.104117	2.22597	2.85714	0.0048748	0.0364444	-2.59091
2440	FN1	0.117413	1.86353	2.76205	0.00645365	0.0440832	-2.84061
2441	KRT7	0.147023	1.77145	2.76166	0.00646103	0.0441155	-2.84163

## Sheet: Myeloid_8.2.24
	X	logFC	AveExpr	t	P.Value	adj.P.Val	B
99	MTSS1	-0.164463	0.472712	-6.17734	5.71015644913167e-09	9.61325025633107e-07	10.2079
118	SNX9	0.0982127	1.0761	5.94106	1.86258351279529e-08	2.63082028879314e-06	9.07917
136	MIF	0.136658	1.79102	5.74618	4.84110492586317e-08	5.89846832289036e-06	8.16855
177	TIMP3	0.143398	1.60126	5.5306	1.36221422652414e-07	1.28256719257333e-05	7.18379
211	ALPK3	0.101328	-0.24128	5.38055	2.75913908164432e-07	2.17945834472824e-05	6.51298
237	FBN2	-0.234339	2.22992	-5.25026	5.04299020973818e-07	3.54647754538845e-05	5.94056
254	TPI1	0.113003	0.837084	5.20183	6.29508003649956e-07	4.13071255780859e-05	5.73025
268	RANBP2	0.127	0.658633	5.14846	8.02596250105493e-07	4.97619345413888e-05	5.50002
280	SLC9A9	-0.206196	0.254575	-5.10875	9.6055111457079e-07	5.71768050948262e-05	5.32983
294	NPEPPS	0.107145	0.84778	5.01156	1.48553398216012e-06	8.4038052672545e-05	4.91709
326	ARRDC3	0.180419	1.72227	4.84584	3.08495579165379e-06	0.000157721	4.22644
335	DOCK8	-0.131666	0.696371	-4.81171	3.57868388624679e-06	0.000178048	4.08631
474	CTSC	-0.180415	1.1777	-4.45811	1.59840120108469e-05	0.000561159	2.6776
475	F13A1	-0.176223	1.82161	-4.45798	1.59927186643855e-05	0.000561159	2.67708
581	ANPEP	-0.162645	0.163564	-4.24356	3.81371478049508e-05	0.00109403	1.86288
624	ELF3	0.157268	0.635234	4.16182	5.27002959088447e-05	0.00140762	1.56072
677	PELI1	0.113377	0.625767	4.08746	7.04536940758001e-05	0.00173449	1.28991
722	ZFAND5	-0.0776854	1.59226	-4.01681	9.25167722092112e-05	0.0021357	1.03619
736	N4BP2L2	0.0751334	0.84875	3.99654	9.99753633831553e-05	0.00226155	0.964062
847	CCT6A	-0.0944454	0.545082	-3.83139	0.00018607	0.00366142	0.387416
868	NUFIP2	-0.0759312	1.42571	-3.81294	0.000199214	0.00382524	0.324198
889	EGFL6	-0.144718	1.29827	-3.79151	0.00021558	0.0040417	0.251117
902	TLE4	-0.0850491	-0.0184615	-3.78258	0.000222764	0.00411578	0.220785
944	GPX3	0.131233	1.88006	3.74666	0.000254048	0.00448237	0.0992696
1007	SIGLEC1	-0.0915188	-0.137846	-3.68038	0.000322972	0.00534556	-0.122389
1011	CD24	-0.126801	0.47732	-3.67762	0.000326192	0.00537749	-0.131539
1129	PTPRF	0.115702	1.14731	3.56962	0.000479028	0.00707104	-0.485448
1309	SIK3	-0.0985784	1.22962	-3.39121	0.000887212	0.0112943	-1.05049
1326	CTSH	0.141152	0.43491	3.37811	0.000927455	0.0116522	-1.09102
1332	RNF19A	0.0581034	0.454159	3.37446	0.000938952	0.0117488	-1.10228
1352	SPRED1	-0.139148	0.708004	-3.36443	0.000971255	0.0119733	-1.13317
1372	CAPZB	-0.0942003	1.23538	-3.35315	0.00100884	0.0122554	-1.16783
1383	RAP2B	-0.065884	0.614126	-3.3464	0.00103197	0.0124366	-1.18851
1533	RBPJ	-0.0667678	1.01397	-3.24644	0.00143808	0.0156351	-1.49074
1578	STAB1	-0.117048	0.86867	-3.22141	0.00156088	0.0164862	-1.56518
1624	PDE4B	-0.106758	-0.260521	-3.1797	0.00178735	0.0183434	-1.68809
1778	MRC1	-0.128226	0.429593	-3.07831	0.00247104	0.0231636	-1.98105
1788	ESYT2	0.0845681	1.13431	3.07154	0.00252433	0.0235308	-2.00031
2030	CAPG	0.0888126	0.110601	2.94928	0.00368974	0.030294	-2.34174
2049	HMGA1	-0.0856441	0.110544	-2.94239	0.00376831	0.0306522	-2.36063
2111	RNMT	0.0582756	0.476471	2.90947	0.0041649	0.0328832	-2.45026
2126	TSC22D2	0.0953445	0.874684	2.90069	0.00427697	0.0335298	-2.47402
2160	ELL2	0.0810566	1.00883	2.88859	0.00443605	0.0342169	-2.50667
2229	SERPINE1	0.104117	2.22597	2.85714	0.0048748	0.0364444	-2.59091
2273	WDFY3	-0.0525991	0.467055	-2.83886	0.00514781	0.0377468	-2.63951
2306	BZW2	0.0590219	2.08175	2.82191	0.00541323	0.039125	-2.68431
2423	SPP1	-0.128577	2.44234	-2.77107	0.00628608	0.0432308	-2.81726
2440	FN1	0.117413	1.86353	2.76205	0.00645365	0.0440832	-2.84061
2441	KRT7	0.147023	1.77145	2.76166	0.00646103	0.0441155	-2.84163
2584	IVNS1ABP	0.0992995	0.867963	2.70363	0.00764123	0.0492795	-2.99026

## Sheet: Syncytiotrophoblast_8.2.24
	X	logFC	AveExpr	t	P.Value	adj.P.Val	B
1	FLT1	0.48156	1.48362	9.83196	5.87074036694665e-18	9.78476296958998e-14	30.0784
8	CALM1	0.227821	1.76848	8.5917	9.66166012651848e-15	2.01288611660854e-11	22.9584
13	SASH1	0.500832	1.28368	8.12259	1.46906502577205e-13	1.88345436804175e-10	20.3422
25	SOD1	-0.229442	1.75266	-7.72628	1.40115440128349e-12	9.34121616247677e-10	18.1754
28	KRT19	0.250652	2.2031	7.64524	2.20992007335952e-12	1.31545492366726e-09	17.7377
31	NDRG1	0.405199	1.81673	7.61334	2.64257455117444e-12	1.42076742078789e-09	17.566
50	SEMA4C	0.197928	0.238573	7.14742	3.46853717666488e-11	1.15620218246947e-08	15.0949
55	HTRA1	0.35178	2.43271	7.01972	6.9343788958567e-11	2.10136896467716e-08	14.4305
57	BHLHE40	0.484425	1.47472	6.95737	9.70459356554875e-11	2.8140317689104e-08	14.1083
59	IPMK	0.201467	0.733166	6.95251	9.96147323247816e-11	2.8140317689104e-08	14.0832
69	HEXB	0.172967	2.56088	6.69083	4.01574830993326e-10	9.70006914226923e-08	12.7474
79	ADAM9	0.127384	0.871189	6.529	9.38235456365125e-10	1.97943928496678e-07	11.9349
85	SLC11A2	0.177739	0.93472	6.42336	1.62315187345787e-09	3.18271438528497e-07	11.4104
96	BTG2	-0.221967	0.874777	-6.21318	4.76205856474365e-09	8.26762813526899e-07	10.3814
120	PTPN12	0.13954	1.13311	5.90721	2.2016976186816e-08	3.05797451754718e-06	8.91962
124	EZR	0.101562	2.36063	5.86133	2.75937941210767e-08	3.70737961411132e-06	8.70432
145	SLC6A8	0.203009	0.469735	5.69422	6.22566785348186e-08	7.15608318027463e-06	7.92897
157	CSNK1E	0.135183	0.585817	5.64917	7.73401665273194e-08	8.21037296503715e-06	7.7224
162	PISD	-0.185365	1.06979	-5.5995	9.81227477118032e-08	1.00951347908187e-05	7.49588
171	SLC26A2	-0.20687	0.920819	-5.55863	1.19235836583808e-07	1.1621658996154e-05	7.31046
177	TIMP3	0.143398	1.60126	5.5306	1.36221422652414e-07	1.28256719257333e-05	7.18379
181	ARID3A	0.127328	0.998564	5.52378	1.4069708919537e-07	1.29557921857416e-05	7.15304
185	ZMYND8	0.163047	0.435511	5.5097	1.50403395750868e-07	1.35501264701606e-05	7.0896
187	GLUL	-0.140357	0.897558	-5.48724	1.67242926000313e-07	1.49060847467765e-05	6.9887
189	APMAP	-0.153686	0.9758	-5.47557	1.76714472729132e-07	1.55835985025209e-05	6.93633
191	PMAIP1	-0.180938	0.302906	-5.46954	1.81810194957014e-07	1.58008164403386e-05	6.90931
193	PSMA7	-0.0904169	0.759671	-5.46819	1.82969794983222e-07	1.58008164403386e-05	6.90327
197	C1QBP	-0.123157	0.762027	-5.45788	1.92067364798182e-07	1.62496790309203e-05	6.85715
200	TXNRD1	-0.189971	0.944064	-5.44843	2.00797467295585e-07	1.67334569370776e-05	6.8149
214	PLEC	0.105049	0.509106	5.35923	3.04724626125983e-07	2.37329221665503e-05	6.41866
220	PIK3CB	0.186757	1.02197	5.32641	3.54891794488124e-07	2.68862797215162e-05	6.27397
225	MMP14	0.128265	0.838587	5.30651	3.89130503960194e-07	2.88250582644647e-05	6.18654
229	HSD17B1	-0.227204	1.95306	-5.28947	4.21003250681243e-07	3.06413151925951e-05	6.11183
239	TMEM59	0.105615	2.11122	5.2448	5.17095146696591e-07	3.60603548535234e-05	5.91679
240	MAP7D2	-0.180162	-0.163641	-5.24186	5.24126136924595e-07	3.63983763505093e-05	5.90398
254	TPI1	0.113003	0.837084	5.20183	6.29508003649956e-07	4.13071255780859e-05	5.73025
268	RANBP2	0.127	0.658633	5.14846	8.02596250105493e-07	4.97619345413888e-05	5.50002
269	LTBP1	0.157798	1.00504	5.14831	8.03141560666802e-07	4.97619345413888e-05	5.49938
279	FKBP2	0.140707	0.847049	5.11994	9.13230837838563e-07	5.45549045672234e-05	5.37768
287	S100A6	0.146085	0.868578	5.04796	1.26251898375888e-06	7.3318480495851e-05	5.07101
288	CMYA5	0.160278	0.210883	5.04375	1.28651132400946e-06	7.44523758238389e-05	5.0532
294	NPEPPS	0.107145	0.84778	5.01156	1.48553398216012e-06	8.4038052672545e-05	4.91709
298	CLDN4	0.118868	0.751649	5.00131	1.5549112673055e-06	8.6774848863405e-05	4.87391
307	PPP1R15A	0.133488	1.01849	4.9684	1.79968861527067e-06	9.77049190577074e-05	4.73564
312	FABP4	0.341506	1.17165	4.94474	1.99840804014572e-06	0.000106755	4.63662
319	CFL1	-0.0733971	1.71066	-4.9042	2.38931076874825e-06	0.000124836	4.46778
326	ARRDC3	0.180419	1.72227	4.84584	3.08495579165379e-06	0.000157721	4.22644
339	TULP4	0.0981374	0.747907	4.7961	3.82934033215442e-06	0.00018827	4.02244
354	DCP2	0.135024	2.02014	4.73938	4.89088090128665e-06	0.000229976	3.79167
384	FDFT1	-0.105086	1.35427	-4.66862	6.61887443441576e-06	0.000287105	3.50659
386	DPP7	0.120053	0.523178	4.66688	6.66779886392038e-06	0.000287105	3.49965
400	MAPK1IP1L	-0.0834238	1.068	-4.62165	8.07714626484759e-06	0.000336554	3.31913
411	FXYD3	-0.145573	0.963886	-4.58916	9.2625189542539e-06	0.000375617	3.19029
419	SLC25A5	-0.136044	2.13813	-4.55399	1.07343386488857e-05	0.000426991	3.05161
423	HERPUD1	0.107637	1.63175	4.54662	1.10702401962208e-05	0.000436188	3.02264
430	MAFF	0.102854	0.7378	4.53507	1.16170194808186e-05	0.000450281	2.97733
434	SDC4	0.155354	1.21585	4.52482	1.21241530817411e-05	0.000465607	2.93717
438	ENPP1	-0.175048	0.786123	-4.5167	1.2540804987073e-05	0.000477209	2.90543
453	GABARAPL1	-0.104627	2.26011	-4.49572	1.36825780926987e-05	0.000503416	2.82357
461	TFAP2A	0.0941948	1.64577	4.48319	1.44112559208297e-05	0.000520256	2.77484
474	CTSC	-0.180415	1.1777	-4.45811	1.59840120108469e-05	0.000561159	2.6776
475	F13A1	-0.176223	1.82161	-4.45798	1.59927186643855e-05	0.000561159	2.67708
480	BNIP3L	0.104746	1.49414	4.44552	1.68346893918152e-05	0.00058455	2.62893
495	PSMB2	-0.0885714	1.23139	-4.40728	1.96933595142912e-05	0.000663089	2.48179
500	FAM120A	0.105605	0.96232	4.40143	2.01704459760996e-05	0.000671324	2.45934
508	UGP2	0.11594	1.03445	4.38885	2.12329498359716e-05	0.000696102	2.41121
513	GSE1	0.127895	1.50407	4.38509	2.15609470948963e-05	0.000700032	2.39684
518	WLS	-0.14926	0.725373	-4.36565	2.33355391872071e-05	0.000750837	2.3227
524	ARPC5	-0.116965	1.61474	-4.3531	2.45553852739919e-05	0.00078031	2.27496
551	CYP11A1	0.129518	2.5191	4.29398	3.11725354343933e-05	0.000942927	2.05152
568	TECR	0.0988662	2.16706	4.26218	3.54070906077035e-05	0.00103838	1.93234
569	HYOU1	-0.0981721	0.767217	-4.26188	3.54494127564091e-05	0.00103838	1.93123
576	ADIRF	-0.150569	0.435818	-4.24994	3.71805728328845e-05	0.00107585	1.88663
597	CTSZ	-0.144831	1.10652	-4.21297	4.30675127058844e-05	0.00120236	1.74924
609	SLC2A1	0.146678	2.59241	4.19094	4.69891602154769e-05	0.00128487	1.66782
617	FNBP4	0.0913598	0.751157	4.17437	5.01611941205018e-05	0.001355	1.60682
627	HEXA	-0.0768258	0.800259	-4.1593	5.3223725613104e-05	0.0014148	1.55149
631	PTPN1	-0.108936	1.42212	-4.15131	5.49202807055787e-05	0.00145064	1.5222
657	ASAH1	-0.0921135	1.32417	-4.12268	6.14308247349976e-05	0.00155704	1.41768
685	NDUFA4	-0.108988	0.62312	-4.06681	7.6318962902205e-05	0.00185695	1.2154
687	SMAGP	-0.143093	1.03802	-4.06318	7.73992637963376e-05	0.00187775	1.2023
690	AHNAK	0.125856	1.29795	4.05997	7.83626628646612e-05	0.00189286	1.19078
694	AMD1	0.126686	1.40267	4.05596	7.95870797427289e-05	0.00191135	1.17634
710	JUNB	0.094566	0.871231	4.03226	8.71898313457763e-05	0.00204474	1.09139
715	ZNF331	0.112467	0.331635	4.02691	8.90002877907325e-05	0.00207321	1.07226
719	EPHB4	-0.123009	0.833205	-4.02299	9.03487846489884e-05	0.00209436	1.05826
720	SNRPD1	-0.0924957	-0.165375	-4.02061	9.1178156355977e-05	0.00211065	1.04976
722	ZFAND5	-0.0776854	1.59226	-4.01681	9.25167722092112e-05	0.0021357	1.03619
756	MLLT10	0.105825	0.498059	3.96767	0.000111592	0.00245819	0.861854
791	COA4	-0.0760543	0.101098	-3.91703	0.000135145	0.00284666	0.683963
795	CYSTM1	-0.155217	0.703829	-3.91523	0.00013606	0.00284666	0.677698
825	TSC22D1	0.154412	0.729554	3.87554	0.000157891	0.00318978	0.539627
828	FRMD4A	0.089482	-0.00859116	3.87102	0.000160575	0.00323226	0.523992
849	PTP4A1	-0.0791338	0.676803	-3.82867	0.000187954	0.0036874	0.378081
855	SKP2	-0.0899193	1.01724	-3.82093	0.000193419	0.00376428	0.351538
868	NUFIP2	-0.0759312	1.42571	-3.81294	0.000199214	0.00382524	0.324198
872	GAPDH	0.0989249	2.33569	3.80842	0.000202561	0.00387166	0.308772
881	IER5	0.0715973	0.837659	3.79728	0.000211048	0.00399264	0.270779
889	EGFL6	-0.144718	1.29827	-3.79151	0.00021558	0.0040417	0.251117
901	HSPD1	-0.0806794	0.596348	-3.78381	0.000221761	0.00410222	0.22496
926	PBX1	-0.105617	0.449472	-3.76138	0.000240756	0.00433335	0.148947
939	NRP2	-0.11104	0.168944	-3.75035	0.000250645	0.00444888	0.111733
942	RAPH1	-0.126067	0.317752	-3.74761	0.000253162	0.00447925	0.102496
944	GPX3	0.131233	1.88006	3.74666	0.000254048	0.00448237	0.0992696
950	COL14A1	-0.159002	0.683319	-3.74157	0.000258801	0.00454047	0.0821361
957	MPRIP	0.0772921	0.672477	3.735	0.000265067	0.00461501	0.0600318
971	COBLL1	0.0932353	2.13224	3.71688	0.000283083	0.00485592	-0.000711949
983	PRSS8	0.0971749	1.68312	3.70389	0.000296711	0.00502946	-0.0441241
988	SET	-0.071116	0.619638	-3.69888	0.000302134	0.00509683	-0.0608436
991	SERPINF1	-0.121854	1.42799	-3.69693	0.000304268	0.00511579	-0.0673379
1004	PLTP	-0.168504	1.57289	-3.68469	0.000317998	0.00527896	-0.108068
1011	CD24	-0.126801	0.47732	-3.67762	0.000326192	0.00537749	-0.131539
1014	ANP32A	-0.0729369	0.87308	-3.67425	0.000330166	0.00542691	-0.14271
1031	NDUFA6	-0.0825571	1.17197	-3.66035	0.000347065	0.0056106	-0.188741
1032	NFE2L2	-0.0923852	1.40321	-3.6592	0.000348498	0.00562832	-0.192541
1033	AP2A1	-0.104023	0.689854	-3.65628	0.000352151	0.00568181	-0.202155
1055	NOTUM	0.210307	1.22699	3.6356	0.000379166	0.00599011	-0.270274
1072	SOGA1	-0.0634481	-0.131684	-3.62135	0.000398908	0.00620205	-0.317027
1079	PSMB4	-0.117555	1.67486	-3.61458	0.000408628	0.00630939	-0.339196
1087	PDLIM1	-0.128491	0.872535	-3.60442	0.000423627	0.00649438	-0.37238
1094	KLF5	0.0874201	0.615195	3.59966	0.000430826	0.0065636	-0.387891
1104	EMC10	-0.068631	0.530642	-3.59407	0.00043944	0.00663419	-0.406108
1105	NDUFB2	-0.161338	0.855496	-3.59282	0.000441384	0.00665518	-0.41017
1108	ERLIN2	0.0758787	0.259916	3.58943	0.000446701	0.00671946	-0.421187
1116	TGOLN2	0.0806962	1.01369	3.58109	0.000460051	0.00686471	-0.448276
1129	PTPRF	0.115702	1.14731	3.56962	0.000479028	0.00707104	-0.485448
1132	ECHS1	-0.122236	0.884422	-3.56711	0.000483275	0.00711123	-0.493564
1142	HSPA8	-0.0703391	2.51419	-3.55728	0.000500247	0.00730088	-0.525292
1184	AP2S1	-0.0686038	1.14618	-3.52052	0.000568888	0.00800816	-0.643404
1187	RBM3	-0.100244	0.917559	-3.51898	0.000571942	0.0080308	-0.648318
1192	CEBPB	0.120982	2.37444	3.51496	0.000579993	0.00810968	-0.661149
1221	PAGE4	-0.118901	1.34764	-3.4837	0.000646416	0.00882376	-0.760618
1234	EID1	-0.0704185	0.301063	-3.47115	0.00067504	0.00911742	-0.800338
1243	TNFAIP8	0.0734439	0.127543	3.4619	0.000696899	0.0093445	-0.829541
1250	CRIM1	0.102512	1.90924	3.45114	0.000723167	0.00963882	-0.863436
1268	EIF4B	0.055628	1.969	3.4356	0.000762727	0.0100255	-0.912203
1271	GATA3	0.107971	1.23427	3.43269	0.000770366	0.010102	-0.921325
1279	CALU	0.0710326	1.70897	3.42331	0.000795445	0.0103657	-0.950643
1284	ATP6V0E1	0.075397	2.1814	3.41623	0.000814897	0.0105706	-0.972746
1321	SLC25A6	-0.0655623	2.2851	-3.38355	0.00091054	0.0114882	-1.07421
1324	COL3A1	-0.138106	1.53423	-3.38077	0.000919127	0.0115703	-1.08278
1330	PALLD	-0.0855616	0.518289	-3.37631	0.000933093	0.0116931	-1.09656
1331	CLTA	-0.0635378	0.943529	-3.37492	0.000937489	0.0117394	-1.10085
1354	WWC1	-0.123951	0.937645	-3.36296	0.000976092	0.0120152	-1.1377
1372	CAPZB	-0.0942003	1.23538	-3.35315	0.00100884	0.0122554	-1.16783
1381	NDUFS6	-0.0521632	1.01738	-3.34893	0.00102326	0.0123495	-1.18078
1384	COL1A1	-0.134006	1.28784	-3.34561	0.00103473	0.0124609	-1.19096
1387	SEMA6A	-0.116028	1.91164	-3.34403	0.00104021	0.0124997	-1.19577
1393	RPN1	0.0551126	2.09518	3.33952	0.00105607	0.012629	-1.20958
1398	ANKRD12	0.0665991	0.865621	3.3366	0.00106647	0.0127145	-1.21852
1414	MAGED1	-0.0738662	1.28407	-3.31604	0.00114231	0.0134645	-1.28115
1417	LAMC1	-0.0943907	1.62756	-3.31512	0.00114582	0.0134774	-1.28395
1432	DUSP9	-0.0989019	0.722177	-3.30871	0.00117053	0.0136217	-1.30339
1451	PHLDA2	-0.134683	0.975235	-3.29783	0.00121367	0.0139408	-1.33636
1474	RAPGEF1	0.0850959	1.10668	3.27786	0.00129669	0.0146621	-1.39661
1477	PPP1CA	-0.0890776	1.34153	-3.27613	0.00130414	0.0147108	-1.40182
1478	PARP1	-0.124726	1.11862	-3.27604	0.00130453	0.0147108	-1.40209
1486	F5	-0.155644	1.44355	-3.27204	0.00132188	0.0148263	-1.41411
1492	GTF2I	-0.0737643	0.397432	-3.27035	0.00132925	0.0148489	-1.41917
1521	MPC2	-0.097151	0.837294	-3.25284	0.00140816	0.0154305	-1.47162
1524	LSM7	-0.0852604	0.455769	-3.25093	0.00141704	0.0154973	-1.47734
1533	RBPJ	-0.0667678	1.01397	-3.24644	0.00143808	0.0156351	-1.49074
1538	SF1	-0.0531391	0.571111	-3.24265	0.00145611	0.0157718	-1.50206
1543	TACC1	0.122127	1.8165	3.23997	0.00146894	0.01586	-1.51003
1546	EIF3J	-0.0594771	0.478931	-3.23951	0.00147114	0.01586	-1.51139
1550	HNRNPA3	-0.0670738	0.885433	-3.2378	0.00147942	0.0159029	-1.51649
1554	MEST	-0.0770219	1.03412	-3.23708	0.0014829	0.0159044	-1.51862
1557	ACBD3	0.072666	1.59648	3.23507	0.00149272	0.0159789	-1.52462
1573	UQCR10	-0.0580732	0.544098	-3.22678	0.00153375	0.0162511	-1.54925
1595	ASPH	-0.0712984	0.180754	-3.20818	0.00162963	0.0170288	-1.6043
1599	RPSA	-0.0744601	1.53746	-3.20604	0.00164102	0.017105	-1.61062
1612	CD63	0.075975	1.77783	3.19318	0.00171105	0.0176911	-1.64854
1618	NSD1	-0.0518018	0.441249	-3.18437	0.00176058	0.0181358	-1.67442
1620	TUBA1B	-0.0780649	1.65486	-3.18251	0.00177119	0.0182225	-1.67986
1628	RANBP1	-0.0676101	0.422896	-3.17711	0.00180235	0.0184519	-1.69567
1652	PRDX6	0.0890509	1.70819	3.15731	0.00192117	0.0193827	-1.75351
1653	PHACTR2	0.0813555	1.74003	3.15633	0.00192725	0.0194322	-1.75637
1658	NDUFB9	-0.0870766	0.953527	-3.15353	0.00194466	0.0195332	-1.76452
1659	PTPN3	-0.109235	0.953797	-3.15343	0.00194524	0.0195332	-1.76479
1666	MORF4L2	0.0798495	1.37367	3.15136	0.00195822	0.0195904	-1.77081
1674	SLC3A2	0.0835758	1.51904	3.14476	0.00200017	0.0199145	-1.78999
1680	IPO9	-0.0674216	0.550318	-3.14254	0.00201443	0.0199849	-1.79642
1691	PCGF3	-0.0477583	0.278078	-3.13153	0.00208669	0.020567	-1.82831
1707	EHD1	-0.0809539	1.22747	-3.12105	0.00215772	0.0210677	-1.85858
1712	PTPRU	0.0932125	0.22558	3.11662	0.00218838	0.0213047	-1.87134
1719	ANXA11	-0.0797345	0.997505	-3.11381	0.00220807	0.0213931	-1.87943
1721	PAK2	-0.0610732	0.483775	-3.11367	0.00220901	0.0213931	-1.87982
1729	PDCD5	-0.0581943	0.410965	-3.1084	0.00224638	0.0216544	-1.89498
1730	SKIL	0.112737	0.629322	3.10735	0.00225386	0.021714	-1.89799
1739	YY1	0.048694	1.54789	3.10159	0.00229549	0.0219948	-1.91452
1750	GNB1	-0.0571028	1.84332	-3.0949	0.00234475	0.0223314	-1.93369
1754	ZFHX3	-0.0602933	0.656086	-3.09214	0.00236531	0.0224759	-1.94158
1756	PEG10	-0.0870526	1.80255	-3.0908	0.00237536	0.0225457	-1.94541
1766	DHCR24	-0.107939	0.878547	-3.0831	0.00243395	0.022971	-1.96741
1784	PNP	-0.136128	1.53895	-3.07444	0.00250142	0.0233695	-1.99208
1792	RPL9	-0.0539998	2.28589	-3.06926	0.00254255	0.0236477	-2.00679
1804	ERBB3	0.08885	0.680867	3.06433	0.00258232	0.0238524	-2.02079
1807	STAT2	0.0608765	0.745095	3.06332	0.00259053	0.0238939	-2.02365
1808	COX7A2	-0.0712206	1.46152	-3.06253	0.00259695	0.0239399	-2.02589
1827	DYNLL2	-0.0657379	0.848592	-3.05518	0.00265766	0.0242448	-2.04672
1830	SH2D3A	0.0615293	-0.009687	3.05354	0.00267131	0.0243205	-2.05134
1832	POLR2L	-0.0706173	0.750209	-3.05258	0.00267939	0.0243736	-2.05406
1865	NLRP2	0.132409	0.783272	3.03167	0.00286053	0.0255633	-2.113
1866	CCDC47	0.060675	0.959691	3.03151	0.00286201	0.0255633	-2.11346
1885	CWF19L2	0.0530309	-0.152244	3.01941	0.00297196	0.0262778	-2.14739
1897	PSMD7	-0.0547352	1.55459	-3.01166	0.00304448	0.0267487	-2.16909
1901	RPS18	-0.0616319	1.96745	-3.01049	0.00305557	0.0267897	-2.17236
1923	CAST	-0.0858995	1.29778	-3.00038	0.0031528	0.0273259	-2.20053
1927	TRAF4	-0.0549962	-0.0344219	-2.99732	0.00318287	0.0275293	-2.20906
1929	UQCRQ	-0.067004	0.920714	-2.99669	0.00318909	0.0275544	-2.21081
1930	HMGN2	-0.0775283	1.00632	-2.99625	0.00319345	0.0275779	-2.21204
1934	IER5L	0.0687836	0.316374	2.99407	0.00321503	0.0277001	-2.2181
1946	AKR1B1	-0.0725444	2.09026	-2.987	0.00328603	0.028144	-2.23773
1948	COX7B	-0.106619	0.47025	-2.98541	0.00330221	0.0282536	-2.24214
1950	TOB1	-0.107752	-0.0260802	-2.98469	0.00330957	0.028277	-2.24414
1954	SLC22A18	-0.107615	0.310346	-2.98361	0.00332052	0.028323	-2.24711
1964	IER2	0.0650813	0.337906	2.97797	0.00337882	0.0286735	-2.26274
1981	XBP1	0.0579227	1.70495	2.9711	0.00345103	0.0290275	-2.28173
1988	TPT1	-0.102954	1.34154	-2.96913	0.00347198	0.0291084	-2.28716
1989	PSMB5	-0.0605064	1.241	-2.96818	0.00348209	0.0291785	-2.28977
2016	NDUFB4	-0.0785417	0.438455	-2.95546	0.00362061	0.0299206	-2.32478
2045	APLP2	-0.065232	1.47917	-2.94279	0.00376369	0.0306522	-2.35953
2065	EPS8L2	0.0720223	0.666838	2.9341	0.00386483	0.0311937	-2.3833
2086	GNAS	-0.11025	0.575667	-2.92308	0.0039965	0.0319318	-2.41331
2088	BCAP31	0.0499633	1.22928	2.92211	0.00400834	0.0319957	-2.41596
2102	CEBPD	0.0792758	1.52547	2.91394	0.00410888	0.0325798	-2.43814
2126	TSC22D2	0.0953445	0.874684	2.90069	0.00427697	0.0335298	-2.47402
2138	SEC63	0.0552656	1.55882	2.89596	0.0043386	0.0338201	-2.48681
2142	SPINT1	-0.0826928	1.12616	-2.89528	0.0043474	0.0338201	-2.48863
2157	PLXNB2	0.0977817	1.23937	2.89029	0.00441335	0.0341017	-2.50209
2160	ELL2	0.0810566	1.00883	2.88859	0.00443605	0.0342169	-2.50667
2164	SEMA6D	-0.0839599	0.379723	-2.88742	0.00445168	0.0342866	-2.50982
2177	TAPBP	0.0679927	0.757039	2.88278	0.00451429	0.0345611	-2.5223
2221	METTL7A	-0.0944775	0.0708687	-2.86521	0.00475854	0.0357094	-2.56936
2225	GNG11	-0.11433	1.92584	-2.86152	0.00481141	0.0360412	-2.57923
2229	SERPINE1	0.104117	2.22597	2.85714	0.0048748	0.0364444	-2.59091
2233	PFDN5	-0.0734965	1.08078	-2.85627	0.00488756	0.0364805	-2.59324
2249	TRIML2	0.100313	0.180375	2.84867	0.00499968	0.0370359	-2.61348
2250	PSMA5	-0.0839369	1.04041	-2.84866	0.00499974	0.0370359	-2.61349
2255	TMSB4X	-0.0610371	2.01545	-2.84636	0.00503416	0.0371946	-2.61961
2283	ATF4	0.0618517	1.02078	2.83444	0.00521589	0.0380785	-2.65123
2291	DOCK5	0.0775309	0.3998	2.83034	0.00527971	0.0384098	-2.66206
2298	RPL8	-0.0702525	2.05143	-2.82708	0.00533093	0.0386643	-2.67066
2300	NDUFA10	-0.0491998	0.520092	-2.82522	0.00536051	0.0388451	-2.67559
2320	RPS13	-0.0548645	2.70681	-2.81628	0.00550414	0.039542	-2.69914
2331	LAMA5	0.0774236	1.37352	2.81032	0.0056019	0.0400544	-2.71481
2344	DGKZ	0.0434574	-0.0360591	2.80379	0.00571078	0.0406065	-2.73194
2352	VAMP8	-0.0655553	2.32565	-2.79851	0.00580021	0.0410948	-2.74577
2355	RNF213	-0.0601856	0.181729	-2.7977	0.00581408	0.0411479	-2.74789
2356	NR2F1	-0.0998421	0.411588	-2.79714	0.00582369	0.0411984	-2.74936
2372	HSPE1	-0.0820542	1.16001	-2.78932	0.00595904	0.0418716	-2.76979
2373	DNAJB4	-0.1077	0.322551	-2.7887	0.00596988	0.0419301	-2.7714
2374	KIAA1217	0.0794309	0.566565	2.78852	0.00597306	0.0419347	-2.77188
2408	FOS	0.160376	1.76256	2.77606	0.00619511	0.042878	-2.80431
2418	CSRNP1	0.0659978	1.09387	2.77362	0.00623942	0.0430076	-2.81064
2421	ALDH7A1	-0.0904541	0.888415	-2.77188	0.00627132	0.0431739	-2.81517
2423	SPP1	-0.128577	2.44234	-2.77107	0.00628608	0.0432308	-2.81726
2440	FN1	0.117413	1.86353	2.76205	0.00645365	0.0440832	-2.84061
2441	KRT7	0.147023	1.77145	2.76166	0.00646103	0.0441155	-2.84163
2457	HNRNPAB	-0.0594067	1.48173	-2.75403	0.00660615	0.0448127	-2.86133
2485	CTNNAL1	-0.0840381	0.684472	-2.74342	0.00681281	0.0456938	-2.88865
2489	NDUFV2	-0.0592484	1.07662	-2.74209	0.0068392	0.0457971	-2.89208
2515	ARF5	-0.0525697	0.7126	-2.7337	0.00700735	0.046438	-2.9136
2522	SMARCA5	0.0442125	0.763935	2.73092	0.00706388	0.0466762	-2.92072
2532	RPL31	-0.0616289	1.20561	-2.72785	0.00712673	0.046912	-2.92857
2538	SERTAD1	0.0526794	0.216041	2.72571	0.00717081	0.0470906	-2.93403
2546	VWA1	0.0613635	0.422867	2.72399	0.00720658	0.0471617	-2.93843
2550	PPP3R1	0.0630826	0.983095	2.72244	0.00723889	0.0473139	-2.94239
2556	UBB	-0.0474978	2.52801	-2.71887	0.00731361	0.0476901	-2.95149
2558	PFKL	0.0899751	0.908412	2.71778	0.0073366	0.0478026	-2.95426
2559	IQGAP1	0.0566585	1.80455	2.7168	0.00735747	0.0479199	-2.95678
2561	STAU1	-0.040847	0.946261	-2.71563	0.00738231	0.0480441	-2.95976
2562	PSMA1	-0.0592522	1.16403	-2.7146	0.00740424	0.0481558	-2.96239
2563	CAPN6	0.0700663	2.54339	2.71455	0.00740525	0.0481558	-2.96251
2567	EIF4H	0.0736444	1.59622	2.71331	0.00743169	0.0482476	-2.96566
2576	NAP1L1	-0.0573612	0.896488	-2.70857	0.0075335	0.0487426	-2.9777
2590	RPS8	-0.0592383	1.81548	-2.70144	0.00768937	0.0494822	-2.99581
2600	SPAG9	0.0437378	0.830464	2.69649	0.00779901	0.0499946	-3.00833
